# Supplementary material for: An Autophagy Modifier Screen Identifies Small Molecules Capable of Reducing Autophagosome Accumulation in a Model of CLN3-Mediated Neurodegeneration
Source: Cells. 2019 Nov 27;8(12):1531. doi: 10.3390/cells8121531 (PMC6953052; doi:10.3390/cells8121531)
Supplement: Supplementary file 1 [file cells-08-01531-s001.zip]

Archive with 12 entries (9 files):
- Supplementary Materials Rev2/
- Supplementary Materials Rev2/Petcherski_SupplementalFigures_Rev2.pdf
- __MACOSX/
- __MACOSX/Supplementary Materials Rev2/
- __MACOSX/Supplementary Materials Rev2/._Petcherski_SupplementalFigures_Rev2.pdf
- Supplementary Materials Rev2/Table S2_hit list_phenotype suppressors_FinalforSubmission.xlsx
- __MACOSX/Supplementary Materials Rev2/._Table S2_hit list_phenotype suppressors_FinalforSubmission.xlsx
- Supplementary Materials Rev2/Table S1_Allcompoundsdata_FinalforSubmission.xlsx
- __MACOSX/Supplementary Materials Rev2/._Table S1_Allcompoundsdata_FinalforSubmission.xlsx
- Supplementary Materials Rev2/Table S3_hit list_phenotype enhancers_FinalforSubmission.xlsx
- __MACOSX/Supplementary Materials Rev2/._Table S3_hit list_phenotype enhancers_FinalforSubmission.xlsx
- __MACOSX/._Supplementary Materials Rev2
