# Supplementary material for: An Autophagy Modifier Screen Identifies Small Molecules Capable of Reducing Autophagosome Accumulation in a Model of CLN3-Mediated Neurodegeneration
Source: Cells. 2019 Nov 27;8(12):1531. doi: 10.3390/cells8121531 (PMC6953052; doi:10.3390/cells8121531)
Supplement: Supplementary file 1 [file cells-08-01531-s001.zip › Supplementary Materials Rev2/Table S2_hit list_phenotype suppressors_FinalforSubmission.xlsx]

## Sheet: Sheet1
Table S2. Phenotype suppressors that reduced GFP-LC3 autophagosome burden. Unique hits that reduced the % of GFP-LC3-positive CbCln3∆ex7/8/∆ex7/8 cells.
Compound name (* designates compounds that appeared twice in the hit list, from two independent wells)	Predicted mechanism of action/compound class (annotated from DrugBank and PubChem)	Additional reported activity	Mean z-score CbCln3∆ex7/8/∆ex7/8	% GFP-LC3-positive CbCln3∆ex7/8/∆ex7/8 cells (DMSO = 42.5% ) [value from duplicate well, if compound appeared twice in hit list]	Tested in dose response secondary analysis	Fold change to lysosome-to-nucleus distance, compared to DMSO (for reference, DMSO wildtype cells:DMSO CbCln3∆ex7/8/∆ex7/8 cells ratio= 0.85)	Nuclei count (indication of relative toxicity of screening dose, DMSO=318±44)	Interpretation of toxicity (Y=YES, ≤180; N=NO, ≥252, M=MARGINAL, 181 to 251)
Lovastatin*	HMG CoA Reductase inhibitor		-2 [-1.85]	9 [11.6]	Yes	0.91 [0.91]	310 [301]	N [N]
Mestranol (ethynylestradiol 3-methyl ether)	Estrogen receptor agonist		-1.99	9.2	Yes	0.87	356	N
Thonzonium bromide	Antiseptic	V-type proton ATPase subunit C1 inhibitor (Chan et al., J Biol Chem 2012 v287 10236-10250, Pubmed:22215674)	-1.97	9.5	No	0.86	294	N
20-Carboxy-leukotriene B4	Metabolite of LTB4; eicosanoid		-1.93	10.2	No	1.02	416	N
Estrone	Estrogen receptor agonist		-1.9	10.8	No	0.98	348	N
Verapamil	Voltage-dependent L-type calcium channel antagonist		-1.89	10.9	Yes	0.8	300	N
Fluspirilene*	D(2) dopamine receptor antagonist	Antagonist of dihydropyridine-activated Ca2+ channels (Kenny et al., Br J Pharmacol 1990 100, 211-216, Pubmed:1696149; Gould et al., PNAS 1983 80, 5122-5125); inhibition of Ca2+ flux (Xia et al., Autophagy; 2010 v6(1):61-66; Pubmed:19901552)	-1.89 [-1.57]	11 [16.2]	Yes	0.81 [0.89]	351 [379]	N
Phenamil	Amiloride derivative/analog	TRPP3 channel inhibitor (Dai et al., Mol Pharmacol 2007 72 1576 Pubmed:17804601); Na+ channel inhibitor (Barbry et al., Biochemistry 1989 28, 3744 Pubmed:2546581)	-1.86	11.4	No	1.01	344	N
Lidoflazine	Calcium channel blocker (non-selective)	HERG K+ channel antagonist (Ridley et al., J Mol Cell Cardiol 2004 36, 701-705, Pubmed:15135665)	-1.85	11.6	No	0.85	326	N
Forskolin	Adenylyl cyclase activator; isoprenoid		-1.83	12	No	1.06	358	N
Methoxy-verapamil	Calcium channel antagonist; Analog of Verapamil		-1.82	12	No	0.84	356	N
Indirubin-3’-oxime	GSK3 beta inhibitor; CDK5 inhibitor		-1.82	12.1	Yes	1.08	245	M
Fluvastatin	HMG CoA Reductase inhibitor		-1.81	12.3	No	0.96	277	N
9(E)-Hexadecenoic acid	Palmitic acid, saturated fatty acid		-1.71	13.9	No	0.92	336	N
Clomiphene	Estrogen receptor agonist/antagonist (Kurosawa et al., Endocr J, 2010, 57, 517-521, Pubmed:20379036)		-1.68	14.5	No	1	253	N
Nicardipine	Voltage-dependent L-type calcium channel antagonist		-1.67	14.6	Yes	0.9	356	N
Methyl benzethonium chloride	Antiseptic		-1.64	15.2	No	1.19	237	M
Benzethonium chloride	Antiseptic		-1.63	15.3	No	1.07	222	M
Ethaverine	Smooth muscle relaxant Antispasmodic agent		-1.62	15.5	No	1.1	226	M
Proadifen	Cytochrome P450 inhibitor		-1.61	15.5	Yes	0.94	316	N
Simvastatin	HMG CoA Reductase inhibitor		-1.61	15.6	Yes	1.01	256	N
Clofazimine	Leprostatic agent		-1.59	16	No	0.94	336	N
Butylparaben	Preservative		-1.54	16.7	No	0.95	345	N
PP1	src family trosine kinase inhibitor		-1.54	16.8	No	1.05	330	N
Budesonide	Glucocorticoid		-1.54	16.8	Yes	1.14	271	N
GBR 12909	Dopamine receptor antagonist		-1.54	16.8	No	0.9	283	N
Deptropine	Antihistamine		-1.54	16.8	No	0.96	316	N
Loperamide	Opioid receptor inhibitor	Voltage-dependent P/Q-type Calcium channel inhibitor (Church et al., Mol Pharmacol; 1994 v45(4):747-757; Pubmed:8183255); inhibition of Ca2+ flux (Xia et al., Autophagy; 2010 v6(1):61-66; Pubmed:19901552)	-1.52	17.1	No	0.77	278	N
Damnacanthal	p56lck tyrosine kinase inhibitor		-1.51	17.3	No	1.13	318	N
