# Supplementary material for: An Autophagy Modifier Screen Identifies Small Molecules Capable of Reducing Autophagosome Accumulation in a Model of CLN3-Mediated Neurodegeneration
Source: Cells. 2019 Nov 27;8(12):1531. doi: 10.3390/cells8121531 (PMC6953052; doi:10.3390/cells8121531)
Supplement: Supplementary file 1 [file cells-08-01531-s001.zip › Supplementary Materials Rev2/Table S1_Allcompoundsdata_FinalforSubmission.xlsx]

## Sheet: Sheet1
Table S1. All compounds screening data
Plate	Well	Type	Name	MW	Smiles	CAS#	VendorID	Vendor	VendorLibrary	Lot	Solvent	CbCln3+/+ % GFP-LC3-positive cells (NA=no data available)	CbCln3∆ex7/8/∆ex7/8 % GFP-LC3-positive cells (NA=no data available)	CbCln3+/+ z-score (NA=no data available)	CbCln3∆ex7/8/∆ex7/8 z-score (NA=no data available)	CbCln3+/+ nuclei count (NA=no data available)	CbCln3∆ex7/8/∆ex7/8 nuclei count (NA=no data available)
CGL-000002	H13	Cpd	Lovastatin	404.552	CC[C@H](C)C(=O)O[C@H]1C[C@@H](C)C=C2C=C[C@H](C)[C@H](CC[C@@H]3C[C@@H](O)CC(=O)O3)[C@@H]12	75330-75-5		Prestwick	Prestwick3	2006	DMSO	0.158709	0.0901492	3.3062	-2.00423	336.667	310.333
CGL-000003	J13	Cpd	Ethynylestradiol 3-methyl ether	310.44	COc1ccc2[C@H]3CC[C@@]4(C)[C@@H](CC[C@@]4(O)C#C)[C@@H]3CCc2c1	72-33-3		Prestwick	Prestwick3	2006	DMSO	0.0274452	0.0919332	-0.772579	-1.99355	404	356
CGL-000003	J12	Cpd	Thonzonium bromide	591.725	[Br-].CCCCCCCCCCCCCCCC[N+](C)(C)CCN(Cc1ccc(OC)cc1)c2ncccn2	553-08-2		Prestwick	Prestwick3	2006	DMSO	0.0368873	0.095476	-0.479183	-1.97233	367.167	293.833
CGL-000006	I11	Cpd	20-Carboxy-leukotriene B4	366.5	O[C@H](\C=C/C=C/C=C/[C@@H](C\C=C/CCCCC(O)=O)O)CCCC(O)=O	80434-82-8	CLB004	Biomol	Bioactive Lipid Library 2800v4	N1248a		0.0379213	0.101922	-0.447053	-1.93371	413.667	416
CGL-000003	H10	Cpd	Estrone	270.375	C[C@]12CC[C@H]3[C@@H](CCc4cc(O)ccc34)[C@@H]1CCC2=O	53-16-7		Prestwick	Prestwick3	2006	DMSO	0.0194186	0.107521	-1.02199	-1.90018	419.833	347.833
CGL-000005	L15	Cpd	Verapamil	491.1	COc1c(OC)cc(CCN(CCCC(c2cc(OC)c(OC)cc2)(C(C)C)C#N)C)cc1	23313-68-0	CA-215	Biomol	ICCB_bioactives(v2)	3-N1348	DMSO	0.0313643	0.109396	-0.650799	-1.88895	386.333	299.75
CGL-000003	F14	Cpd	Fluspirilen	475.587	Fc1ccc(cc1)C(CCCN2CCC3(CC2)N(CNC3=O)c4ccccc4)c5ccc(F)cc5	1841-19-6		Prestwick	Prestwick3	2006	DMSO	0.0236164	0.109533	-0.891551	-1.88813	448.5	350.75
CGL-000005	H15	Cpd	Phenamil	401.8	Nc1c(Cl)nc(C(NC(Nc2ccccc2)=N)=O)c(N)n1	2038-35-9	AC-131	Biomol	ICCB_bioactives(v2)	3-N1348	DMSO	0.0305676	0.113563	-0.675556	-1.86399	426.167	343.5
CGL-000002	M03	Cpd	Lidoflazine	491.63	Cc1cccc(C)c1NC(=O)CN2CCN(CCCC(c3ccc(F)cc3)c4ccc(F)cc4)CC2	3416-26-0		Prestwick	Prestwick3	2006	DMSO	0.0395899	0.115594	-0.395204	-1.85183	435.333	325.833
CGL-000004	P07	Cpd	Mevinolin (lovastatin)	404.6	CC[C@@H](C(O[C@@H]1[C@@H](C2=C[C@H](C)C1)[C@@H](CC[C@H]3OC(=O)C[C@H](O)C3)[C@@H](C)C=C2)=O)C	75330-75-5	G226	Biomol	ICCB_bioactives(v2)	3-N1348	DMSO	0.203214	0.116241	4.68913	-1.84795	294	301.167
CGL-000004	F13	Cpd	forskolin	410.5	CC(O[C@@H]1[C@](C)([C@@]2(O)[C@](C)([C@H]3[C@@H]1O)[C@H](O)CCC3(C)C)O[C@](C=C)(C)CC2=O)=O	66575-29-9	CN100	Biomol	ICCB_bioactives(v2)	3-N1348	DMSO	0.0117085	0.120049	-1.26157	-1.82514	412.5	358.333
CGL-000005	F05	Cpd	Methoxy verapamil	521.1	COc1c(OC)cc(CCN(CCCC(c2cc(OC)c(OC)c(OC)c2)(C(C)C)C#N)C)cc1	16662-47-8	AC-103	Biomol	ICCB_bioactives(v2)	3-N1348	DMSO	0.0349187	0.120292	-0.540353	-1.82369	452.167	355.833
CGL-000004	H10	Cpd	Indirubin-3'-monoxime	277.3	O\N=C(/c(c12)cccc1)\C(\N2)=C(/c(c3N4)cccc3)\C4=O		CC-207	Biomol	ICCB_bioactives(v2)	3-N1348	DMSO	0.0152953	0.121401	-1.15012	-1.81704	310	244.667
CGL-000003	L19	Cpd	Fluvastatin sodium salt	433.459	[Na+].CC(C)n1c(\C=C\[C@H](O)C[C@H](O)CC(=O)[O-])c(c2ccc(F)cc2)c3ccccc13	93957-55-2		Prestwick	Prestwick3	2006	DMSO	0.120648	0.123007	2.12351	-1.80742	305.333	277.333
CGL-000006	D10	Cpd	9(E)-Hexadecenoic acid	254.4	CCCCCC\C=C\CCCCCCCC(O)=O	10030-73-6	BL-104	Biomol	Fatty Acid Library 2803	3-N1309		NA	0.139049	NA	-1.71134	NA	336.333
CGL-000002	O15	Cpd	Clomiphene citrate (Z,E)	598.099	CCN(CC)CCOc1ccc(cc1)\C(=C(\Cl)/c2ccccc2)\c3ccccc3.OC(=O)CC(O)(CC(=O)O)C(=O)O	50-41-9		Prestwick	Prestwick3	2006	DMSO	0.0396836	0.144759	-0.392293	-1.67714	360.5	253
CGL-000005	F11	Cpd	Nicardipine	516	COC(C(C(c1cc([N+]([O-])=O)ccc1)C(C(OCCN(Cc2ccccc2)C)=O)=C(C)N3)=C3C)=O	54527-84-3	AC-108	Biomol	ICCB_bioactives(v2)	3-N1348	DMSO	0.0249494	0.146238	-0.85013	-1.66828	414.5	356
CGL-000003	M11	Cpd	Methyl benzethonium chloride	462.121	[Cl-].Cc1cc(ccc1OCCOCC[N+](C)(C)Cc2ccccc2)C(C)(C)CC(C)(C)C	25155-18-4		Prestwick	Prestwick3	2006	DMSO	0.0469133	0.151723	-0.167643	-1.63542	264.667	237.333
CGL-000003	M17	Cpd	Benzethonium chloride	448.094	[Cl-].CC(C)(C)CC(C)(C)c1ccc(OCCOCC[N+](C)(C)Cc2ccccc2)cc1	121-54-0		Prestwick	Prestwick3	2006	DMSO	0.105142	0.15289	1.6417	-1.62844	285.167	221.833
CGL-000003	F21	Cpd	Ethaverine hydrochloride	431.964	Cl.CCOc1ccc(Cc2nccc3cc(OCC)c(OCC)cc23)cc1OCC	985-13-7		Prestwick	Prestwick3	2006	DMSO	0.0345975	0.154984	-0.550333	-1.61589	353.667	226.5
CGL-000003	K18	Cpd	Proadifen hydrochloride	389.97	Cl.CCCC(C(=O)OCCN(CC)CC)(c1ccccc1)c2ccccc2	62-68-0		Prestwick	Prestwick3	2006	DMSO	0.0282163	0.155311	-0.748618	-1.61393	410	315.667
CGL-000003	N11	Cpd	Simvastatin	418.579	CCC(C)(C)C(=O)O[C@H]1C[C@@H](C)C=C2C=C[C@H](C)[C@H](CC[C@@H]3C[C@@H](O)CC(=O)O3)[C@@H]12	79902-63-9		Prestwick	Prestwick3	2006	DMSO	0.197592	0.155968	4.51443	-1.61	219.833	256.167
CGL-000002	K13	Cpd	Clofazimine	473.409	CC(C)\N=C\1/C=C2N(c3ccc(Cl)cc3)c4ccccc4N=C2C=C1Nc5ccc(Cl)cc5	2030-63-9		Prestwick	Prestwick3	2006	DMSO	0.0262219	0.15965	-0.810589	-1.58795	397.833	335.5
CGL-000005	D05	Cpd	Fluspiriline	475.6	Fc1ccc(C(c2ccc(F)cc2)CCCN3CCC4(C(=O)NCN4c5ccccc5)CC3)cc1	1841-19-6	AC-116	Biomol	ICCB_bioactives(v2)	3-N1348	DMSO	0.0393979	0.162274	-0.401171	-1.57223	453.833	378.833
CGL-000003	D10	Cpd	Butylparaben	194.232	CCCCOC(=O)c1ccc(O)cc1	94-26-8		Prestwick	Prestwick3	2006	DMSO	0.0273196	0.167068	-0.776481	-1.54351	439.333	345
CGL-000004	D16	Cpd	PP1	281.4	Cc1ccc(c2c(c3n(C(C)(C)C)n2)c(N)ncn3)cc1		EI-275	Biomol	ICCB_bioactives(v2)	3-N1348	DMSO	0.0640526	0.167571	0.36493	-1.5405	357	330
CGL-000002	H17	Cpd	Budesonide	430.546	CCCC1O[C@@H]2C[C@H]3[C@@H]4CCC5=CC(=O)C=C[C@]5(C)[C@H]4[C@@H](O)C[C@]3(C)[C@@]2(O1)C(=O)CO	51333-22-3		Prestwick	Prestwick3	2006	DMSO	0.0322457	0.167991	-0.623413	-1.53798	417	270.667
CGL-000002	M13	Cpd	GBR 12909 dihydrochloride	523.499	Cl.Cl.Fc1ccc(cc1)C(OCCN2CCN(CCCc3ccccc3)CC2)c4ccc(F)cc4	67469-78-7		Prestwick	Prestwick3	2006	DMSO	0.0567057	0.168138	0.136637	-1.5371	362.167	283.167
CGL-000004	K07	Cpd	Deptropine citrate	541.647	CN(C)[C@@H]1CCCCC(C1)OC2c3ccccc3CCc4ccccc24.OC(=O)CC(O)(CC(=O)O)C(=O)O	2169-75-7		Prestwick	Prestwick3	2006	DMSO	0.0721038	0.168438	0.615105	-1.53531	413	316
CGL-000001	M10	Cpd	Loperamide hydrochloride	513.513	Cl.CN(C)C(=O)C(CCN1CCC(O)(CC1)c2ccc(Cl)cc2)(c3ccccc3)c4ccccc4	34552-83-5		Prestwick	Prestwick3	2006	DMSO	0.0737787	0.17114	0.667149	-1.51912	316	278.167
CGL-000004	B07	Cpd	damnacanthal	282.3	COc1c(c2cc(O)c1C=O)C(=O)c(c3C2=O)cccc3	477-84-9	EI-274	Biomol	ICCB_bioactives(v2)	3-N1348	DMSO	0.0287737	0.173346	-0.731297	-1.50591	454.167	317.667
CGL-000004	H13	Cpd	HA1077	364.3	Cl.Cl.O=S(c1c(c2ccc1)ccnc2)(N3CCNCCC3)=O	103745-39-7	EI-233	Biomol	ICCB_bioactives(v2)	3-N1348	DMSO	0.05556	0.175434	0.101037	-1.4934	440.5	373.667
CGL-000002	A18	Cpd	Butoconazole nitrate	474.797	O[N+](=O)[O-].Clc1ccc(CCC(Cn2ccnc2)Sc3c(Cl)cccc3Cl)cc1	32872-77-1		Prestwick	Prestwick3	2006	DMSO	0.0380527	0.176012	-0.442971	-1.48994	473.167	379.667
CGL-000005	J17	Cpd	SDZ-201106	466.6	OC(CN1CCN(C(c2ccccc2)c3ccccc3)CC1)COc4c(c5ccc4)cc(C#N)[nH]5	97730-95-5	NA-116	Biomol	ICCB_bioactives(v2)	3-N1348	DMSO	0.137941	0.179781	2.66087	-1.46737	361.5	301.667
CGL-000002	J19	Cpd	Mesoridazine besylate	544.759	CN1CCCCC1CCN2c3ccccc3Sc4ccc(cc24)S(=O)C.OS(=O)(=O)c5ccccc5	32672-69-8		Prestwick	Prestwick3	2006	DMSO	0.0367501	0.180643	-0.483446	-1.4622	398.667	298.833
CGL-000004	A12	Cpd	Sertaconazole nitrate	500.791	O[N+](=O)[O-].Clc1ccc(C(Cn2ccnc2)OCc3csc4c(Cl)cccc34)c(Cl)c1	99592-39-9		Prestwick	Prestwick3	2006	DMSO	0.0473728	0.181074	-0.153364	-1.45962	394.833	332.833
CGL-000001	H10	Cpd	Prednisolone	360.454	C[C@]12C[C@H](O)[C@H]3[C@@H](CCC4=CC(=O)C=C[C@]34C)[C@@H]1CC[C@]2(O)C(=O)CO	50-24-8		Prestwick	Prestwick3	2006	DMSO	0.0318699	0.183478	-0.635091	-1.44522	405.833	268.667
CGL-000004	A08	Cpd	Penbutolol sulfate	680.952	CC(C)(C)NCC(O)COc1ccccc1C2CCCC2.CC(C)(C)NCC(O)COc3ccccc3C4CCCC4.OS(=O)(=O)O	38363-32-5		Prestwick	Prestwick3	2006	DMSO	0.0310868	0.186641	-0.659423	-1.42627	457	332
CGL-000002	D10	Cpd	Dacarbazine	182.186	CN(C)N=Nc1[nH]cnc1C(=O)N	891986		Prestwick	Prestwick3	2006	DMSO	0.017417	0.188287	-1.08419	-1.41641	436.25	380.667
CGL-000001	M04	Cpd	Verapamyl hydrochloride	491.076	Cl.COc1ccc(CCN(C)CCCC(C#N)(C(C)C)c2ccc(OC)c(OC)c2)cc1OC	152-11-4		Prestwick	Prestwick3	2006	DMSO	0.0533702	0.189723	0.0329919	-1.40782	329.167	244
CGL-000001	M14	Cpd	Tamoxifen citrate	563.654	CC\C(=C(/c1ccccc1)\c2ccc(OCCN(C)C)cc2)\c3ccccc3.OC(=O)CC(O)(CC(=O)O)C(=O)O	54965-24-1		Prestwick	Prestwick3	2006	DMSO	0.0570022	0.196001	0.145852	-1.37021	297	294.167
CGL-000003	I09	Cpd	Heliotrine	313.397	CO[C@H](C)C(O)(C(C)C)C(=O)OCC1=CCN2CC[C@H](O)[C@@H]12	303-33-3		Prestwick	Prestwick3	2006	DMSO	0.0264388	0.204412	-0.803852	-1.31983	426	349.167
CGL-000004	F07	Cpd	Estradiol	272.4	C[C@@]1([C@@H](O)CC2)[C@@H]2[C@H]3[C@@H](c(c4CC3)ccc(O)c4)CC1	50-28-2	BL-093	Biomol	ICCB_bioactives(v2)	3-N1348	DMSO	0.0339755	0.207563	-0.56966	-1.30096	519	392.833
CGL-000004	I09	Cpd	Meptazinol hydrochloride	269.818	Cl.CCC1(CCCCN(C)C1)c2cccc(O)c2	59263-76-2		Prestwick	Prestwick3	2006	DMSO	0.0296058	0.210617	-0.705441	-1.28267	427.667	348.667
CGL-000001	C12	Cpd	Lynestrenol	284.446	C[C@]12CC[C@H]3[C@@H](CCC4=CCCC[C@H]34)[C@@H]1CC[C@@]2(O)C#C	52-76-6		Prestwick	Prestwick3	2006	DMSO	0.0351693	0.211344	-0.532568	-1.27831	435.333	349.667
CGL-000006	I18	Cpd	AM-580	351.4	CC1(c(c2C(C)(C)CC1)ccc(C(Nc3ccc(C(O)=O)cc3)=O)c2)C	102121-60-8	GR104	Biomol	Bioactive Lipid Library 2800v4	N1248a		0.0613248	0.211678	0.280167	-1.27631	435.333	388.833
CGL-000002	F08	Cpd	Papaverine hydrochloride	375.856	Cl.COc1ccc(Cc2nccc3cc(OC)c(OC)cc23)cc1OC	61-25-6		Prestwick	Prestwick3	2006	DMSO	0.0314829	0.213493	-0.647115	-1.26544	384.667	328.667
CGL-000004	P16	Cpd	CDC	321.3	Oc1c(O)cc(\C=C(/C(OC\C=C\c2ccccc2)=O)\C#N)cc1	132465-11-3	EI211	Biomol	ICCB_bioactives(v2)	3-N1348	DMSO	0.040818	0.213718	-0.357042	-1.26409	295.5	266.167
CGL-000005	J06	Cpd	MBCQ	313.7	Clc1cc(c2cc1)c(NCc3cc(c4cc3)OCO4)ncn2		PD-149	Biomol	ICCB_bioactives(v2)	3-N1348	DMSO	0.106292	0.213797	1.67744	-1.26362	297.833	235.333
CGL-000003	J19	Cpd	Rolitetracycline	527.579	CN(C)[C@H]1C2CC3C(=C(O)[C@]2(O)C(=O)C(=C1O)C(=O)NCN4CCCC4)C(=O)c5c(O)cccc5[C@@]3(C)O	751-97-3		Prestwick	Prestwick3	2006	DMSO	0.0374969	0.216521	-0.460241	-1.2473	393.167	325.5
CGL-000002	I04	Cpd	Estradiol-17 beta	272.391	C[C@]12CC[C@H]3[C@@H](CCc4cc(O)ccc34)[C@@H]1CC[C@@H]2O	50-28-2		Prestwick	Prestwick3	2006	DMSO	NA	0.22053	NA	-1.22329	NA	327.333
CGL-000005	D10	Cpd	zaprinast	271.3	CCCOc1c(C(NC(=O)c(c23)nn[nH]2)=N3)cccc1	37762-06-4	PD-190	Biomol	ICCB_bioactives(v2)	3-N1348	DMSO	0.0208409	0.221988	-0.977795	-1.21456	446.667	386.167
CGL-000004	I10	Cpd	Leucomisine	246.309	C[C@H]1[C@@H]2CCC(=C3[C@@H]([C@H]2OC1=O)C(=CC3=O)C)C	17946-87-1		Prestwick	Prestwick3	2006	DMSO	0.0195407	0.222058	-1.0182	-1.21414	457.333	371.167
CGL-000001	I10	Cpd	Hesperetin	302.286	COc1ccc(cc1O)[C@@H]2CC(=O)c3c(O)cc(O)cc3O2	520-33-2		Prestwick	Prestwick3	2006	DMSO	0.0359595	0.222294	-0.508012	-1.21273	422.167	325.833
CGL-000004	H09	Cpd	H-89	519.2	Brc1ccc(\C=C\CNCCNS(c2c(c3ccc2)ccnc3)(=O)=O)cc1	127243-85-0	EI-196	Biomol	ICCB_bioactives(v2)	3-N1348	DMSO	0.0147178	0.229646	-1.16806	-1.16869	424.667	344.333
CGL-000005	J09	Cpd	Quniidine	378.9	COc1cc(c2cc1)c([C@@H]([C@@H]3N4CCC([C@@H](C=C)C4)C3)O)ccn2	6151-40-2	AC-129	Biomol	ICCB_bioactives(v2)	3-N1348	DMSO	0.0340095	0.233172	-0.568604	-1.14757	433.5	329.333
CGL-000002	F14	Cpd	Berberine chloride	371.824	[Cl-].COc1ccc2cc3c4cc5OCOc5cc4CC[n+]3cc2c1OC	633-65-8		Prestwick	Prestwick3	2006	DMSO	0.0406158	0.234927	-0.363325	-1.13706	392.833	301.833
CGL-000002	I17	Cpd	Bepridil hydrochloride	403.012	Cl.CC(C)COCC(CN(Cc1ccccc1)c2ccccc2)N3CCCC3	74764-40-2		Prestwick	Prestwick3	2006	DMSO	0.0674367	0.235409	0.470086	-1.13417	380.167	301.833
CGL-000001	H09	Cpd	Nimesulide	308.315	CS(=O)(=O)Nc1ccc(cc1Oc2ccccc2)[N+](=O)[O-]	51803-78-2		Prestwick	Prestwick3	2006	DMSO	0.0280932	0.23543	-0.752443	-1.13404	424.167	286.333
CGL-000003	G10	Cpd	Fenoprofen calcium salt dihydrate	799.918	O.O.[Ca+2].CC(C(=O)[O-])c1cccc(Oc2ccccc2)c1.CC(C(=O)[O-])c3cccc(Oc4ccccc4)c3.CC(C(=O)[O-])c5cccc(Oc6ccccc6)c5	53746-45-5		Prestwick	Prestwick3	2006	DMSO	0.0248733	0.235712	-0.852495	-1.13235	467.667	360.5
CGL-000003	G09	Cpd	Graveoline	279.298	CN1C(=CC(=O)c2ccccc12)c3ccc4OCOc4c3	485-61-0		Prestwick	Prestwick3	2006	DMSO	0.0332739	0.236424	-0.591463	-1.12809	469.667	369.5
CGL-000003	H09	Cpd	Novobiocin sodium salt	634.621	[Na+].CO[C@@H]1[C@@H](OC(=O)N)[C@@H](O)C(Oc2ccc3C(=C(NC(=O)c4ccc([O-])c(CC=C(C)C)c4)C(=O)Oc3c2C)O)OC1(C)C	1476-53-5		Prestwick	Prestwick3	2006	DMSO	NA	0.236545	NA	-1.12737	NA	353.667
CGL-000006	I16	Cpd	4-Hydroxyphenylretinamide	391.5	C\C(\C=C\C(C(C)(C)CCC1)=C1C)=C/C=C/C(/C)=C/C(Nc2ccc(O)cc2)=O	6546-68-6	GR103	Biomol	Bioactive Lipid Library 2800v4	N1248a		0.0343572	0.23689	-0.557801	-1.1253	456.333	369.167
CGL-000002	I09	Cpd	Metergoline	403.529	CN1C[C@H](CNC(=O)OCc2ccccc2)C[C@H]3[C@H]1Cc4cn(C)c5cccc3c45	17692-51-2		Prestwick	Prestwick3	2006	DMSO	0.0130719	0.238052	-1.2192	-1.11834	394.667	343.667
CGL-000005	B22	Cpd	U-74389G	726.9	CC1([C@@H](C(CN2CCN(c3nc(N4CCCC4)nc(N5CCCC5)c3)CC2)=O)CC6)C6C7C(C(C)(C(=C8)CC7)C=CC8=O)=CC1	153190-29-5	FR-100	Biomol	ICCB_bioactives(v2)	3-N1348	DMSO	0.0446528	0.24195	-0.237883	-1.09499	431.167	355.667
CGL-000003	K11	Cpd	Acacetin	284.271	COc1ccc(cc1)C2=CC(=O)c3c(O)cc(O)cc3O2	480-44-4		Prestwick	Prestwick3	2006	DMSO	0.06952	0.242667	0.534818	-1.0907	386	334.75
CGL-000003	H21	Cpd	Ethopropazine hydrochloride	348.942	Cl.CCN(CC)C(C)CN1c2ccccc2Sc3ccccc13	1094-08-2		Prestwick	Prestwick3	2006	DMSO	0.0338678	0.244561	-0.573008	-1.07935	383.667	253.333
CGL-000005	I10	Cpd	PAF C16	523.7	CCCCCCCCCCCCCCCCOC[C@@H](OC(C)=O)COP(OCC[N+](C)(C)C)([O-])=O	74389-68-7	L100	Biomol	ICCB_bioactives(v2)	3-N1348	DMSO	0.0259131	0.244918	-0.820185	-1.07721	429.333	378.667
CGL-000002	H09	Cpd	Pyrazinamide	123.115	NC(=O)c1cnccn1			Prestwick	Prestwick3	2006	DMSO	0.0274803	0.246086	-0.771489	-1.07022	431.833	327.333
CGL-000003	L09	Cpd	Roxithromycin	837.067	CC[C@H]1OC(=O)[C@H](C)[C@@H](OC2C[C@@](C)(OC)[C@@H](O)[C@H](C)O2)[C@H](C)[C@@H](O[C@@H]3O[C@H](C)C[C@@H]([C@H]3O)N(C)C)[C@](C)(O)C[C@@H](C)\C(=N/OCOCCOC)\[C@H](C)[C@@H](O)[C@]1(C)O	80214-83-1		Prestwick	Prestwick3	2006	DMSO	0.0331614	0.249649	-0.594959	-1.04887	401	305
CGL-000004	P10	Cpd	Mycophenolic acid	320.3	CCC\C(\C)=C\Cc1c(OC)c(C)c(c2c1O)COC2=O	24280-93-1	A-249	Biomol	ICCB_bioactives(v2)	3-N1348	DMSO	0.13104	0.24978	2.44644	-1.04809	247.167	195.167
CGL-000003	B21	Cpd	Sulconazole nitrate	460.77	O[N+](=O)[O-].Clc1ccc(CSC(Cn2ccnc2)c3ccc(Cl)cc3Cl)cc1	61318-91-0		Prestwick	Prestwick3	2006	DMSO	0.0486093	0.249992	-0.114943	-1.04682	449.833	396.333
CGL-000005	A05	Cpd	C8 CERAMINE	411.7	CCCCCCCCCCCCC\C=C\[C@H]([C@@H](NCCCCCCCC)CO)O		SL145	Biomol	ICCB_bioactives(v2)	3-N1348	DMSO	0.0366989	0.250185	-0.485036	-1.04567	460.167	338.167
CGL-000006	H10	Cpd	11(E)-Eicosenoic acid	310.5	CCCCCCCC\C=C\CCCCCCCCCC(O)=O	69119-90-0	BL-120	Biomol	Fatty Acid Library 2803	3-N1309		0.0203777	0.250369	-0.992188	-1.04457	437.167	361.5
CGL-000004	G09	Cpd	Cyclopenthiazide	379.887	NS(=O)(=O)c1cc2c(NC(CC3CCCC3)NS2(=O)=O)cc1Cl	742-20-1		Prestwick	Prestwick3	2006	DMSO	0.014868	0.252828	-1.16339	-1.02983	487.333	369.667
CGL-000004	L03	Cpd	KN-62	721.9	CN(S(c1c(c2ccc1)ccnc2)(=O)=O)C(C(N3CCN(c4ccccc4)CC3)=O)Cc5ccc(OS(c6c(c7ccc6)ccnc7)(=O)=O)cc5	127191-97-3	EI230	Biomol	ICCB_bioactives(v2)	3-N1348	DMSO	0.0372475	0.254792	-0.467992	-1.01807	345.667	283.833
CGL-000003	G08	Cpd	Demeclocycline hydrochloride	501.324	Cl.CN(C)[C@H]1[C@@H]2C[C@@H]3[C@H](O)c4c(Cl)ccc(O)c4C(=O)C3=C(O)[C@]2(O)C(=O)C(=C1O)C(=O)N	64-73-3		Prestwick	Prestwick3	2006	DMSO	0.0301867	0.255646	-0.687392	-1.01296	457.667	363.167
CGL-000001	I12	Cpd	Perphenazine	403.978	OCCN1CCN(CCCN2c3ccccc3Sc4ccc(Cl)cc24)CC1	58-39-9		Prestwick	Prestwick3	2006	DMSO	0.0929882	0.256538	1.26405	-1.00762	370.5	307.333
CGL-000005	F21	Cpd	NITRENDIPINE	360.4	CCOC(C(C(c1cc([N+]([O-])=O)ccc1)C(C(OC)=O)=C(C)N2)=C2C)=O	39562-70-4	CA-212	Biomol	ICCB_bioactives(v2)	3-N1348	DMSO	0.0427064	0.256634	-0.298365	-1.00704	384.5	296.167
CGL-000002	M07	Cpd	Nicardipine hydrochloride	515.999	Cl.COC(=O)C1=C(C)NC(=C(C1c2cccc(c2)[N+](=O)[O-])C(=O)OCCN(C)Cc3ccccc3)C	54527-84-3		Prestwick	Prestwick3	2006	DMSO	0.0483414	0.256718	-0.123268	-1.00653	380.5	280.833
CGL-000001	J14	Cpd	Perhexiline maleate	393.572	OC(=O)\C=C/C(=O)O.C(C(C1CCCCC1)C2CCCCC2)C3CCCCN3	6724-53-4		Prestwick	Prestwick3	2006	DMSO	0.374497	0.256733	10.0114	-1.00645	236.667	284.833
CGL-000005	J03	Cpd	Pinacidil	245.3	CC(C(C)(C)C)N\C(\Nc1ccncc1)=N/C#N	85371-64-8	AC-118	Biomol	ICCB_bioactives(v2)	3-N1348	DMSO	0.0274065	0.256882	-0.773782	-1.00555	422.833	331.167
CGL-000006	K06	Cpd	5,8,11-Eicosatriynoic acid	300.4	CCCCCCCCC#CCC#CCC#CCCCC(O)=O	13488-22-7	ET003	Biomol	Bioactive Lipid Library 2800v4	N1248a		0.0389141	0.257168	-0.416205	-1.00384	440.667	404.833
CGL-000003	F10	Cpd	Metyrapone	226.28	CC(C)(C(=O)c1cccnc1)c2cccnc2	54-36-4		Prestwick	Prestwick3	2006	DMSO	0.0253637	0.257551	-0.837258	-1.00155	447.833	357.667
CGL-000001	I16	Cpd	Isoconazole	416.137	Clc1ccc(C(Cn2ccnc2)OCc3c(Cl)cccc3Cl)c(Cl)c1	27523-40-6		Prestwick	Prestwick3	2006	DMSO	0.0363852	0.258635	-0.494785	-0.995055	401.167	297.167
CGL-000004	G19	Cpd	Proguanil hydrochloride	290.198	Cl.CC(C)NC(=N)NC(=N)Nc1ccc(Cl)cc1	637-32-1		Prestwick	Prestwick3	2006	DMSO	0.0480199	0.259308	-0.133257	-0.991024	392.167	264
CGL-000005	B20	Cpd	ascomycin (FK-520)	792	CC[C@@H](C(=O)C[C@H](O)[C@@H](C)[C@@H](\C(\C)=C\[C@H]1C[C@@H](OC)[C@H](O)CC1)OC(=O)[C@@H](N2C(=O)C(=O)[C@]3(O)O[C@@H]([C@@H](OC)C[C@H]3C)[C@@H](OC)C[C@H]4C)CCCC2)\C=C(\C4)/C	11011-38-4	A-165	Biomol	ICCB_bioactives(v2)	3-N1348	DMSO	0.0350309	0.259571	-0.536867	-0.989446	485.333	390
CGL-000003	F18	Cpd	Ethynodiol diacetate	384.52	CC(=O)O[C@H]1CC[C@@H]2[C@H]3CC[C@@]4(C)[C@@H](CC[C@@]4(OC(=O)C)C#C)[C@@H]3CCC2=C1	297-76-7		Prestwick	Prestwick3	2006	DMSO	0.0312998	0.259921	-0.652804	-0.987353	422.167	341.167
CGL-000006	F10	Cpd	9,11(E&Z)-Octadecadienoic acid	280.5	CCCCC\C=C\C\C=C\CCCCCCCC(O)=O		BL-119	Biomol	Fatty Acid Library 2803	3-N1309		0.0251027	0.260556	-0.845367	-0.983545	427.333	373
CGL-000005	D07	Cpd	FPL-64176	347.4	COC(c1c(C(c2c(Cc3ccccc3)cccc2)=O)c(C)[nH]c1C)=O	120934-96-5	CA-245	Biomol	ICCB_bioactives(v2)	3-N1348	DMSO	0.0284959	0.260641	-0.739931	-0.983039	420.5	365.5
CGL-000003	J09	Cpd	Procyclidine hydrochloride	323.91	Cl.OC(CCN1CCCC1)(C2CCCCC2)c3ccccc3	1508-76-5		Prestwick	Prestwick3	2006	DMSO	0.025238	0.261592	-0.841164	-0.977341	425.667	329.833
CGL-000004	M20	Cpd	Rifabutin	847.027	CCC(C)N1CCC2(CC1)NC3=C4NC(=O)\C(=C\C=C\[C@H](C)[C@H](O)[C@@H](C)[C@@H](O)[C@@H](C)[C@H](OC(=O)C)[C@H](C)[C@@H](OC)\C=C\O[C@@]5(C)Oc6c(C)c(O)c(C4=O)c(C3=N2)c6C5=O)\C	72559-06-9		Prestwick	Prestwick3	2006	DMSO	0.0330341	0.261815	-0.598914	-0.976004	392.833	277.833
CGL-000005	I09	Cpd	5,6-EPOXYEICOSATRIENOIC ACID	320.5	CCCCC\C=C/C\C=C/C\C=C/CC1C(CCCC(O)=O)O1		EE56	Biomol	ICCB_bioactives(v2)	3-N1348	DMSO	0.0270291	0.261848	-0.785508	-0.975811	429.333	362
CGL-000005	I06	Cpd	N-ARACHIDONOYLGLYCINE	361.5	CCCCC\C=C/C\C=C/C\C=C/C\C=C/CCCC(NCC(O)=O)=O		FA-029	Biomol	ICCB_bioactives(v2)	3-N1348	DMSO	0.0353262	0.262847	-0.527692	-0.969828	428.167	349.667
CGL-000001	G11	Cpd	Dapsone	248.306	Nc1ccc(cc1)S(=O)(=O)c2ccc(N)cc2	80-08-0		Prestwick	Prestwick3	2006	DMSO	0.0441094	0.263234	-0.25477	-0.967507	430.833	271.5
CGL-000003	J10	Cpd	Rolipram	275.351	COc1ccc(cc1OC2CCCC2)C3CNC(=O)C3	61413-54-5		Prestwick	Prestwick3	2006	DMSO	0.0342521	0.264804	-0.561067	-0.958101	394.833	331.667
CGL-000005	G10	Cpd	MAPP, D-erythro	361.6	CCCCCCCCCCCCCC(N[C@@H]([C@H](c1ccccc1)O)C)=O		SL221	Biomol	ICCB_bioactives(v2)	3-N1348	DMSO	0.0236585	0.26503	-0.890244	-0.956748	463.833	389.333
CGL-000003	E17	Cpd	Skimmianine	259.264	COc1ccc2c(OC)c3ccoc3nc2c1OC	83-95-4		Prestwick	Prestwick3	2006	DMSO	0.0250611	0.265447	-0.846661	-0.95425	439.667	383
CGL-000001	J16	Cpd	Oxybutynin chloride	393.958	Cl.CCN(CC)CC#CCOC(=O)C(O)(C1CCCCC1)c2ccccc2	1508-65-2		Prestwick	Prestwick3	2006	DMSO	0.0344569	0.265504	-0.554705	-0.953909	375.667	300.5
CGL-000006	L09	Cpd	Lysophosphatidic acid	458.5	CCCCCCCC\C=C/CCCCCCCC(OC[C@H](COP(O)(O)=O)O)=O	22556-62-3	LP100	Biomol	Bioactive Lipid Library 2800v4	N1248a		0.0398654	0.265515	-0.386643	-0.953843	417.5	345
CGL-000002	P21	Cpd	Prenylamine lactate	417.597	CC(Cc1ccccc1)NCCC(c2ccccc2)c3ccccc3.CC(O)C(=O)C	69-43-2		Prestwick	Prestwick3	2006	DMSO	0.0517875	0.266204	-0.0161861	-0.949715	343.833	275.167
CGL-000001	H11	Cpd	Hydrastinine hydrochloride	225.677	[Cl-].C[N+]1=Cc2cc3OCOc3cc2CC1	4884-68-8		Prestwick	Prestwick3	2006	DMSO	0.0313627	0.266287	-0.650848	-0.949222	415.5	277.833
CGL-000005	G09	Cpd	1-STEAROYL-2-ARACHIDONOYL-GLYCEROL	645	CCCCCCCCCCCCCCCCCC(OC[C@@H](OC(CCC\C=C/C\C=C/C\C=C/C\C=C/CCCCC)=O)CO)=O	65914-84-3	DG-130	Biomol	ICCB_bioactives(v2)	3-N1348	DMSO	0.029345	0.268238	-0.713546	-0.937538	460.833	392
CGL-000002	I10	Cpd	Ginkgolide A	408.409	C[C@@H]1C(=O)O[C@H]2CC34[C@H]5C[C@@H](C(C)(C)C)[C@]36[C@@H](OC(=O)[C@@H]6O)O[C@@]4(C(=O)O5)[C@@]12O	15291-75-5		Prestwick	Prestwick3	2006	DMSO	0.0289949	0.268662	-0.724426	-0.934996	418.833	374.167
CGL-000005	L19	Cpd	YS035	395.9	COc1c(OC)cc(CCN(CCc2cc(OC)c(OC)cc2)C)cc1	33978-72-2	AC-106	Biomol	ICCB_bioactives(v2)	3-N1348	DMSO	0.0423477	0.268693	-0.309512	-0.93481	383.833	298.167
CGL-000003	H15	Cpd	Carbenoxolone disodium salt	614.737	[Na+].[Na+].CC1(C)[C@H](CC[C@@]2(C)[C@H]1CC[C@]3(C)[C@@H]2C(=O)C=C4[C@@H]5C[C@](C)(CC[C@]5(C)CC[C@@]34C)C(=O)[O-])OC(=O)CCC(=O)[O-]	7421-40-1		Prestwick	Prestwick3	2006	DMSO	0.0535897	0.268784	0.0398149	-0.934266	441	368
CGL-000005	J10	Cpd	BADGE	340.4	CC(c1ccc(OCC2OC2)cc1)(c3ccc(OCC4OC4)cc3)C	1675-54-3	GR-244	Biomol	ICCB_bioactives(v2)	3-N1348	DMSO	0.0452253	0.269869	-0.220094	-0.927765	376	312
CGL-000004	K06	Cpd	(-)-Adenosine 3',5'-cyclic monophosphate	329.211	Nc1ncnc2c1ncn2[C@@H]3O[C@@H]4COP(=O)(O)OC4C3O	60-92-4		Prestwick	Prestwick3	2006	DMSO	0.0567423	0.271251	0.137774	-0.919488	419.333	343.833
CGL-000006	K16	Cpd	1-Oleoyl-2-acetyl-glycerol	398.6	CCCCCCCC\C=C/CCCCCCCC(OC[C@@H](OC(C)=O)CO)=O	86390-77-4	DG125	Biomol	Bioactive Lipid Library 2800v4	N1248a		0.0511643	0.271405	-0.0355519	-0.918565	427.833	370.333
CGL-000001	G10	Cpd	Ampicillin trihydrate	403.458	O.O.O.CC1(C)S[C@@H]2[C@H](NC(=O)[C@H](N)c3ccccc3)C(=O)N2[C@H]1C(=O)O	7177-48-2		Prestwick	Prestwick3	2006	DMSO	0.028308	0.272371	-0.745768	-0.912777	432	265
CGL-000001	G09	Cpd	Triamterene	253.268	Nc1nc(N)c2nc(c(N)nc2n1)c3ccccc3	396-01-0		Prestwick	Prestwick3	2006	DMSO	0.0206988	0.272514	-0.982211	-0.911926	470.833	307.667
CGL-000001	K18	Cpd	Terfenadine	471.689	CC(C)(C)c1ccc(cc1)C(O)CCCN2CCC(CC2)C(O)(c3ccccc3)c4ccccc4	50679-08-8		Prestwick	Prestwick3	2006	DMSO	0.0259935	0.27318	-0.817686	-0.907933	369.667	304.5
CGL-000001	J09	Cpd	Flumequine	261.255	CC1CCc2cc(F)cc3C(=O)C(=CN1c23)C(=O)O	42835-25-6		Prestwick	Prestwick3	2006	DMSO	0.038851	0.273378	-0.418163	-0.906748	361.667	297.167
CGL-000002	I01	Cpd	KN-93	501	COc1ccc(S(N(c2c(CN(C\C=C\c3ccc(Cl)cc3)C)cccc2)CCO)(=O)=O)cc1		EI-268	Biomol	Kinase Inhibitor 2832v2.2	N1290	DMSO	0.032487	0.273378	-0.615913	-0.906747	411.333	328.333
CGL-000006	G11	Cpd	5(S),12(S)-DiHETE all trans	336.5	CCCCC\C=C/C[C@@H](\C=C\C=C\C=C\[C@H](CCCC(O)=O)O)O	73151-67-4	DTS512	Biomol	Bioactive Lipid Library 2800v4	N1248a		0.0446229	0.273378	-0.238812	-0.906745	469.833	397.5
CGL-000004	G07	Cpd	Ribavirin	244.209	NC(=O)c1ncn(n1)[C@@H]2O[C@H](CO)[C@@H](O)[C@H]2O	36791-04-5		Prestwick	Prestwick3	2006	DMSO	0.0330281	0.27353	-0.599101	-0.905837	403.333	272.333
CGL-000006	H11	Cpd	Sphingosine-1-phosphate *	379.5	CCCCCCCCCCCCC\C=C\[C@H]([C@H](COP(O)(O)=O)N)O	26993-30-6	SL140	Biomol	Bioactive Lipid Library 2800v4	N1248a		0.0279385	0.273619	-0.757251	-0.905302	465.5	378.833
CGL-000004	I11	Cpd	Apramycin	539.588	CN[C@H]1[C@@H](O)C2O[C@H](O[C@@H]3[C@@H](N)C[C@@H](N)[C@H](O)[C@H]3O)[C@H](N)C[C@@H]2OC1O[C@H]4O[C@H](CO)[C@@H](N)[C@H](O)[C@H]4O	37321-09-8		Prestwick	Prestwick3	2006	DMSO	0.0427229	0.273671	-0.297852	-0.904993	421.5	345.167
CGL-000005	B17	Cpd	Fipronil	437.2	Nc1n(c2c(Cl)cc(C(F)(F)F)cc2Cl)nc(C#N)c1S(C(F)(F)F)=O	120068-37-3	CM-102	Biomol	ICCB_bioactives(v2)	3-N1348	DMSO	0.0560451	0.273761	0.11611	-0.904452	397.333	316.5
CGL-000004	I04	Cpd	(S)-propranolol hydrochloride	295.812	Cl.CC(C)NC[C@H](O)COc1cccc2ccccc12	4199-10-04		Prestwick	Prestwick3	2006	DMSO	NA	0.274795	NA	-0.89826	NA	303.167
CGL-000006	H19	Cpd	DL-Dihydrosphingosine	301.5	CCCCCCCCCCCCCCC[C@@H]([C@H](CO)N)O	73938-69-9	SL205	Biomol	Bioactive Lipid Library 2800v4	N1248a		0.0290426	0.276997	-0.722943	-0.88507	441.667	362.167
CGL-000004	A09	Cpd	Methacycline hydrochloride	478.89	Cl.CN(C)[C@H]1[C@@H]2[C@@H](O)[C@@H]3C(=C)c4cccc(O)c4C(=O)C3=C(O)[C@]2(O)C(=O)C(=C1O)C(=O)N	3963-95-9		Prestwick	Prestwick3	2006	DMSO	0.0351686	0.277941	-0.532589	-0.879418	443	396.333
CGL-000001	E12	Cpd	Danazol	337.466	C[C@]12Cc3cnoc3C=C1CC[C@@H]4[C@@H]2CC[C@@]5(C)[C@H]4CC[C@@]5(O)C#C	17230-88-5		Prestwick	Prestwick3	2006	DMSO	0.0552628	0.278374	0.0918022	-0.876825	412.833	349.667
CGL-000004	E17	Cpd	Harpagoside	494.5	C[C@@]1(C[C@@H](O)[C@]2(O)C=CO[C@@H](O[C@@H]3O[C@H](CO)[C@@H](O)[C@H](O)[C@H]3O)[C@H]12)OC(=O)\C=C\c4ccccc4	19210-12-9		Prestwick	Prestwick3	2006	DMSO	0.0362644	0.278526	-0.498537	-0.875911	439.833	372.167
CGL-000005	G14	Cpd	MEAD ACID(20:3n-9)	306.5	CCCCCCCC\C=C/C\C=C/C\C=C/CCCC(O)=O	20590-32-3	FA004	Biomol	ICCB_bioactives(v2)	3-N1348	DMSO	0.0291644	0.27917	-0.719158	-0.872057	460.5	389.167
CGL-000004	E18	Cpd	Thiethylperazine malate	667.803	CCSc1ccc2Sc3ccccc3N(CCCN4CCN(C)CC4)c2c1.OC(CC(=O)O)C(=O)O.OC(CC(=O)O)C(=O)O	52239-63-1		Prestwick	Prestwick3	2006	DMSO	0.0275943	0.279588	-0.767945	-0.869549	454	348.333
CGL-000001	K09	Cpd	Mefenamic acid	241.292	Cc1cccc(Nc2ccccc2C(=O)O)c1C	61-68-7		Prestwick	Prestwick3	2006	DMSO	0.0584044	0.279615	0.189422	-0.869389	357.833	295.5
CGL-000002	C01	Cpd	H-9	324.3	NCCNCc1c(c2ccc1)ccnc2	84468-17-7	EI-195	Biomol	Kinase Inhibitor 2832v2.2	N1290	DMSO	0.0743543	0.281152	0.685037	-0.860187	489.667	414.5
CGL-000005	P22	Cpd	cytochalasin B	479.6	C[C@H]1C\C=C\[C@@H]2[C@](C(=O)N[C@H]3Cc4ccccc4)([C@H]3[C@H](C)C(=C)[C@H]2O)OC(=O)\C=C\[C@H](O)CCC1	14930-96-2	T-108	Biomol	ICCB_bioactives(v2)	3-N1348	DMSO	0.119742	0.281288	2.09538	-0.859371	204.333	159.333
CGL-000002	E20	Cpd	Cholecalciferol	384.651	CC(C)CCC[C@@H](C)[C@H]1CC[C@H]2\C(=C\C=C/3\C[C@@H](O)CCC3=C)\CCC[C@]12C	67-97-0		Prestwick	Prestwick3	2006	DMSO	0.0313603	0.281395	-0.650923	-0.858726	431.333	325.667
CGL-000003	I10	Cpd	Furaltadone hydrochloride	360.757	Cl.[O-][N+](=O)c1oc(\C=N\N2CC(CN3CCOCC3)OC2=O)cc1	3759-92-0		Prestwick	Prestwick3	2006	DMSO	0.0313078	0.281409	-0.652556	-0.858646	433.167	366.5
CGL-000003	D18	Cpd	Dioxybenzone	244.249	COc1ccc(C(=O)c2ccccc2O)c(O)c1	131-53-3		Prestwick	Prestwick3	2006	DMSO	0.0474195	0.28202	-0.151913	-0.854984	443.667	357
CGL-000003	C13	Cpd	Lanatoside C	1013.19	C[C@H]1O[C@H](C[C@H](O)[C@@H]1O[C@H]2C[C@H](O)[C@H](O[C@H]3C[C@H](OC(=O)C)[C@H](O[C@@H]4O[C@H](CO)[C@@H](O)[C@H](O)[C@H]4O)[C@@H](C)O3)[C@@H](C)O2)O[C@H]5CC[C@@]6(C)[C@H](CC[C@]7(C)[C@]6(C)C[C@@H](O)[C@]8(C)[C@H](CC[C@]78O)C9=CC(=O)OC9)C5	17575-22-3		Prestwick	Prestwick3	2006	DMSO	0.0769648	0.28205	0.766151	-0.854804	453.833	363
CGL-000001	D08	Cpd	Norethindrone	298.429	C[C@]12CC[C@H]3[C@@H](CCC4=CC(=O)CC[C@H]34)[C@@H]1CC[C@@]2(O)C#C	68-22-4		Prestwick	Prestwick3	2006	DMSO	0.0516491	0.282575	-0.0204873	-0.851663	441.5	371.75
CGL-000001	O17	Cpd	Thioridazine hydrochloride	407.044	Cl.CSc1ccc2Sc3ccccc3N(CCC4CCCCN4C)c2c1	130-61-0		Prestwick	Prestwick3	2006	DMSO	0.102547	0.282603	1.56108	-0.851491	288.167	219.333
CGL-000001	P08	Cpd	Trifluoperazine dihydrochloride	480.427	Cl.Cl.CN1CCN(CCCN2c3ccccc3Sc4ccc(cc24)C(F)(F)F)CC1	440-17-5		Prestwick	Prestwick3	2006	DMSO	0.0835724	0.284481	0.97147	-0.840248	381.667	275.833
CGL-000003	I14	Cpd	Tinidazole	247.275	CCS(=O)(=O)CCn1c(C)ncc1[N+](=O)[O-]	19387-91-8		Prestwick	Prestwick3	2006	DMSO	0.0558512	0.28525	0.110087	-0.835639	421.333	356.833
CGL-000003	E15	Cpd	Foliosidine	307.349	COC1=CC(=O)N(C)c2c(OCC(O)C(C)(C)O)cccc12	2520-38-9		Prestwick	Prestwick3	2006	DMSO	0.0660646	0.285487	0.427449	-0.834218	425.75	368.333
CGL-000003	L15	Cpd	(+) -Levobunolol hydrochloride	327.855	Cl.CC(C)(C)NC[C@@H](O)COc1cccc2C(=O)CCCc12	47141-41-3		Prestwick	Prestwick3	2006	DMSO	0.0252657	0.285595	-0.840304	-0.83357	388.167	289.833
CGL-000003	H08	Cpd	2-Aminobenzenesulfonamide	172.207	Nc1ccccc1S(=O)(=O)N	3306-62-5		Prestwick	Prestwick3	2006	DMSO	0.0328114	0.28581	-0.605835	-0.832285	447.167	339.833
CGL-000004	J07	Cpd	24(S)-hydroxycholesterol	402.7	CC([C@@H](CC[C@H]([C@@H]1[C@](C)([C@H]2CC1)CC[C@@H]([C@H]23)[C@](C)(C4=CC3)CC[C@H](O)C4)C)O)C		GR230	Biomol	ICCB_bioactives(v2)	3-N1348	DMSO	0.0417298	0.285837	-0.32871	-0.83212	417.5	347.667
CGL-000003	K09	Cpd	Sulfamerazine	264.308	Cc1ccnc(NS(=O)(=O)c2ccc(N)cc2)n1	127-79-7		Prestwick	Prestwick3	2006	DMSO	0.0476912	0.285897	-0.143471	-0.831762	389.167	325.833
CGL-000004	H11	Cpd	H9	324.2	Cl.Cl.NCCNS(c1c(c2ccc1)ccnc2)(=O)=O	116700-36-8	EI-195	Biomol	ICCB_bioactives(v2)	3-N1348	DMSO	0.0913851	0.286386	1.21424	-0.828833	435	339.167
CGL-000003	J03	Cpd	Securinine	217.27	O=C1OC23C[C@@H](C=CC2=C1)N4CCCC[C@H]34	5610-40-2		Prestwick	Prestwick3	2006	DMSO	0.0519246	0.287006	-0.0119273	-0.82512	369.833	324.333
CGL-000003	J17	Cpd	Iodixanol	1550.2	CC(=O)N(CC(O)CN(C(=O)C)c1c(I)c(C(=O)NCC(O)CO)c(I)c(C(=O)NCC(O)CO)c1I)c2c(I)c(C(=O)NCC(O)CO)c(I)c(C(=O)NCC(O)CO)c2I	92339-11-2		Prestwick	Prestwick3	2006	DMSO	0.045518	0.287181	-0.211001	-0.824072	391.167	348.167
CGL-000003	I17	Cpd	Estropipate	436.575	C[C@]12CC[C@H]3[C@@H](CCc4cc(OS(=O)(=O)O)ccc34)[C@@H]1CCC2=O.C5CNCCN5	7280-37-7		Prestwick	Prestwick3	2006	DMSO	0.0371726	0.287454	-0.470318	-0.822437	431	362.167
CGL-000005	J16	Cpd	Blebbistatin	292.3	Cc1cc(c2cc1)C(=O)C(O)(C3=N2)CCN3c4ccccc4		EI-315	Biomol	ICCB_bioactives(v2)	3-N1348	DMSO	0.0371552	0.288439	-0.47086	-0.816537	411.167	387
CGL-000002	H10	Cpd	Diclofenac sodium	318.137	[Na+].[O-]C(=O)Cc1ccccc1Nc2c(Cl)cccc2Cl	15307-79-6		Prestwick	Prestwick3	2006	DMSO	0.0288075	0.288883	-0.730248	-0.813881	413	314.333
CGL-000006	G10	Cpd	(±)9-HODE	296.5	CCCCC\C=C/C=C/C(CCCCCCCC(O)=O)O	98524-19-7	HO309	Biomol	Bioactive Lipid Library 2800v4	N1248a		0.0243589	0.289602	-0.868481	-0.809573	443	374.333
CGL-000004	H12	Cpd	Indirubin	262.3	O=C1\C(=C(\C(=O)c(c23)cccc2)/N3)\c(c4N1)cccc4	479-41-4	CC-206	Biomol	ICCB_bioactives(v2)	3-N1348	DMSO	0.0459596	0.290436	-0.197277	-0.804574	463	339.333
CGL-000003	C15	Cpd	Benzamil hydrochloride	356.217	Cl.N\C(=N/C(=O)c1nc(Cl)c(N)nc1N)\NCc2ccccc2	2898-76-2		Prestwick	Prestwick3	2006	DMSO	0.0344774	0.290479	-0.554065	-0.804318	424.5	339.667
CGL-000005	E09	Cpd	17-OCTADECYNOIC ACID	280.4	OC(CCCCCCCCCCCCCCCC#C)=O	34450-18-5	EI-103	Biomol	ICCB_bioactives(v2)	3-N1348	DMSO	0.040664	0.290667	-0.361829	-0.803194	468.833	368.5
CGL-000002	C21	Cpd	Flupentixol dihydrochloride cis-(Z)	507.45	Cl.Cl.OCCN1CCN(CC\C=C/2\c3ccccc3Sc4ccc(cc24)C(F)(F)F)CC1	2413-38-9		Prestwick	Prestwick3	2006	DMSO	0.0574854	0.291001	0.160864	-0.801194	477.333	306.167
CGL-000006	I09	Cpd	20-Hydroxy-leukotriene B4	352.5	OCCCCC\C=C/C[C@H](\C=C\C=C\C=C/[C@H](CCCC(O)=O)O)O	79516-82-8	HLB004	Biomol	Bioactive Lipid Library 2800v4	N1248a		0.0101569	0.291621	-1.30978	-0.797481	426.167	334.5
CGL-000002	N10	Cpd	Cytisine (-)	190.247	O=C1C=CC=C2[C@H]3CNC[C@H](C3)CN12	485-35-8		Prestwick	Prestwick3	2006	DMSO	0.0623513	0.29189	0.312065	-0.795867	377.667	243.667
CGL-000003	G17	Cpd	Ricinine	164.165	COC1=C(C#N)C(=O)N(C)C=C1	524-40-3		Prestwick	Prestwick3	2006	DMSO	0.0393505	0.291924	-0.402644	-0.795662	437.167	344.667
CGL-000005	H07	Cpd	NS-1619	362.2	Oc1c(N2c(c3NC2=O)ccc(C(F)(F)F)c3)cc(C(F)(F)F)cc1	153587-01-0	KC-127	Biomol	ICCB_bioactives(v2)	3-N1348	DMSO	0.0737899	0.292137	0.667498	-0.794386	391.5	353
CGL-000002	B18	Cpd	Rescinnamin	634.733	CO[C@H]1[C@@H](C[C@@H]2CN3CCc4c([nH]c5cc(OC)ccc45)[C@H]3C[C@@H]2[C@@H]1C(=O)OC)OC(=O)\C=C\c6cc(OC)c(OC)c(OC)c6	24815-24-5		Prestwick	Prestwick3	2006	DMSO	0.134063	0.292199	2.54039	-0.794015	469.833	371.333
CGL-000003	J07	Cpd	Nafcillin sodium salt monohydrate	454.481	O.[Na+].CCOc1ccc2ccccc2c1C(=O)N[C@H]3[C@H]4SC(C)(C)[C@@H](N4C3=O)C(=O)[O-]	7177-50-6		Prestwick	Prestwick3	2006	DMSO	0.0370019	0.292359	-0.475621	-0.793055	399.667	351.333
CGL-000003	H07	Cpd	Ifosfamide	261.09	ClCCNP1(=O)OCCCN1CCCl	3778-73-2		Prestwick	Prestwick3	2006	DMSO	0.0400015	0.292708	-0.382416	-0.790965	445.167	347.5
CGL-000003	F09	Cpd	Benzthiazide	431.942	NS(=O)(=O)c1cc2c(cc1Cl)N=C(CSCc3ccccc3)NS2(=O)=O	91-33-8		Prestwick	Prestwick3	2006	DMSO	0.0434873	0.293113	-0.2741	-0.788542	454	383.833
CGL-000006	E07	Cpd	5(S)-HPETE	336.5	CCCCC\C=C/C\C=C/C\C=C/C=C/[C@@H](OO)CCCC(O)=O	71774-08-8	HP005	Biomol	Bioactive Lipid Library 2800v4	N1248a		0.0439214	0.294188	-0.26061	-0.782104	465.5	357.333
CGL-000004	K18	Cpd	Kaempferol	286.243	OC1=C(Oc2cc(O)cc(O)c2C1=O)c3ccc(O)cc3	520-18-3		Prestwick	Prestwick3	2006	DMSO	0.0407438	0.294328	-0.359349	-0.781266	388	321
CGL-000002	H15	Cpd	Nystatine	926.118	CC1OC(=O)CC(O)CC(O)CC(O)CCC(O)C(O)CC(=O)CC(O)C(C(O)CC(O[C@@H]2O[C@H](C)[C@@H](O)[C@H](N)[C@@H]2O)\C=C\C=C\C=C\C=C\CC\C=C\C=C\C(C)C(O)C1C)C(=O)O	1400-61-9		Prestwick	Prestwick3	2006	DMSO	0.0306531	0.294417	-0.672898	-0.780731	427.833	301.833
CGL-000002	L08	Cpd	Harmine hydrochloride	248.714	Cl.COc1ccc2c(c1)[nH]c3c(C)nccc23	343-27-1		Prestwick	Prestwick3	2006	DMSO	0.0369962	0.29442	-0.4758	-0.780711	348.833	259.833
CGL-000006	I08	Cpd	24,25-Dihydroxyvitamin D3	416.6	C[C@@H]([C@@H]1[C@](C)([C@H](\C(\C2)=C\C=C(/C(=C)CC[C@@H]3O)\C3)CC1)CC2)CC[C@H](C(O)(C)C)O	40013-87-4	DM300	Biomol	Bioactive Lipid Library 2800v4	N1248a		0.0341178	0.294459	-0.56524	-0.780479	443.667	373.5
CGL-000003	F20	Cpd	Nabumetone	228.294	COc1ccc2cc(CCC(=O)C)ccc2c1	42924-53-8		Prestwick	Prestwick3	2006	DMSO	0.0416109	0.294854	-0.332406	-0.778111	432.167	305.333
CGL-000006	K15	Cpd	Prostaglandin F2a	354.5	CCCCC[C@@H](\C=C\[C@@H]1[C@@H](C\C=C/CCCC(O)=O)[C@@H](O)C[C@H]1O)O	38562-01-5	PG008	Biomol	Bioactive Lipid Library 2800v4	N1248a		0.0405666	0.295185	-0.364856	-0.776132	431.167	395.167
CGL-000005	K14	Cpd	Prostaglandin F1a	356.5	CCCCC[C@@H](\C=C\[C@@H]1[C@@H](CCCCCCC(O)=O)[C@@H](O)C[C@H]1O)O	745-62-0	PG010	Biomol	ICCB_bioactives(v2)	3-N1348	DMSO	0.04131	0.29561	-0.341756	-0.773586	432.333	367.5
CGL-000006	K04	Cpd	Clofibrate	242.7	CCOC(C(Oc1ccc(Cl)cc1)(C)C)=O	637-07-0	EI160	Biomol	Bioactive Lipid Library 2800v4	N1248a		0.0575703	0.29564	0.163504	-0.773404	448.333	347.167
CGL-000002	E10	Cpd	Cephalosporanic acid, 7-amino	272.282	CC(=O)OCC1=C(N2[C@H](SC1)[C@H](N)C2=O)C(=O)O	957-68-6		Prestwick	Prestwick3	2006	DMSO	0.0681275	0.295735	0.49155	-0.772835	452.5	376.167
CGL-000005	G07	Cpd	1-STEAROYL- 2-LINOLEOYL-GLYCEROL	621	CCCCCCCCCCCCCCCCCC(OC[C@@H](OC(CCCCCCC\C=C/C\C=C/CCCCC)=O)CO)=O		DG-135	Biomol	ICCB_bioactives(v2)	3-N1348	DMSO	0.0336148	0.29589	-0.580871	-0.771907	454	385.667
CGL-000006	M08	Cpd	REV-5901	335.4	CCCCCC(c1cc(OCc2nc(c3cc2)cccc3)ccc1)O	101910-24-1	EI209	Biomol	Bioactive Lipid Library 2800v4	N1248a		0.0421561	0.296026	-0.315464	-0.771092	422.833	366.167
CGL-000003	L10	Cpd	Flucytosine	129.094	NC1=NC(=O)NC=C1F	2022-85-7		Prestwick	Prestwick3	2006	DMSO	0.0305495	0.296061	-0.676119	-0.770887	397.167	322
CGL-000006	J09	Cpd	PAF C18	551.8	CCCCCCCCCCCCCCCCCCOC[C@@H](OC(C)=O)COP(OCC[N+](C)(C)C)([O-])=O	79549-26-1	L105	Biomol	Bioactive Lipid Library 2800v4	N1248a		0.0338077	0.296716	-0.574877	-0.766962	438.833	366.5
CGL-000006	J19	Cpd	2-EPA-PAF	523.7	CCCCCCCCCCCCCCCCOC[C@@H](OC(CC\C=C/C\C=C/C\C=C/C\C=C/C\C=C/CC)=O)COP(OCC[N+](C)(C)C)([O-])=O		L115	Biomol	Bioactive Lipid Library 2800v4	N1248a		0.0394728	0.296824	-0.398842	-0.766312	424.5	325.333
CGL-000004	J15	Cpd	IBMX	222.2	CC(CN1c(c2C(=O)N(C)C1=O)nc[nH]2)C	28800-58-4	PD-140	Biomol	ICCB_bioactives(v2)	3-N1348	DMSO	0.0399258	0.296864	-0.384768	-0.766075	401.5	346.833
CGL-000005	I12	Cpd	PAF C18	551.8	CCCCCCCCCCCCCCCCCCOC[C@@H](OC(C)=O)COP(OCC[N+](C)(C)C)([O-])=O	79549-26-1	L105	Biomol	ICCB_bioactives(v2)	3-N1348	DMSO	0.0366905	0.297431	-0.485297	-0.76268	430	353.333
CGL-000001	N05	Cpd	Antimycin A	548.639	CCCCCC[C@@H]1[C@@H](OC(=O)CC(C)C)[C@H](C)OC(=O)C(NC(=O)c2cccc(NC=O)c2O)[C@@H](C)OC1=O	1397-94-0		Prestwick	Prestwick3	2006	DMSO	0.0705241	0.297441	0.566019	-0.76262	271	175.167
CGL-000002	H02	Cpd	Hypericin	504.4	Cc1c2c(c(c(c(c3c(O)cc4O)c45)c(c2c(C)cc6O)c6C3=O)c(c5c(O)cc7O)c7C8=O)c8c(O)c1	548-04-9	EI-226	Biomol	Kinase Inhibitor 2832v2.2	N1290	DMSO	0.0442019	0.297622	-0.251896	-0.761537	371.5	244.833
CGL-000005	K09	Cpd	9(S)-HPODE	312.5	CCCCC\C=C/C=C/[C@@H](OO)CCCCCCCC(O)=O	29774-12-7	HP019	Biomol	ICCB_bioactives(v2)	3-N1348	DMSO	0.0309569	0.297656	-0.663458	-0.761331	419.167	339.5
CGL-000003	L11	Cpd	Beclomethasone dipropionate	521.056	CCC(=O)OCC(=O)[C@@]1(OC(=O)CC)[C@@H](C)C[C@H]2[C@@H]3CCC4=CC(=O)C=C[C@]4(C)[C@@]3(Cl)[C@@H](O)C[C@]12C	5534-09-08		Prestwick	Prestwick3	2006	DMSO	0.0787761	0.297971	0.822436	-0.759446	363.167	269.333
CGL-000002	D01	Cpd	AG-494	280.3	C[C@@H](c1cc(C(c2ccccc2)=O)ccc1)C(O)=O	133550-35-5	EI-228	Biomol	Kinase Inhibitor 2832v2.2	N1290	DMSO	0.0826838	0.298135	0.943861	-0.75846	375.333	338.5
CGL-000003	J11	Cpd	Amiprilose hydrochloride	341.835	Cl.CN(C)CCCO[C@H]1[C@H](O[C@@H]2OC(C)(C)O[C@H]12)[C@H](O)CO	60414-06-4		Prestwick	Prestwick3	2006	DMSO	0.0273219	0.298236	-0.77641	-0.757854	405.167	340.5
CGL-000002	I18	Cpd	Hydroxytacrine maleate (R,S)	330.343	Nc1c2C(O)CCCc2nc3ccccc13.OC(=O)\C=C/C(=O)O	118909-22-1		Prestwick	Prestwick3	2006	DMSO	0.0249368	0.298319	-0.850521	-0.757362	402	327.833
CGL-000004	M10	Cpd	Natamycin	665.741	C[C@@H]1C\C=C\C=C\C=C\C=C\[C@@H](C[C@@H]2O[C@](O)(C[C@@H](O)C[C@H]3OC3\C=C\C(=O)O1)C[C@H](O)[C@H]2C(=O)O)O[C@@H]4O[C@H](C)[C@@H](O)[C@H](N)[C@@H]4O	7681-93-8		Prestwick	Prestwick3	2006	DMSO	0.0900301	0.298461	1.17213	-0.756507	364	276.5
CGL-000006	G09	Cpd	8(R),15(S)-DiHETE all trans	336.5	CCCCC[C@@H](\C=C\C=C\C=C\[C@@H](C\C=C/CCCC(O)=O)O)O	80234-67-9	DTR815	Biomol	Bioactive Lipid Library 2800v4	N1248a		0.0251031	0.298493	-0.845356	-0.756318	480	368.833
CGL-000005	J08	Cpd	B581	470.7	CSCC[C@@H](C(O)=O)NC([C@@H](NC[C@H](C(C)C)NC[C@H](CS)N)Cc1ccccc1)=O	149759-96-6	G-235	Biomol	ICCB_bioactives(v2)	3-N1348	DMSO	0.0363772	0.298688	-0.495034	-0.755147	438.167	371.833
CGL-000005	H19	Cpd	Phenytoin	252.3	O=C1NC(c2ccccc2)(c3ccccc3)C(=O)N1	57-41-0	AC-125	Biomol	ICCB_bioactives(v2)	3-N1348	DMSO	0.0482415	0.298838	-0.126371	-0.754253	450.833	330
CGL-000002	F10	Cpd	Yohimbine hydrochloride	390.914	Cl.COC(=O)[C@H]1[C@@H](O)CC[C@H]2CN3CCc4c([nH]c5ccccc45)[C@@H]3C[C@H]12	65-19-0		Prestwick	Prestwick3	2006	DMSO	0.0419265	0.298915	-0.322598	-0.753791	432.667	345.333
CGL-000005	A09	Cpd	1,25-DIHYDROXYVITAMIN D3	416.6	C[C@@H]([C@@H]1[C@](C)([C@H](\C(\C2)=C\C=C(/C(=C)[C@@H](O)C[C@@H]3O)\C3)CC1)CC2)CCCC(O)(C)C	32222-06-3	DM200	Biomol	ICCB_bioactives(v2)	3-N1348	DMSO	0.0297122	0.299185	-0.702137	-0.752172	445.5	375.667
CGL-000005	K08	Cpd	PROSTAGLANDIN D2	352.5	CCCCC[C@@H](\C=C\[C@H]1C(=O)C[C@H](O)[C@@H]1C\C=C/CCCC(O)=O)O	41598-07-6	PG005	Biomol	ICCB_bioactives(v2)	3-N1348	DMSO	0.0396387	0.299257	-0.393688	-0.751742	397.167	354.667
CGL-000003	A16	Cpd	Ergocryptine-alpha	575.714	CC(C)C[C@@H]1N2C(=O)[C@](NC(=O)[C@H]3CN(C)[C@@H]4Cc5c[nH]c6cccc(C4=C3)c56)(O[C@@]2(O)[C@@H]7CCCN7C1=O)C(C)C	511-09-1		Prestwick	Prestwick3	2006	DMSO	0.03161	0.299471	-0.643166	-0.750459	421.167	364.667
CGL-000004	J11	Cpd	indomethacin	357.8	COc1cc2c(n(C(c3ccc(Cl)cc3)=O)c(C)c2CC(O)=O)cc1	53-86-1	EI-131	Biomol	ICCB_bioactives(v2)	3-N1348	DMSO	0.0273516	0.299873	-0.775488	-0.748051	434.667	355.333
CGL-000005	M07	Cpd	AM-251	555.2	Cc1c(c2ccc(I)cc2)n(c3c(Cl)cc(Cl)cc3)nc1C(NN4CCCCC4)=O		CR108	Biomol	ICCB_bioactives(v2)	3-N1348	DMSO	0.0210089	0.300228	-0.972574	-0.745922	403.583	299.667
CGL-000001	F20	Cpd	Clomipramine hydrochloride	351.323	Cl.CN(C)CCCN1c2ccccc2CCc3ccc(Cl)cc13	17321-77-6		Prestwick	Prestwick3	2006	DMSO	0.0578711	0.300653	0.172851	-0.743377	366.667	245.333
CGL-000002	H19	Cpd	Imipenem	299.351	C[C@@H](O)[C@@H]1[C@H]2CC(=C(N2C1=O)C(=O)O)SCCNC=N	74431-23-5		Prestwick	Prestwick3	2006	DMSO	0.0319546	0.30102	-0.632458	-0.741182	394.167	260.5
CGL-000005	D06	Cpd	TRIM	212.2	FC(c1c(n2cncc2)cccc1)(F)F	25371-96-4	CN-266	Biomol	ICCB_bioactives(v2)	3-N1348	DMSO	0.0512022	0.302387	-0.0343721	-0.732996	453.833	397
CGL-000002	P13	Cpd	Mycophenolic acid	320.345	COc1c(C)c2COC(=O)c2c(O)c1C\C=C(/C)\CCC(=O)O	24280-93-1		Prestwick	Prestwick3	2006	DMSO	0.0727101	0.302613	0.633945	-0.731642	262.667	205.333
CGL-000003	G05	Cpd	(d,l)-Tetrahydroberberine	339.395	COc1ccc2CC3N(CCc4cc5OCOc5cc34)Cc2c1OC	522-97-4		Prestwick	Prestwick3	2006	DMSO	0.0361286	0.302831	-0.502758	-0.730337	413.167	312.333
CGL-000001	F11	Cpd	Aztreonam	435.437	C[C@H]1[C@H](NC(=O)\C(=N/OC(C)(C)C(=O)O)\c2csc(N)n2)C(=O)N1S(=O)(=O)O	78110-38-0		Prestwick	Prestwick3	2006	DMSO	0.0645803	0.303188	0.381326	-0.728197	406.167	330.167
CGL-000003	J14	Cpd	Idazoxan hydrochloride	240.691	Cl.C1CN=C(N1)C2COc3ccccc3O2	79944-56-2		Prestwick	Prestwick3	2006	DMSO	0.0765082	0.303875	0.751965	-0.72408	425.833	342
CGL-000003	E10	Cpd	Flunixin meglumine	491.468	CNCC(O)C(O)C(O)C(O)CO.Cc1c(Nc2ncccc2C(=O)O)cccc1C(F)(F)F	42461-84-7		Prestwick	Prestwick3	2006	DMSO	0.059269	0.304058	0.216289	-0.722982	476.833	358.833
CGL-000005	F22	Cpd	alamethicin	1964.4		27061-78-5	A-150	Biomol	ICCB_bioactives(v2)	3-N1348	DMSO	0.198625	0.304395	4.54653	-0.720965	194	92.75
CGL-000004	D06	Cpd	phorbol 12-myristate13-acetate	616.8	CCCCCCCCCCCCCC(O[C@H]1[C@](OC(C)=O)([C@@H]2[C@H]3[C@]([C@H]4[C@](C(=O)C(C)=C4)(O)CC(CO)=C3)(O)[C@@H]1C)C2(C)C)=O	16561-29-8	PE-160	Biomol	ICCB_bioactives(v2)	3-N1348	DMSO	0.0627801	0.304418	0.32539	-0.720827	460.167	366.333
CGL-000005	J15	Cpd	Ryanodine	493.5	CC([C@]1([C@@](C)([C@]2(O)C3)[C@@](O)([C@@]([C@@]34C)(O)[C@@H]1OC(c5[nH]ccc5)=O)[C@@]6([C@]4(O)CC[C@H](C)[C@H]6O)O2)O)C	15662-33-6	CA-450	Biomol	ICCB_bioactives(v2)	3-N1348	DMSO	0.0307111	0.304587	-0.671098	-0.719815	438.333	355.167
CGL-000005	D16	Cpd	siguazodan	284.3	CN\C(\NC#N)=N/c1ccc(C(C(C)CC(=O)N2)=N2)cc1	115344-47-3	PD-179	Biomol	ICCB_bioactives(v2)	3-N1348	DMSO	0.0314672	0.305695	-0.647602	-0.713179	469.5	396.417
CGL-000005	H21	Cpd	Pimozide	461.6	Fc1ccc(C(c2ccc(F)cc2)CCCN3CCC(N4c(c5NC4=O)cccc5)CC3)cc1	2062-78-4	AC-109	Biomol	ICCB_bioactives(v2)	3-N1348	DMSO	0.0546329	0.305806	0.0722297	-0.712514	399	292.5
CGL-000001	C08	Cpd	Azacyclonol	267.374	OC(C1CCNCC1)(c2ccccc2)c3ccccc3	115-46-8		Prestwick	Prestwick3	2006	DMSO	0.247901	0.305811	6.07767	-0.712482	397.667	322.333
CGL-000001	B20	Cpd	Bupropion hydrochloride	276.208	Cl.CC(NC(C)(C)C)C(=O)c1cccc(Cl)c1	31677-93-7		Prestwick	Prestwick3	2006	DMSO	0.0357539	0.305996	-0.514402	-0.711378	482.667	377
CGL-000003	A11	Cpd	Flurandrenolide	436.525	CC1(C)O[C@@H]2C[C@H]3[C@@H]4C[C@H](F)C5=CC(=O)CC[C@]5(C)[C@H]4[C@@H](O)C[C@]3(C)[C@@]2(O1)C(=O)CO	1524-88-5		Prestwick	Prestwick3	2006	DMSO	0.103825	0.306069	1.60077	-0.710939	382	329
CGL-000001	B14	Cpd	Pinacidil	245.33	CC(N\C(=N\C#N)\Nc1ccncc1)C(C)(C)C	85371-64-8		Prestwick	Prestwick3	2006	DMSO	0.066666	0.306169	0.446135	-0.710338	472.5	358.833
CGL-000005	O11	Cpd	C8 Ceramide	425.7	CCCCCCCCCCCCC\C=C\[C@H]([C@@H](NC(CCCCCCC)=O)CO)O		SL112	Biomol	ICCB_bioactives(v2)	3-N1348	DMSO	0.0713126	0.306401	0.590522	-0.70895	339.833	277.833
CGL-000005	J07	Cpd	Propafenone	377.9	CCCNCC(COc1c(C(CCc2ccccc2)=O)cccc1)O	54063-53-5	AC-124	Biomol	ICCB_bioactives(v2)	3-N1348	DMSO	0.0514393	0.306597	-0.0270075	-0.707774	380.833	307.333
CGL-000004	L07	Cpd	L-744,832	632.7	CCC([C@H](NC[C@H](CS)N)CO[C@H](C(N[C@H](C(OC(C)C)=O)CCS(C)(=O)=O)=O)Cc1ccccc1)C		G-242	Biomol	ICCB_bioactives(v2)	3-N1348	DMSO	0.0638989	0.30691	0.360155	-0.7059	381.5	291.667
CGL-000005	F14	Cpd	AG213 (Tyrphostin47)	220.2	NC(\C(\C#N)=C\c1cc(O)c(O)cc1)=S	122520-86-9	EI-188	Biomol	ICCB_bioactives(v2)	3-N1348	DMSO	0.0603469	0.306921	0.249781	-0.705839	405.167	366.583
CGL-000002	L07	Cpd	Phenacetin	179.221	CCOc1ccc(NC(=O)C)cc1	62-44-2		Prestwick	Prestwick3	2006	DMSO	0.0322269	0.306975	-0.623995	-0.705512	389.5	287.5
CGL-000006	J07	Cpd	Lyso-PAF C16	481.7	CCCCCCCCCCCCCCCCOC[C@H](COP(OCC[N+](C)(C)C)([O-])=O)O	52691-62-0	L101	Biomol	Bioactive Lipid Library 2800v4	N1248a		0.0408638	0.307452	-0.355621	-0.702655	440.833	325.667
CGL-000001	I14	Cpd	Mefloquine hydrochloride	414.781	Cl.OC(C1CCCCN1)c2cc(nc3c(cccc23)C(F)(F)F)C(F)(F)F	51773-92-3		Prestwick	Prestwick3	2006	DMSO	0.335604	0.307483	8.80291	-0.70247	316.5	277.5
CGL-000003	G20	Cpd	Methacholine chloride	195.691	[Cl-].CC(C[N+](C)(C)C)OC(=O)C	62-51-1		Prestwick	Prestwick3	2006	DMSO	0.0550946	0.308682	0.0865762	-0.695289	411.667	288.833
CGL-000004	A14	Cpd	Repaglinide	452.599	CCOc1cc(CC(=O)N[C@@H](CC(C)C)c2ccccc2N3CCCCC3)ccc1C(=O)O	135062-02-1		Prestwick	Prestwick3	2006	DMSO	0.0431112	0.309043	-0.285785	-0.693127	417.833	324.5
CGL-000005	I18	Cpd	PHOSPHATIDIC ACID,DIPALMITOYL	670.9	CCCCCCCCCCCCCCCC(OCC(OC(CCCCCCCCCCCCCCC)=O)COP(O)(O)=O)=O	71065-87-7	LP103	Biomol	ICCB_bioactives(v2)	3-N1348	DMSO	0.023572	0.309211	-0.89293	-0.692119	437.5	350.167
CGL-000006	H18	Cpd	5(Z), 8(Z)-Eicosadienoic acid (20:2 N-12)	308.5	CCCCCCCCCCC\C=C\C\C=C\CCCC(O)=O		FA-024	Biomol	Fatty Acid Library 2803	3-N1309		0.0358066	0.309768	-0.512764	-0.688784	457.833	345
CGL-000003	I06	Cpd	Sulfapyridine	249.293	Nc1ccc(cc1)S(=O)(=O)Nc2ccccn2	144-83-2		Prestwick	Prestwick3	2006	DMSO	0.0521932	0.310234	-0.00358006	-0.685993	402	361.167
CGL-000003	J15	Cpd	(-) -Levobunolol hydrochloride	327.855	Cl.CC(C)(C)NC[C@H](O)COc1cccc2C(=O)CCCc12	27912-14-7		Prestwick	Prestwick3	2006	DMSO	0.0390532	0.310654	-0.411881	-0.683478	410.167	343.667
CGL-000005	E15	Cpd	1-HEXADECYL-2-ARACHIDONOYL-GLYCEROL	603	CCCCCCCCCCCCCCCCOC[C@@H](OC(CCC\C=C/C\C=C/C\C=C/C\C=C/CCCCC)=O)CO		DG-140	Biomol	ICCB_bioactives(v2)	3-N1348	DMSO	0.0564095	0.310672	0.127433	-0.683371	437.75	341
CGL-000005	C07	Cpd	13(S)-HODE	296.5	CCCCC[C@@H](\C=C\C=C/CCCCCCCC(O)=O)O	29623-28-7	HO013	Biomol	ICCB_bioactives(v2)	3-N1348	DMSO	0.048176	0.310852	-0.128408	-0.68229	480.5	375.333
CGL-000004	I08	Cpd	Condelphine	449.593	CCN1C[C@]2(COC)CC[C@H](O)[C@@]34[C@@H]5C[C@@H]6[C@H](C[C@](O)([C@@H](C[C@H]23)C14)[C@H]5[C@H]6OC(=O)C)OC	7633-69-4		Prestwick	Prestwick3	2006	DMSO	0.0430402	0.310904	-0.287993	-0.681981	435.5	354.5
CGL-000004	K09	Cpd	Sertraline	306.238	CN[C@H]1CC[C@@H](c2ccc(Cl)c(Cl)c2)c3ccccc13	79617-96-2		Prestwick	Prestwick3	2006	DMSO	0.168869	0.310933	3.62191	-0.681803	365.333	275.583
CGL-000003	J21	Cpd	Equilin	268.359	C[C@]12CC[C@H]3C(=CCc4cc(O)ccc34)[C@@H]1CCC2=O	474-86-2		Prestwick	Prestwick3	2006	DMSO	0.0467813	0.311031	-0.171745	-0.68122	367.667	268
CGL-000003	H13	Cpd	Indoprofen	281.314	CC(C(=O)O)c1ccc(cc1)N2Cc3ccccc3C2=O	31842-01-0		Prestwick	Prestwick3	2006	DMSO	0.0606966	0.31108	0.260648	-0.680925	455	352.5
CGL-000006	I12	Cpd	9-cis Retinoic acid	300.4	C\C(\C=C\C(C(C)(C)CCC1)=C1C)=C\C=C\C(\C)=C\C(O)=O	05300-03-8	GR101	Biomol	Bioactive Lipid Library 2800v4	N1248a		0.0653682	0.311223	0.40581	-0.680071	447.167	384
CGL-000005	I07	Cpd	5(S)-HPETE	336.5	CCCCC\C=C/C\C=C/C\C=C/C=C/[C@@H](OO)CCCC(O)=O	71774-08-8	HP005	Biomol	ICCB_bioactives(v2)	3-N1348	DMSO	0.0298429	0.311251	-0.698076	-0.679903	442	358.667
CGL-000005	E17	Cpd	1-HEXADECYL-2-METHYLGLYCERO-3 PC	495.7	CCCCCCCCCCCCCCCCOCC(OC)COP(OCC[N+](C)(C)C)([O-])=O		L-106	Biomol	ICCB_bioactives(v2)	3-N1348	DMSO	0.0506141	0.311574	-0.052649	-0.677964	447.833	362.5
CGL-000002	J18	Cpd	Cinchonine	294.4	O[C@H]([C@H]1C[C@@H]2CCN1C[C@@H]2C=C)c3ccnc4ccccc34	118-10-5		Prestwick	Prestwick3	2006	DMSO	0.0386475	0.311595	-0.424489	-0.677838	391.167	335.667
CGL-000003	F16	Cpd	S-(+)-ibuprofen	206.287	CC(C)Cc1ccc(cc1)[C@H](C)C(=O)O	51146-56-6		Prestwick	Prestwick3	2006	DMSO	0.0446892	0.311765	-0.236753	-0.676822	487	354.167
CGL-000001	D10	Cpd	Nortriptyline hydrochloride	299.847	Cl.CNCCC=C1c2ccccc2CCc3ccccc13	894-71-3		Prestwick	Prestwick3	2006	DMSO	0.0532661	0.311869	0.0297584	-0.676197	363.833	357.167
CGL-000003	H17	Cpd	Iocetamic acid	613.962	CC(CN(C(=O)C)c1c(I)cc(I)c(N)c1I)C(=O)O	16034-77-8		Prestwick	Prestwick3	2006	DMSO	0.0355891	0.312127	-0.519522	-0.674654	457.833	343.667
CGL-000005	I11	Cpd	5,8,11,14-EICOSATETRAYNOIC ACID	296.5	CCCCCC#CCC#CCC#CCC#CCCCC(O)=O	1191-85-1	ET004	Biomol	ICCB_bioactives(v2)	3-N1348	DMSO	0.0335709	0.312325	-0.582233	-0.67347	424.333	351.167
CGL-000001	I01	Cpd	HA-1004	329.8	NC(NCCNS(c1c(c2ccc1)ccnc2)(=O)=O)=N	91742-10-8	EI-184	Biomol	Kinase Inhibitor 2832v2.2	N1290	DMSO	0.0348048	0.31239	-0.543893	-0.67308	405	347.167
CGL-000003	I08	Cpd	Meclofenoxate hydrochloride	294.18	Cl.CN(C)CCOC(=O)COc1ccc(Cl)cc1	3685-84-5		Prestwick	Prestwick3	2006	DMSO	0.0369584	0.313039	-0.476973	-0.669191	423.833	368
CGL-000001	J06	Cpd	Fenoterol hydrobromide	384.273	Br.CC(Cc1ccc(O)cc1)NCC(O)c2cc(O)cc(O)c2	1944-12-03		Prestwick	Prestwick3	2006	DMSO	0.0465854	0.313262	-0.177831	-0.667857	382.5	295.333
CGL-000003	C16	Cpd	Atractyloside potassium salt	803.008	[K+].[K+].CC(C)CC(=O)O[C@H]1[C@@H](O[C@@H]2C[C@H]([C@H]3CC[C@@]45C[C@@H](CC[C@H]4[C@]3(C)C2)C(=C)[C@@H]5O)C(=O)O)O[C@H](CO)[C@@H](OS(=O)(=O)[O-])[C@@H]1OS(=O)(=O)[O-]	102130-43-8		Prestwick	Prestwick3	2006	DMSO	0.066174	0.313672	0.430848	-0.6654	462	369
CGL-000001	E15	Cpd	Doxylamine succinate	388.468	CN(C)CCOC(C)(c1ccccc1)c2ccccn2.OC(=O)CCC(=O)O	562-10-7		Prestwick	Prestwick3	2006	DMSO	0.0588445	0.313672	0.203096	-0.6654	432.167	354.667
CGL-000006	L11	Cpd	L-NASPA	423.5	CCCCCCCCCCCCCCCC(N[C@H](C(O)=O)COP(O)(O)=O)=O		LP101	Biomol	Bioactive Lipid Library 2800v4	N1248a		0.0504901	0.313721	-0.0565013	-0.665104	406.167	364
CGL-000005	H12	Cpd	Amino-1,8-naphthalimide [4-Amino-1,8-naphthalimide]	212.2	Nc1c(c(c2C(=O)NC3=O)c3cc1)ccc2	1742-95-6	AP-101	Biomol	ICCB_bioactives(v2)	3-N1348	DMSO	0.186577	0.313769	4.17215	-0.664817	416.333	345.833
CGL-000003	K06	Cpd	Leflunomide	270.213	Cc1oncc1C(=O)Nc2ccc(cc2)C(F)(F)F	75706-12-6		Prestwick	Prestwick3	2006	DMSO	NA	0.314141	NA	-0.662588	NA	322.833
CGL-000005	E10	Cpd	LEUKOTRIENE D4	496.7	CCCCC\C=C/C\C=C/C=C/C=C/[C@H]([C@H](CCCC(O)=O)O)SC[C@@H](C(NCC(O)=O)=O)N	73836-78-9	LD004	Biomol	ICCB_bioactives(v2)	3-N1348	DMSO	0.0424037	0.31559	-0.307772	-0.653909	452	406.667
CGL-000006	J17	Cpd	Arachidonoyl-PAF	768.2	CCCCCCCCCCCCCCCCOC[C@@H](OC(CCC\C=C/C\C=C/C\C=C/C\C=C/CCCCC)=O)COP(OCC[N+](C)(C)C)([O-])=O	86288-11-1	L102	Biomol	Bioactive Lipid Library 2800v4	N1248a		0.0364069	0.315661	-0.494112	-0.653484	442.667	355.333
CGL-000001	K12	Cpd	Methotrexate	454.449	CN(Cc1cnc2nc(N)nc(N)c2n1)c3ccc(cc3)C(=O)NC(CCC(=O)O)C(=O)O	59-05-2		Prestwick	Prestwick3	2006	DMSO	0.0567498	0.31577	0.138007	-0.652833	355.5	292.833
CGL-000003	H16	Cpd	Flurbiprofen	244.268	CC(C(=O)O)c1ccc(c(F)c1)c2ccccc2	5104-49-4		Prestwick	Prestwick3	2006	DMSO	0.0432288	0.316191	-0.282133	-0.65031	471.333	365.167
CGL-000001	K07	Cpd	Triflupromazine hydrochloride	388.886	Cl.CN(C)CCCN1c2ccccc2Sc3ccc(cc13)C(F)(F)F	1098-60-8		Prestwick	Prestwick3	2006	DMSO	0.0595846	0.316908	0.226095	-0.646019	349.5	312.667
CGL-000005	H11	Cpd	PCO-400	299.3	CC1([C@@H](O)[C@H](OC(CCC2=O)=C2)c(c3O1)cc(C#N)cc3)C	121055-10-5	KC-131	Biomol	ICCB_bioactives(v2)	3-N1348	DMSO	0.0227948	0.317108	-0.917083	-0.644821	445.667	364.667
CGL-000005	F19	Cpd	Nimodipine	418.5	COCCOC(C(C(c1cc([N+]([O-])=O)ccc1)C(C(OC(C)C)=O)=C(C)N2)=C2C)=O	66085-59-4	CA-211	Biomol	ICCB_bioactives(v2)	3-N1348	DMSO	0.0539685	0.317156	0.0515834	-0.64453	407.667	334.833
CGL-000002	H11	Cpd	Trimethadione	143.144	CN1C(=O)OC(C)(C)C1=O	127-48-0		Prestwick	Prestwick3	2006	DMSO	0.031175	0.317396	-0.656683	-0.643092	405.667	299
CGL-000004	J18	Cpd	thalidomide	258.2	O=C1NC(=O)C(N2C(=O)c(c3C2=O)cccc3)CC1	50-35-1	T-115	Biomol	ICCB_bioactives(v2)	3-N1348	DMSO	0.041985	0.317597	-0.32078	-0.64189	428.833	358.667
CGL-000003	G12	Cpd	Piperacillin sodium salt	539.547	[Na+].CCN1CCN(C(=O)N[C@@H](C(=O)N[C@H]2[C@H]3SC(C)(C)[C@@H](N3C2=O)C(=O)[O-])c4ccccc4)C(=O)C1=O	59703-84-3		Prestwick	Prestwick3	2006	DMSO	0.0590436	0.317974	0.209283	-0.639633	457.333	383.667
CGL-000006	J14	Cpd	12(Z), 15(Z)-Heneicosadienoic acid	322.5	CCCCC\C=C\C\C=C\CCCCCCCCCCC(O)=O		BL-130	Biomol	Fatty Acid Library 2803	3-N1309		0.0338147	0.318008	-0.574659	-0.639431	465.167	360.333
CGL-000004	J06	Cpd	Alrestatin	255.2	OC(CN1C(=O)c(c(c2ccc3)c3C1=O)ccc2)=O	51411-04-2	T-112	Biomol	ICCB_bioactives(v2)	3-N1348	DMSO	0.0374211	0.318678	-0.462596	-0.635417	456	359.5
CGL-000006	J12	Cpd	12(Z) Heneicosenoic acid	324.5	CCCCCCCC\C=C\CCCCCCCCCCC(O)=O		BL-129	Biomol	Fatty Acid Library 2803	3-N1309		0.0353792	0.318775	-0.526044	-0.634837	424	375
CGL-000005	D18	Cpd	Rolipram	275.4	COc1c(OC2CCCC2)cc(C3CC(=O)NC3)cc1	61413-54-5	PD-175	Biomol	ICCB_bioactives(v2)	3-N1348	DMSO	0.0483985	0.318868	-0.121494	-0.634275	449.5	358.5
CGL-000004	O03	Cpd	Halofantrine hydrochloride	536.897	Cl.CCCCN(CCCC)CCC(O)c1cc2c(Cl)cc(Cl)cc2c3cc(ccc13)C(F)(F)F	36167-63-2		Prestwick	Prestwick3	2006	DMSO	0.0493888	0.318995	-0.0907204	-0.633514	387.5	270
CGL-000005	L10	Cpd	bumetanide	364.4	CCCCNc1c(Oc2ccccc2)c(S(N)(=O)=O)cc(C(O)=O)c1	28395-03-1	EI-168	Biomol	ICCB_bioactives(v2)	3-N1348	DMSO	0.14146	0.319375	2.77022	-0.631243	346.333	300
CGL-000005	E18	Cpd	Linolenic acid (18:3n-3)	278.4	CC\C=C/C\C=C/C\C=C/CCCCCCCC(O)=O	463-40-1	FA005	Biomol	ICCB_bioactives(v2)	3-N1348	DMSO	0.0370419	0.319524	-0.474377	-0.630348	449.167	372.667
CGL-000005	E11	Cpd	17-PHENYL-TRINOR-PGE2	386.5	O[C@H](\C=C\[C@@H]1[C@@H](C\C=C/CCCC(O)=O)C(=O)C[C@H]1O)CCc2ccccc2	38315-43-4	PG-042	Biomol	ICCB_bioactives(v2)	3-N1348	DMSO	0.0572607	0.319706	0.153884	-0.629259	468.667	383.5
CGL-000003	K15	Cpd	3-alpha-Hydroxy-5-beta-androstan-17-one	290.45	C[C@]12CC[C@@H](O)C[C@H]1CC[C@H]3[C@@H]4CCC(=O)[C@@]4(C)CCC23	53-42-9		Prestwick	Prestwick3	2006	DMSO	0.046978	0.319788	-0.165633	-0.628765	417.167	351.167
CGL-000003	J08	Cpd	Xamoterol hemifumarate	794.864	OC(CNCCNC(=O)N1CCOCC1)COc2ccc(O)cc2.OC(CNCCNC(=O)N3CCOCC3)COc4ccc(O)cc4.OC(=O)\C=C\C(=O)O	73210-73-8		Prestwick	Prestwick3	2006	DMSO	0.0420848	0.319998	-0.317679	-0.627508	430.167	355.833
CGL-000005	L08	Cpd	Bromo-cGMP [8-Bromo-cGMP]	446.1	NC(NC(=O)C1C2N(C3[C@@H](O)[C@H]([C@H]4O3)OP(O)(=O)OC4)C(Br)=N1)=N2	51116-01-9	CN-205	Biomol	ICCB_bioactives(v2)	3-N1348	DMSO	0.038443	0.320216	-0.430842	-0.626201	411.333	327.5
CGL-000006	K09	Cpd	Prostaglandin D2	352.5	CCCCC[C@@H](\C=C\[C@H]1C(=O)C[C@H](O)[C@@H]1C\C=C/CCCC(O)=O)O	41598-07-6	PG005	Biomol	Bioactive Lipid Library 2800v4	N1248a		0.0346717	0.320286	-0.548029	-0.625783	434.667	333.333
CGL-000003	I15	Cpd	Karakoline	377.529	CCN1C[C@]2(C)CC[C@H](O)[C@@]34[C@@H]5C[C@H]6C(O)[C@@H]5[C@](O)(C[C@@H]6OC)[C@@H](C[C@H]23)C14	39089-30-0		Prestwick	Prestwick3	2006	DMSO	0.0388251	0.320409	-0.418968	-0.625044	444	366.833
CGL-000004	D08	Cpd	pifithrin	367.3	Cc1ccc(C(CN2C3=C(CCCC3)SC2=N)=O)cc1	63208-82-2	GR-325	Biomol	ICCB_bioactives(v2)	3-N1348	DMSO	0.031536	0.320445	-0.645465	-0.624831	442.833	340.833
CGL-000005	L14	Cpd	BW-B 70C	316.3	CC(N(C(N)=O)O)\C=C\c1cc(Oc2ccc(F)cc2)ccc1	134470-38-5	EI304	Biomol	ICCB_bioactives(v2)	3-N1348	DMSO	0.0377909	0.320562	-0.451106	-0.624131	386.5	289.667
CGL-000003	I07	Cpd	Pempidine tartrate	305.374	CN1C(C)(C)CCCC1(C)C.OC(C(O)C(=O)O)C(=O)O	546-48-5		Prestwick	Prestwick3	2006	DMSO	0.0451644	0.320901	-0.221988	-0.622098	446.5	372.667
CGL-000006	F19	Cpd	C2 Ceramide	341.5	CCCCCCCCCCCCC\C=C\[C@H]([C@@H](NC(C)=O)CO)O	3102-57-6	SL100	Biomol	Bioactive Lipid Library 2800v4	N1248a		0.0369378	0.321298	-0.477614	-0.619719	439.167	357.833
CGL-000003	E09	Cpd	Delcorine	479.619	CCN1C[C@]2(COC)CC[C@H](OC)[C@@]34[C@@H]5C[C@@H]6[C@H](C[C@@]7(OCO[C@]7([C@@H](O)[C@H]23)C14)[C@H]5[C@H]6OC)OC	52358-55-1		Prestwick	Prestwick3	2006	DMSO	0.0508225	0.322122	-0.0461726	-0.614789	460.833	373.667
CGL-000006	A10	Cpd	NNGH	316.4	COc1ccc(S(N(CC(NO)=O)CC(C)C)(=O)=O)cc1		PI-115	Biomol	Protease Inhibitors Library 2833v2.0	1272a	DMSO	0.0665496	0.322217	0.442519	-0.614219	417.667	362.5
CGL-000001	F10	Cpd	Dyclonine hydrochloride	325.882	Cl.CCCCOc1ccc(cc1)C(=O)CCN2CCCCC2	536-43-6		Prestwick	Prestwick3	2006	DMSO	0.0285968	0.322367	-0.736796	-0.613318	392.167	346.333
CGL-000004	H15	Cpd	HA-1004	366.3	NC(NCCNS(c1c(c2ccc1)ccnc2)(=O)=O)=N	91742-10-8	EI-184	Biomol	ICCB_bioactives(v2)	3-N1348	DMSO	0.0443709	0.322499	-0.246644	-0.61253	434.667	375.833
CGL-000005	G11	Cpd	24,25-DIHYDROXYVITAMIN D3	416.6	C[C@@H]([C@@H]1[C@](C)([C@H](\C(\C2)=C\C=C(/C(=C)CC[C@@H]3O)\C3)CC1)CC2)CC[C@H](C(O)(C)C)O	40013-87-4	DM300	Biomol	ICCB_bioactives(v2)	3-N1348	DMSO	0.025982	0.323026	-0.818044	-0.60937	455.5	377.667
CGL-000003	J18	Cpd	Nilutamide	317.226	CC1(C)NC(=O)N(C1=O)c2ccc(c(c2)C(F)(F)F)[N+](=O)[O-]	63612-50-0		Prestwick	Prestwick3	2006	DMSO	0.0407474	0.323255	-0.359239	-0.608001	393.667	327.833
CGL-000001	G05	Cpd	Epirizole	234.26	COc1cc(C)nc(n1)n2nc(C)cc2OC	18694-40-1		Prestwick	Prestwick3	2006	DMSO	0.0577728	0.323782	0.169795	-0.604844	430.667	257.833
CGL-000004	G10	Cpd	Cyproterone acetate	416.949	CC(=O)O[C@@]1(CC[C@H]2[C@@H]3C=C(Cl)C4=CC(=O)C5CC5[C@]4(C)[C@H]3CC[C@]12C)C(=O)C	427-51-0		Prestwick	Prestwick3	2006	DMSO	0.0227253	0.323891	-0.919241	-0.604192	464.333	374.667
CGL-000001	J02	Cpd	KN-62	721.9	CN(S(c1c(c2ccc1)ccnc2)(=O)=O)C(C(N3CCN(c4ccccc4)CC3)=O)Cc5ccc(OS(c6c(c7ccc6)ccnc7)(=O)=O)cc5	127191-97-3	EI-230	Biomol	Kinase Inhibitor 2832v2.2	N1290	DMSO	0.062982	0.324462	0.331662	-0.600773	354.5	308.167
CGL-000001	P22	Cpd	Fluphenazine dihydrochloride	510.453	Cl.Cl.OCCN1CCN(CCCN2c3ccccc3Sc4ccc(cc24)C(F)(F)F)CC1	146-56-5		Prestwick	Prestwick3	2006	DMSO	0.0505513	0.324684	-0.0545995	-0.59944	372.833	240.333
CGL-000001	J12	Cpd	Chenodiol	392.584	C[C@H](CCC(=O)O)[C@H]1CC[C@H]2[C@@H]3[C@H](O)C[C@@H]4C[C@H](O)CC[C@]4(C)[C@H]3CC[C@]12C	474-25-9		Prestwick	Prestwick3	2006	DMSO	0.0505545	0.32483	-0.0544993	-0.59857	377.667	309.167
CGL-000005	K11	Cpd	9,10-OCTADECENOAMIDE	281.5	CCCCCCCC\C=C/CCCCCCCC(N)=O		FA025	Biomol	ICCB_bioactives(v2)	3-N1348	DMSO	0.0448869	0.325255	-0.230609	-0.59602	402.167	331.5
CGL-000005	F15	Cpd	NIFLUMIC ACID	282.2	OC(c1c(Nc2cc(C(F)(F)F)ccc2)nccc1)=O	4394-00-7	AC-134	Biomol	ICCB_bioactives(v2)	3-N1348	DMSO	0.0295053	0.325539	-0.708564	-0.594321	449.833	392
CGL-000003	E04	Cpd	Nadide	663.435	NC(=O)c1ccc[n+](c1)[C@@H]2O[C@H](COP(=O)([O-])OP(=O)(O)OC[C@H]3O[C@H]([C@H](O)[C@@H]3O)n4cnc5c(N)ncnc45)[C@@H](O)[C@H]2O	53-84-9		Prestwick	Prestwick3	2006	DMSO	0.0807266	0.325639	0.883045	-0.593723	439.667	361.833
CGL-000003	G07	Cpd	Deltaline	507.63	CCN1C[C@]2(C)CC[C@H](OC)[C@]34[C@@H]2[C@H](OC(=O)C)[C@@]5(OCO[C@@]56C[C@H](OC)[C@H]7C[C@]3(O)[C@@H]6[C@H]7OC)C14	6836-11-09		Prestwick	Prestwick3	2006	DMSO	0.0471307	0.325693	-0.160886	-0.5934	450.833	371.667
CGL-000002	F20	Cpd	Bicuculline (+)	367.362	CN1CCc2cc3OCOc3cc2[C@H]1[C@@H]4OC(=O)c5c6OCOc6ccc45	485-49-4		Prestwick	Prestwick3	2006	DMSO	0.0481498	0.325734	-0.129222	-0.59315	413.333	304.667
CGL-000002	J09	Cpd	Tiabendazole	201.251	c1ccc2[nH]c(nc2c1)c3cscn3	148-79-8		Prestwick	Prestwick3	2006	DMSO	0.0235467	0.325828	-0.893717	-0.592591	383.5	305.333
CGL-000003	G18	Cpd	Ribostamycin sulfate salt	552.559	NC[C@H]1O[C@H](OC2[C@@H](N)C[C@@H](N)[C@H](O)[C@H]2O[C@@H]3O[C@H](CO)[C@@H](O)[C@H]3O)[C@H](N)[C@@H](O)[C@@H]1O.OS(=O)(=O)O	53797-35-6		Prestwick	Prestwick3	2006	DMSO	0.0446023	0.326202	-0.239452	-0.590348	401.667	355.167
CGL-000006	F21	Cpd	C2 Dihydroceramide	343.5	CCCCCCCCCCCCCCC[C@H]([C@@H](NC(C)=O)CO)O		SL101	Biomol	Bioactive Lipid Library 2800v4	N1248a		0.0649465	0.326395	0.392705	-0.589195	399.167	314
CGL-000004	C11	Cpd	Naftopidil dihydrochloride	465.424	Cl.Cl.COc1ccccc1N2CCN(CC(O)COc3cccc4ccccc34)CC2	57149-08-3		Prestwick	Prestwick3	2006	DMSO	0.0361468	0.326513	-0.502193	-0.588486	408.667	304
CGL-000005	E14	Cpd	LINOLEAMIDE	279.5	CCCCC\C=C/C\C=C/CCCCCCCC(N)=O		FA023	Biomol	ICCB_bioactives(v2)	3-N1348	DMSO	0.0698416	0.326649	0.544812	-0.587671	459	362.833
CGL-000005	E08	Cpd	LEUKOTRIENE C4	625.8	CCCCC\C=C/C\C=C/C=C/C=C/[C@H]([C@H](CCCC(O)=O)O)SC[C@@H](C(NCC(O)=O)=O)NC(CC[C@@H](C(O)=O)N)=O	72025-60-6	LC004	Biomol	ICCB_bioactives(v2)	3-N1348	DMSO	0.037949	0.326723	-0.446192	-0.58723	475.667	394.167
CGL-000006	F12	Cpd	9(E),12(E)-Octadecadienoic acid	280.5	CCCCC\C=C/C\C=C/CCCCCCCCC(O)=O		BL-118	Biomol	Fatty Acid Library 2803	3-N1309		0.0558915	0.326835	0.111339	-0.586557	453.833	388.333
CGL-000005	I08	Cpd	N-LINOLEOYLGLYCINE	337.5	CCCCC\C=C/C\C=C/CCCCCCCC(NCC(O)=O)=O		FA-030	Biomol	ICCB_bioactives(v2)	3-N1348	DMSO	0.0357933	0.327418	-0.513177	-0.583066	431	387
CGL-000006	H09	Cpd	Sphingomyelin *	731.1	CCCCCCCCCCCCCCCCCC(N[C@H]([C@@H](\C=C\CCCCCCCCCCCCC)O)COP(OCC[N+](C)(C)C)([O-])=O)=O	85187-10-6	SL135	Biomol	Bioactive Lipid Library 2800v4	N1248a		0.0206537	0.328366	-0.983614	-0.577388	463.667	351.833
CGL-000003	J06	Cpd	Thioperamide maleate	408.523	OC(=O)\C=C/C(=O)O.S=C(NC1CCCCC1)N2CCC(CC2)C3C=NC=N3	106243-16-7		Prestwick	Prestwick3	2006	DMSO	0.0370603	0.328549	-0.473809	-0.576291	399.167	345.5
CGL-000003	H12	Cpd	Lorglumide sodium salt	481.399	[Na+].CCCCCN(CCCCC)C(=O)C(CCC(=O)[O-])NC(=O)c1ccc(Cl)c(Cl)c1	97964-56-2		Prestwick	Prestwick3	2006	DMSO	0.0541153	0.328606	0.0561451	-0.57595	433	361.667
CGL-000006	I04	Cpd	25-Hydroxyvitamin D3	400.6	C[C@@H]([C@@H]1[C@](C)([C@H](\C(\C2)=C\C=C(/C(=C)CC[C@@H]3O)\C3)CC1)CC2)CCCC(O)(C)C	19356-17-3	DM100	Biomol	Bioactive Lipid Library 2800v4	N1248a		NA	0.328907	NA	-0.574146	NA	336.5
CGL-000003	F11	Cpd	Trichlormethiazide	380.658	NS(=O)(=O)c1cc2c(NC(NS2(=O)=O)C(Cl)Cl)cc1Cl	133-67-5		Prestwick	Prestwick3	2006	DMSO	0.0442807	0.328978	-0.249447	-0.573724	453.833	352.333
CGL-000001	O14	Cpd	Ivermectin	875.117	CC[C@H](C)[C@H]1O[C@]2(CC[C@@H]1C)C[C@@H]3C[C@@H](C\C=C(/C)\[C@@H](O[C@H]4C[C@H](OC)[C@@H](O[C@H]5C[C@H](OC)[C@@H](O)[C@H](C)O5)[C@H](C)O4)[C@@H](C)\C=C\C=C\6/CO[C@@H]7[C@H](O)C(=C[C@@H](C(=O)O3)[C@]67O)C)O2	70288-86-7		Prestwick	Prestwick3	2006	DMSO	0.0517819	0.329052	-0.0163606	-0.57328	292.667	238.5
CGL-000005	E07	Cpd	16,16-DIMETHYL-PROSTAGLANDIN E2	380.5	CCCCC([C@@H](\C=C\[C@@H]1[C@@H](C\C=C/CCCC(O)=O)C(=O)C[C@H]1O)O)(C)C	39746-25-3	PG-021	Biomol	ICCB_bioactives(v2)	3-N1348	DMSO	0.0547726	0.329377	0.0765688	-0.571334	467.167	395.333
CGL-000003	F15	Cpd	Propantheline bromide	448.404	[Br-].CC(C)[N+](C)(CCOC(=O)C1c2ccccc2Oc3ccccc13)C(C)C	50-34-0		Prestwick	Prestwick3	2006	DMSO	0.0441871	0.329569	-0.252354	-0.57018	471.5	356.833
CGL-000002	J11	Cpd	Rifampicin	822.961	CO[C@H]1\C=C\O[C@@]2(C)Oc3c(C)c(O)c4c(O)c(NC(=O)\C(=C/C=C/[C@H](C)[C@H](O)[C@@H](C)[C@@H](O)[C@@H](C)[C@H](OC(=O)C)[C@@H]1C)\C)c(\C=N\N5CCN(C)CC5)c(O)c4c3C2=O	13292-46-1		Prestwick	Prestwick3	2006	DMSO	0.0415223	0.329695	-0.335158	-0.569428	402.667	350.333
CGL-000005	D08	Cpd	zardaverine	268.2	COc1c(OC(F)F)ccc(C(C=CC(=O)N2)=N2)c1	101975-10-4	PD-195	Biomol	ICCB_bioactives(v2)	3-N1348	DMSO	0.0359243	0.329749	-0.509107	-0.569106	449.833	379.333
CGL-000004	F16	Cpd	RHC-80267	394.6	O=C(ON=C1CCCCC1)NCCCCCCNC(ON=C2CCCCC2)=O	83654-05-1	ST-300	Biomol	ICCB_bioactives(v2)	3-N1348	DMSO	0.0265422	0.329813	-0.800637	-0.568719	422.167	350.333
CGL-000005	H05	Cpd	NPPB	300.3	OC(c1c(NCCCc2ccccc2)ccc([N+]([O-])=O)c1)=O	107254-86-4	CM-100	Biomol	ICCB_bioactives(v2)	3-N1348	DMSO	0.0528966	0.329816	0.0182764	-0.568701	441.333	356.333
CGL-000004	I18	Cpd	(+,-)-Synephrine	167.209	CNCC(O)c1ccc(O)cc1	94-07-5		Prestwick	Prestwick3	2006	DMSO	0.0461138	0.329821	-0.192486	-0.568672	424.333	346
CGL-000002	K07	Cpd	Amethopterin (R,S)	454.449	CN(Cc1cnc2nc(N)nc(N)c2n1)c3ccc(cc3)C(=O)NC(CCC(=O)O)C(=O)O	59-05-2		Prestwick	Prestwick3	2006	DMSO	0.0410773	0.330011	-0.348986	-0.567532	366.333	305.167
CGL-000003	C18	Cpd	Folinic acid calcium salt	511.513	[Ca+2].NC1=NC(=O)C2=C(NCC(CNc3ccc(cc3)C(=O)N[C@@H](CCC(=O)[O-])C(=O)[O-])N2C=O)N1	6035-45-6		Prestwick	Prestwick3	2006	DMSO	0.0552865	0.330032	0.0925381	-0.567408	458.5	340.333
CGL-000003	C11	Cpd	Halcinonide	454.971	CC1(C)O[C@@H]2C[C@H]3[C@@H]4CCC5=CC(=O)CC[C@]5(C)[C@@]4(F)[C@@H](O)C[C@]3(C)[C@@]2(O1)C(=O)CCl	3093-35-4		Prestwick	Prestwick3	2006	DMSO	0.0710522	0.330372	0.582428	-0.565375	422.667	305.333
CGL-000004	J16	Cpd	RG-14620	274.1	Clc1cc(\C=C(\c2cnccc2)/C#N)cc(Cl)c1	136831-49-7	EI-253	Biomol	ICCB_bioactives(v2)	3-N1348	DMSO	0.0429702	0.330677	-0.290169	-0.563546	419.5	361.167
CGL-000003	E11	Cpd	Evoxine	347.371	COc1c(OC[C@@H](O)C(C)(C)O)ccc2c(OC)c3ccoc3nc12	522-11-2		Prestwick	Prestwick3	2006	DMSO	0.0637077	0.330708	0.354212	-0.563361	435.667	357.167
CGL-000002	D06	Cpd	Mometasone furoate	521.443	C[C@@H]1C[C@H]2[C@@H]3CCC4=CC(=O)C=C[C@]4(C)[C@@]3(Cl)[C@@H](O)C[C@]2(C)[C@@]1(OC(=O)c5occc5)C(=O)CCl	83919-23-7		Prestwick	Prestwick3	2006	DMSO	0.0569176	0.330774	0.143222	-0.562964	415.667	376
CGL-000005	K06	Cpd	PROSTAGLANDIN B2	334.5	CCCCC[C@@H](\C=C\C(CCC1=O)=C1C\C=C/CCCC(O)=O)O	13367-85-6	PG004	Biomol	ICCB_bioactives(v2)	3-N1348	DMSO	0.0303003	0.330962	-0.683861	-0.56184	413.667	331.5
CGL-000002	I16	Cpd	Hydrocortisone base	362.47	C[C@]12CCC(=O)C=C1CC[C@H]3[C@@H]4CC[C@](O)(C(=O)CO)[C@@]4(C)C[C@H](O)[C@H]23	50-23-7		Prestwick	Prestwick3	2006	DMSO	0.0489621	0.331074	-0.103982	-0.561166	388.167	336.333
CGL-000002	J07	Cpd	Methionine sulfoximine (L)	180.227	CS(=N)(=O)CC[C@H](N)C(=O)O	15985-39-4		Prestwick	Prestwick3	2006	DMSO	0.0513856	0.331215	-0.028676	-0.560322	392.333	349.667
CGL-000002	I15	Cpd	Benfluorex hydrochloride	387.833	Cl.CC(Cc1cccc(c1)C(F)(F)F)NCCOC(=O)c2ccccc2	23642-66-2		Prestwick	Prestwick3	2006	DMSO	0.0443734	0.331309	-0.246567	-0.559762	385.167	352
CGL-000003	L04	Cpd	Propofol	178.277	CC(C)c1cccc(C(C)C)c1O	2078-54-8		Prestwick	Prestwick3	2006	DMSO	0.0484449	0.332245	-0.120053	-0.554156	404.5	322.5
CGL-000005	G08	Cpd	LYSOPHOSPHATIDIC ACID	458.5	CCCCCCCC\C=C/CCCCCCCC(OC[C@H](COP(O)(O)=O)O)=O	22556-62-3	LP100	Biomol	ICCB_bioactives(v2)	3-N1348	DMSO	0.0389979	0.332382	-0.4136	-0.55333	469.5	394
CGL-000004	K11	Cpd	Ethamsylate	263.315	CCNCC.Oc1ccc(O)c(c1)S(=O)(=O)O	2624-44-4		Prestwick	Prestwick3	2006	DMSO	0.0457452	0.332579	-0.203939	-0.552152	423.333	340.417
CGL-000002	J17	Cpd	Triflusal	248.16	CC(=O)Oc1cc(ccc1C(=O)O)C(F)(F)F	322-79-2		Prestwick	Prestwick3	2006	DMSO	0.0374305	0.332603	-0.462302	-0.55201	392	314.5
CGL-000006	H08	Cpd	Eicosanoic acid	312.5	CCCCCCCCCCCCCCCCCCCC(O)=O	506-30-9	BL-145	Biomol	Fatty Acid Library 2803	3-N1309		0.0311629	0.332803	-0.657057	-0.550812	441.333	365.833
CGL-000002	I19	Cpd	Buspirone hydrochloride	421.974	Cl.O=C1CC2(CCCC2)CC(=O)N1CCCCN3CCN(CC3)c4ncccn4	33386-08-2		Prestwick	Prestwick3	2006	DMSO	0.0334068	0.332882	-0.587332	-0.550339	377.667	316.333
CGL-000005	F16	Cpd	AG-370	259.3	NC(\C(\C#N)=C\c1cc(c2cc1)cc[nH]2)=C(C#N)C#N		EI-229	Biomol	ICCB_bioactives(v2)	3-N1348	DMSO	0.0669345	0.333029	0.454478	-0.549458	445.833	358.5
CGL-000004	H14	Cpd	serotonin	212.7	NCCc1c(c2[nH]c1)cc(O)cc2	153-98-0	NS-820	Biomol	ICCB_bioactives(v2)	3-N1348	DMSO	0.0417209	0.33357	-0.328986	-0.546216	455	363.5
CGL-000006	K12	Cpd	1,2-Dioctanoyl-SN-glycerol	344.5	CCCCCCCC(OC[C@@H](OC(CCCCCCC)=O)CO)=O	75685-80-2	DG112	Biomol	Bioactive Lipid Library 2800v4	N1248a		0.05799	0.33386	0.176546	-0.544482	440	397.833
CGL-000004	L16	Cpd	Nafamostat mesylate	539.6	NC(Nc1ccc(C(Oc2cc(c3cc2)ccc(C(N)=N)c3)=O)cc1)=N	82956-11-4	PI-143	Biomol	ICCB_bioactives(v2)	3-N1348	DMSO	0.045946	0.334143	-0.197701	-0.542785	396	315
CGL-000001	C09	Cpd	Sulfacetamide sodic hydrate	254.242	O.CC(=O)N([Na])S(=O)(=O)c1ccc(N)cc1	6209-17-2		Prestwick	Prestwick3	2006	DMSO	0.0584164	0.334419	0.189794	-0.541134	470.5	379.833
CGL-000003	A20	Cpd	Sulfanilamide	172.207	Nc1ccc(cc1)S(=O)(=O)N	63-74-1		Prestwick	Prestwick3	2006	DMSO	0.0388854	0.33498	-0.417095	-0.537772	466.667	418.667
CGL-000001	H14	Cpd	Bumetanide	364.423	CCCCNc1cc(cc(c1Oc2ccccc2)S(=O)(=O)N)C(=O)O	28395-03-1		Prestwick	Prestwick3	2006	DMSO	0.0471617	0.335415	-0.159924	-0.535163	418.667	274
CGL-000001	J15	Cpd	Kawain	230.266	COC1=CC(=O)O[C@H](C1)\C=C\c2ccccc2	500-64-1		Prestwick	Prestwick3	2006	DMSO	0.0318106	0.336033	-0.636932	-0.531462	382.833	309.833
CGL-000003	C19	Cpd	6-Furfurylaminopurine	215.216	C(Nc1ncnc2nc[nH]c12)c3occc3	525-79-1		Prestwick	Prestwick3	2006	DMSO	0.0537763	0.336275	0.0456115	-0.530013	440.75	347.667
CGL-000001	J10	Cpd	Diethylcarbamazine citrate	391.425	CCN(CC)C(=O)N1CCN(C)CC1.OC(=O)CC(O)(CC(=O)O)C(=O)O	1642-54-2		Prestwick	Prestwick3	2006	DMSO	0.0418109	0.336551	-0.326192	-0.528363	361.333	302.167
CGL-000006	H12	Cpd	8(Z)-Eicosenoic acid	310.5	CCCCCCCCCCC\C=C\CCCCCCC(O)=O	76261-96-6	BL-121	Biomol	Fatty Acid Library 2803	3-N1309		0.0498058	0.336672	-0.0777626	-0.527639	458.167	351.833
CGL-000003	D15	Cpd	Catechin-(+,-) hydrate	308.291	O.OC1Cc2c(O)cc(O)cc2OC1c3ccc(O)c(O)c3	7295-85-4		Prestwick	Prestwick3	2006	DMSO	0.0523588	0.336863	0.00156541	-0.526493	460.5	349.5
CGL-000001	M15	Cpd	Miconazole	416.137	Clc1ccc(COC(Cn2ccnc2)c3ccc(Cl)cc3Cl)c(Cl)c1	22916-47-8		Prestwick	Prestwick3	2006	DMSO	0.077744	0.337066	0.790364	-0.525277	332.333	289.167
CGL-000004	I13	Cpd	Epitiostanol	306.514	C[C@]12CC[C@H]3[C@@H](CC[C@H]4CC5SC5C[C@]34C)[C@@H]1CC[C@@H]2O	2363-58-8		Prestwick	Prestwick3	2006	DMSO	0.0312578	0.337101	-0.654109	-0.525066	441.333	360.333
CGL-000006	I19	Cpd	N-Acetyl-leukotriene E4	481.7	CCCCC\C=C/C\C=C/C=C/C=C/[C@H]([C@H](CCCC(O)=O)O)SCC(C(O)=O)NC(C)=O	80115-95-3	LEA004	Biomol	Bioactive Lipid Library 2800v4	N1248a		0.0549883	0.337115	0.0832718	-0.524983	437.167	327.167
CGL-000002	D16	Cpd	Rauwolscine hydrochloride	390.914	Cl.COC(=O)[C@@H]1[C@@H](O)CC[C@@H]2CN3CCc4c([nH]c5ccccc45)[C@@H]3C[C@H]12	6211-32-1		Prestwick	Prestwick3	2006	DMSO	0.0793682	0.337335	0.840833	-0.523664	460.5	353
CGL-000003	G19	Cpd	Delsoline	467.608	CCN1C[C@]2(COC)CC[C@H](O)[C@@]34[C@@H]5C[C@@H]6[C@H](C[C@@](O)([C@H]5[C@H]6OC)[C@@](O)([C@@H](OC)[C@H]23)C14)OC	509-18-2		Prestwick	Prestwick3	2006	DMSO	0.0395534	0.33791	-0.39634	-0.520223	440.333	324.167
CGL-000003	E14	Cpd	Glycopyrrolate	398.344	[Br-].C[N+]1(C)CCC(C1)OC(=O)C(O)(C2CCCC2)c3ccccc3	596-51-0		Prestwick	Prestwick3	2006	DMSO	0.0526481	0.33822	0.0105552	-0.518365	459.667	374.167
CGL-000005	B14	Cpd	Helenalin	262.3	C[C@H]1[C@H]2[C@](C(=O)C=C2)(C)[C@@H](O)[C@@H]([C@H]3C1)C(=C)C(=O)O3	6754-13-8	EI-301	Biomol	ICCB_bioactives(v2)	3-N1348	DMSO	0.0397954	0.338333	-0.38882	-0.517688	380.5	243.917
CGL-000001	I11	Cpd	Naproxen	230.266	COc1ccc2cc(ccc2c1)C(C)C(=O)O	22204-53-1		Prestwick	Prestwick3	2006	DMSO	0.0529538	0.33842	0.0200556	-0.517167	399.5	327.167
CGL-000004	G18	Cpd	Benzylpenicillin sodium	356.379	[Na+].CC1(C)S[C@@H]2[C@H](NC(=O)Cc3ccccc3)C(=O)N2[C@H]1C(=O)[O-]	69-57-8		Prestwick	Prestwick3	2006	DMSO	0.035269	0.338767	-0.52947	-0.515087	475.833	357.5
CGL-000002	D07	Cpd	Omeprazole	345.423	COc1ccc2[nH]c(nc2c1)S(=O)Cc3ncc(C)c(OC)c3C	73590-58-6		Prestwick	Prestwick3	2006	DMSO	0.0856848	0.338922	1.03711	-0.514159	454.5	395.333
CGL-000004	K10	Cpd	Sulfadoxine	310.334	COc1ncnc(NS(=O)(=O)c2ccc(N)cc2)c1OC	2447-57-6		Prestwick	Prestwick3	2006	DMSO	0.0720139	0.339002	0.612311	-0.513683	405.833	329
CGL-000004	K19	Cpd	Tribenoside	478.591	CCOC1O[C@H]([C@@H](COCc2ccccc2)OCc3ccccc3)[C@H](OCc4ccccc4)[C@H]1O	10310-32-4		Prestwick	Prestwick3	2006	DMSO	0.102466	0.339051	1.55856	-0.513388	374.833	280.667
CGL-000002	E19	Cpd	Ritodrine hydrochloride	323.823	Cl.C[C@H](NCCc1ccc(O)cc1)[C@H](O)c2ccc(O)cc2	23239-51-2		Prestwick	Prestwick3	2006	DMSO	0.0422997	0.339344	-0.311001	-0.51163	422.167	333
CGL-000003	E19	Cpd	Anabasine	162.236	C1CC[C@@H](NC1)c2cccnc2	494-52-0		Prestwick	Prestwick3	2006	DMSO	0.04305	0.3397	-0.287687	-0.509497	438.5	321.333
CGL-000001	I09	Cpd	Isoxicam	335.341	CN1C(=C(O)c2ccccc2S1(=O)=O)C(=O)Nc3cc(C)on3	34552-84-6		Prestwick	Prestwick3	2006	DMSO	NA	0.340016	NA	-0.507607	NA	344.833
CGL-000003	C07	Cpd	Mepenzolate bromide	420.35	[Br-].C[N+]1(C)CCCC(C1)OC(=O)C(O)(c2ccccc2)c3ccccc3	76-90-4		Prestwick	Prestwick3	2006	DMSO	0.0681254	0.340069	0.491486	-0.507292	465.667	371.667
CGL-000002	B20	Cpd	Dihydroergotoxine mesylate	616.719	[R][C@@H]1N2C(=O)[C@](NC(=O)[C@@H]3C[C@H]4[C@@H](Cc5c[nH]c6cccc4c56)N(C)C3)(O[C@@]2(O)[C@@H]7CCCN7C1=O)C(C)C.CS(=O)(=O)O	8067-24-1		Prestwick	Prestwick3	2006	DMSO	0.0292544	0.340155	-0.716361	-0.506776	481.833	374.167
CGL-000002	B21	Cpd	Iobenguane sulfate	373.171	NC(=N)NCc1cccc(I)c1.OS(=O)(=O)O			Prestwick	Prestwick3	2006	DMSO	0.0335952	0.340246	-0.58148	-0.506229	470.5	377.833
CGL-000004	P21	Cpd	FK-506	804.1	CO[C@H]1[C@H](O)CC[C@@H](\C=C(\[C@@H]2[C@H](C)[C@@H](O)CC(=O)[C@H](CC=C)\C=C(/C)\C[C@H](C)C[C@H](OC)[C@H]3O[C@@]([C@H](C)C[C@@H]3OC)(O)C(=O)C(=O)N([C@@H]4C(=O)O2)CCCC4)/C)C1	104987-11-3	A235	Biomol	ICCB_bioactives(v2)	3-N1348	DMSO	0.0606284	0.340708	0.258529	-0.503463	393	301.5
CGL-000006	E11	Cpd	15(S)-HPETE	336.5	CCCCC[C@@H](\C=C\C=C/C\C=C/C\C=C/CCCC(O)=O)OO	70981-96-3	HP015	Biomol	Bioactive Lipid Library 2800v4	N1248a		0.0377348	0.340749	-0.452849	-0.503216	443.5	292.333
CGL-000004	G11	Cpd	Fluvoxamine maleate	434.416	COCCCC\C(=N/OCCN)\c1ccc(cc1)C(F)(F)F.OC(=O)\C=C/C(=O)O	61718-82-9		Prestwick	Prestwick3	2006	DMSO	0.0172175	0.340899	-1.09039	-0.502318	439	366.167
CGL-000003	L06	Cpd	S(-)Eticlopride hydrochloride	377.314	Cl.CCN1CCC[C@H]1CNC(=O)c2c(O)c(CC)cc(Cl)c2OC	97612-24-3		Prestwick	Prestwick3	2006	DMSO	0.0303481	0.340926	-0.682378	-0.502157	399	307.667
CGL-000004	P18	Cpd	Cerulenin	223.3	C\C=C\C\C=C\CCC([C@@H]1[C@H](C(N)=O)O1)=O	17397-89-6	G237	Biomol	ICCB_bioactives(v2)	3-N1348	DMSO	0.158329	0.341508	3.2944	-0.498672	238.5	212.667
CGL-000005	C19	Cpd	15(S)-HETE	320.5	CCCCC[C@@H](\C=C\C=C/C\C=C/C\C=C/CCCC(O)=O)O	54845-95-3	H015	Biomol	ICCB_bioactives(v2)	3-N1348	DMSO	0.0430047	0.342197	-0.289095	-0.494545	441.333	386.833
CGL-000004	H19	Cpd	HISTAMINE	184.1	NCCc1nc[nH]c1	51-74-1	AC-764	Biomol	ICCB_bioactives(v2)	3-N1348	DMSO	0.0410847	0.342632	-0.348755	-0.491939	429.5	328.667
CGL-000003	C08	Cpd	Metoprolol-(+,-) (+)-tartrate salt	684.832	COCCc1ccc(OCC(O)CNC(C)C)cc1.COCCc2ccc(OCC(O)CNC(C)C)cc2.O[C@H]([C@@H](O)C(=O)O)C(=O)O	56392-17-7		Prestwick	Prestwick3	2006	DMSO	0.0692231	0.343099	0.525594	-0.489142	490.667	403.167
CGL-000003	L07	Cpd	Liothyronine	650.98	N[C@@H](Cc1cc(I)c(Oc2ccc(O)c(I)c2)c(I)c1)C(=O)O	6893-02-03		Prestwick	Prestwick3	2006	DMSO	0.0410017	0.343122	-0.351336	-0.489005	381.333	317
CGL-000006	A23	Cpd	3,4-DICHLOROISOCOUMARIN	215	ClC(OC(=O)c(c12)cccc1)=C2Cl	51050-59-0	PI-110	Biomol	Protease Inhibitors Library 2833v2.0	1272a	DMSO	NA	0.343573	NA	-0.486305	NA	128
CGL-000004	N06	Cpd	U-0126	380.5	N\C(\Sc1c(N)cccc1)=C(/C(/C#N)=C(/Sc2c(N)cccc2)\N)\C#N		EI282	Biomol	ICCB_bioactives(v2)	3-N1348	DMSO	0.0647987	0.343594	0.388114	-0.486174	315	227.333
CGL-000006	K19	Cpd	Prostaglandin I2 Na	374.5	CCCCC[C@@H](\C=C\[C@@H]1[C@H]([C@@H]2C[C@H]1O)C\C(=C\CCCC(O)=O)\O2)O	61849-14-7	PG011	Biomol	Bioactive Lipid Library 2800v4	N1248a		0.0593436	0.344236	0.218605	-0.482333	413.5	366
CGL-000004	A16	Cpd	Piretanide	362.407	NS(=O)(=O)c1cc(cc(N2CCCC2)c1Oc3ccccc3)C(=O)O	55837-27-9		Prestwick	Prestwick3	2006	DMSO	0.0467976	0.34427	-0.17124	-0.482128	434.667	375.333
CGL-000005	G15	Cpd	2-ARACHIDONOYLGLYCEROL	378.6	CCCCC\C=C/C\C=C/C\C=C/C\C=C/CCCC(OC(CO)CO)=O	53847-30-6	FA028	Biomol	ICCB_bioactives(v2)	3-N1348	DMSO	0.0374044	0.344774	-0.463116	-0.47911	448.5	388.25
CGL-000004	H20	Cpd	PP2	301.8	CC(n1c(c2c(c3ccc(Cl)cc3)n1)ncnc2N)(C)C		EI-297	Biomol	ICCB_bioactives(v2)	3-N1348	DMSO	0.0380473	0.34522	-0.443137	-0.476438	387	299.167
CGL-000002	A14	Cpd	SR-95639A	397.351	Cl.Cl.C(CN1CCOCC1)Nc2cc3CCCc4ccccc4c3nn2	115767-94-7		Prestwick	Prestwick3	2006	DMSO	0.0570108	0.345231	0.146119	-0.476372	462.167	401.5
CGL-000006	K01	Cpd	Prostaglandin A1	336.5	CCCCC[C@@H](\C=C\[C@@H]1[C@@H](CCCCCCC(O)=O)C(=O)C=C1)O	14152-28-4	PG001	Biomol	Bioactive Lipid Library 2800v4	N1248a		0.0616055	0.345359	0.28889	-0.475602	435.5	431.667
CGL-000005	G17	Cpd	2-FLUOROPALMITIC ACID	274.4	CCCCCCCCCCCCCCC(C(O)=O)F	89270-22-4	G231	Biomol	ICCB_bioactives(v2)	3-N1348	DMSO	0.0478261	0.345433	-0.139278	-0.475164	457.667	375.667
CGL-000002	K14	Cpd	Meclocycline sulfosalicylate	695.061	CN(C)[C@H]1[C@@H]2[C@@H](O)C3C(=C)c4c(Cl)ccc(O)c4C(=O)C3=C(O)[C@]2(O)C(=O)C(=C1O)C(=O)N.OC(=O)c5cc(ccc5O)S(=O)(=O)O	73816-42-9		Prestwick	Prestwick3	2006	DMSO	0.0436914	0.345442	-0.267759	-0.475109	415.667	326.167
CGL-000003	K14	Cpd	Guaifenesin	198.221	COc1ccccc1OCC(O)CO	93-14-1		Prestwick	Prestwick3	2006	DMSO	0.034105	0.345685	-0.565637	-0.473649	410.667	354.667
CGL-000002	C16	Cpd	Betulinic acid	456.715	CC(=C)[C@@H]1CC[C@@]2(CC[C@]3(C)[C@H](CC[C@@H]4[C@@]5(C)CC[C@H](O)C(C)(C)[C@@H]5CC[C@@]34C)[C@@H]12)C(=O)O	472-15-1		Prestwick	Prestwick3	2006	DMSO	0.0563106	0.34578	0.12436	-0.473085	432.667	397.167
CGL-000001	F09	Cpd	Methocarbamol	241.246	COc1ccccc1OCC(O)COC(=O)N	532-03-6		Prestwick	Prestwick3	2006	DMSO	0.0551198	0.345862	0.0873578	-0.472593	425.5	357.167
CGL-000003	F07	Cpd	Sulfamonomethoxine	280.307	COc1cc(NS(=O)(=O)c2ccc(N)cc2)ncn1	1220-83-3		Prestwick	Prestwick3	2006	DMSO	0.0360403	0.346067	-0.505501	-0.471361	466.167	383.167
CGL-000005	K10	Cpd	PROSTAGLANDIN E1	354.5	CCCCC[C@@H](\C=C\[C@@H]1[C@@H](CCCCCCC(O)=O)C(=O)C[C@H]1O)O	745-65-3	PG006	Biomol	ICCB_bioactives(v2)	3-N1348	DMSO	0.0495434	0.346239	-0.0859179	-0.470335	417.833	341.833
CGL-000002	G07	Cpd	Enoxacin	320.326	CCN1C=C(C(=O)O)C(=O)c2cc(F)c(nc12)N3CCNCC3	74011-58-8		Prestwick	Prestwick3	2006	DMSO	0.0450126	0.346424	-0.226703	-0.469226	441.833	340.167
CGL-000001	I04	Cpd	Bromocryptine mesylate	750.715	CC(C)C[C@@H]1N2C(=O)[C@](NC(=O)[C@H]3CN(C)C4Cc5c(Br)[nH]c6cccc(C4=C3)c56)(O[C@@]2(O)[C@@H]7CCCN7C1=O)C(C)C.CS(=O)(=O)O	22260-51-1		Prestwick	Prestwick3	2006	DMSO	0.0499559	0.346483	-0.0731007	-0.468872	373	292
CGL-000003	C09	Cpd	Benfotiamine	466.456	C\C(=C(/CCOP(=O)(O)O)\SC(=O)c1ccccc1)\N(Cc2cnc(C)nc2N)C=O	22457-89-2		Prestwick	Prestwick3	2006	DMSO	0.0384025	0.346487	-0.4321	-0.468851	482.333	384.333
CGL-000001	E17	Cpd	Ethambutol dihydrochloride	277.237	Cl.Cl.CC[C@H](CO)NCCN[C@H](CC)CO	1070-11-7		Prestwick	Prestwick3	2006	DMSO	0.0478606	0.346885	-0.138207	-0.466466	417	344
CGL-000006	J18	Cpd	13(Z)-Docosenoic acid	338.6	CCCCCCCC\C=C\CCCCCCCCCCCC(O)=O	112-86-7	BL-125	Biomol	Fatty Acid Library 2803	3-N1309		0.0512091	0.346995	-0.0341597	-0.465807	428.333	320.333
CGL-000003	L13	Cpd	Tolmetin sodium salt dihydrate	315.304	O.O.[Na+].Cc1ccc(cc1)C(=O)c2ccc(CC(=O)[O-])n2C	64490-92-2		Prestwick	Prestwick3	2006	DMSO	0.0735632	0.347121	0.660454	-0.465052	420.833	329.333
CGL-000002	A11	Cpd	Ascorbic acid	176.127	OC[C@H](O)[C@H]1OC(=O)C(=C1O)O	50-81-7		Prestwick	Prestwick3	2006	DMSO	0.0731316	0.34729	0.647042	-0.464038	427.667	383.333
CGL-000003	D19	Cpd	Moxalactam disodium salt	564.445	[Na+].[Na+].CO[C@]1(NC(=O)[C@H](C(=O)[O-])c2ccc(O)cc2)[C@H]3OCC(=C(N3C1=O)C(=O)[O-])CSc4nnnn4C	64953-12-4		Prestwick	Prestwick3	2006	DMSO	0.0505784	0.34754	-0.0537557	-0.462539	470.333	358.667
CGL-000003	D01	Cpd	TYRPHOSTIN 23	186.1	Oc1c(O)cc(C=C(C#N)C#N)cc1	118409-57-7	EI-191	Biomol	Kinase Inhibitor 2832v2.2	N1290	DMSO	0.0940448	0.347654	1.29688	-0.461856	385.833	358.333
CGL-000005	J20	Cpd	IB-MECA	510.3	CNC([C@@H]1[C@H](O)C(O)[C@H](n2c(c3nc2)ncnc3NCc4cc(I)ccc4)O1)=O	152918-18-8	AC-582	Biomol	ICCB_bioactives(v2)	3-N1348	DMSO	0.0552032	0.347798	0.0899495	-0.460998	381.833	306.5
CGL-000006	H07	Cpd	Dihydrosphingosine	301.5	CCCCCCCCCCCCCCC[C@H]([C@H](CO)N)O		SL125	Biomol	Bioactive Lipid Library 2800v4	N1248a		0.0363941	0.347833	-0.494509	-0.460788	444.833	355.667
CGL-000001	K11	Cpd	Acetohexamide	324.402	CC(=O)c1ccc(cc1)S(=O)(=O)NC(=O)NC2CCCCC2	968-81-0		Prestwick	Prestwick3	2006	DMSO	0.0624645	0.348212	0.315582	-0.458514	362.333	328.5
CGL-000002	G09	Cpd	Clopamide	345.851	C[C@@H]1CCC[C@H](C)N1NC(=O)c2ccc(Cl)c(c2)S(=O)(=O)N	636-54-4		Prestwick	Prestwick3	2006	DMSO	0.0424918	0.348286	-0.305032	-0.458074	438.667	340.5
CGL-000004	K16	Cpd	(-)-Isoproterenol hydrochloride	247.724	Cl.CC(C)NC[C@H](O)c1ccc(O)c(O)c1	5984-95-2		Prestwick	Prestwick3	2006	DMSO	0.0467819	0.348691	-0.171725	-0.455649	411.667	312.5
CGL-000006	N13	Cpd	Cilastatin	358.5	CC1([C@H](C(N\C(\C(O)=O)=C/CCCCSC[C@H](C(O)=O)N)=O)C1)C	82009-34-5	PI-153	Biomol	Protease Inhibitors Library 2833v2.0	1272a	DMSO	0.077408	0.348828	0.779925	-0.454826	384.333	317.5
CGL-000006	K11	Cpd	Prostaglandin E1	354.5	CCCCC[C@@H](\C=C\[C@@H]1[C@@H](CCCCCCC(O)=O)C(=O)C[C@H]1O)O	745-65-3	PG006	Biomol	Bioactive Lipid Library 2800v4	N1248a		0.0587326	0.348861	0.199621	-0.454626	433.833	279.5
CGL-000003	A12	Cpd	Deferoxamine mesylate	656.802	CC(=O)N(O)CCCCCNC(=O)CCC(=O)N(O)CCCCCNC(=O)CCC(=O)N(O)CCCCCN.CS(=O)(=O)O	138-14-7		Prestwick	Prestwick3	2006	DMSO	0.0739474	0.349219	0.672393	-0.452484	370	335.333
CGL-000006	D20	Cpd	6(Z)-Octadecenoic acid	282.5	CCCCCCCCCCC\C=C\CCCCC(O)=O	593-39-5	BL-107	Biomol	Fatty Acid Library 2803	3-N1309		0.0388485	0.349463	-0.418243	-0.451025	455.667	360.5
CGL-000006	L15	Cpd	AM-251	555.2	Cc1c(c2ccc(I)cc2)n(c3c(Cl)cc(Cl)cc3)nc1C(NN4CCCCC4)=O		CR108	Biomol	Bioactive Lipid Library 2800v4	N1248a		0.0383704	0.349696	-0.433097	-0.449627	414.167	318.333
CGL-000006	K08	Cpd	5,8,11,14-Eicosatetraynoic acid	296.5	CCCCCC#CCC#CCC#CCC#CCCCC(O)=O	1191-85-1	ET004	Biomol	Bioactive Lipid Library 2800v4	N1248a		0.0276733	0.350231	-0.76549	-0.446423	411.333	349.333
CGL-000003	K04	Cpd	Alclometasone dipropionate	521.056	CCC(=O)OCC(=O)C1(OC(=O)CC)[C@H](C)C[C@H]2[C@@H]3[C@H](Cl)CC4=CC(=O)C=C[C@]4(C)[C@H]3[C@@H](O)C[C@]12C	66734-13-2		Prestwick	Prestwick3	2006	DMSO	0.0541606	0.350243	0.0575529	-0.44635	372.833	298
CGL-000001	B08	Cpd	Bufexamac	223.274	CCCCOc1ccc(CC(=O)NO)cc1	2438-72-4		Prestwick	Prestwick3	2006	DMSO	0.0735774	0.350292	0.660894	-0.446059	460.5	385
CGL-000003	H18	Cpd	Nimodipine	418.451	COCCOC(=O)C1=C(C)NC(=C(C1c2cccc(c2)[N+](=O)[O-])C(=O)OC(C)C)C	66085-59-4		Prestwick	Prestwick3	2006	DMSO	0.0445578	0.350324	-0.240836	-0.445864	435	327
CGL-000004	F20	Cpd	roscovitine	354.5	CC[C@@H](Nc1nc(c2c(NCc3ccccc3)n1)n(C(C)C)cn2)CO		CC205	Biomol	ICCB_bioactives(v2)	3-N1348	DMSO	0.0523568	0.350758	0.00150359	-0.443265	360	238.5
CGL-000002	C05	Cpd	Practolol	266.343	CC(C)NCC(O)COc1ccc(NC(=O)C)cc1	6673-35-4		Prestwick	Prestwick3	2006	DMSO	0.0749101	0.352182	0.702306	-0.434738	450.667	400.167
CGL-000006	G01	Cpd	5(S),15(S)-DiHETE	336.5	CCCCC[C@@H](\C=C\C=C/C\C=C/C=C/[C@H](CCCC(O)=O)O)O	82200-87-1	D515	Biomol	Bioactive Lipid Library 2800v4	N1248a		0.0666967	0.352225	0.447091	-0.43448	469.833	388.833
CGL-000003	P10	Cpd	Tyloxapol	997.416	CC(C)(C)CC(C)(C)c1ccc(OCOCCOCCO)c(Cc2cc(cc(Cc3cc(ccc3OCOCCOCCO)C(C)(C)CC(C)(C)C)c2OCOCCOCCO)C(C)(C)CC(C)(C)C)c1	25301-02-4		Prestwick	Prestwick3	2006	DMSO	0.0451745	0.35237	-0.221673	-0.433613	403.167	300
CGL-000004	A10	Cpd	Prednicarbate	488.583	CCOC(=O)O[C@@]1(CC[C@H]2[C@@H]3CCC4=CC(=O)C=C[C@]4(C)[C@H]3[C@@H](O)C[C@]12C)C(=O)COC(=O)CC	73771-04-7		Prestwick	Prestwick3	2006	DMSO	0.0512018	0.35241	-0.0343869	-0.433372	411.833	347.667
CGL-000006	J06	Cpd	Arachidonic acid (20:4 N-6)	304.5	CCCCC\C=C\C\C=C\C\C=C\C\C=C\CCCC(O)=O	506-32-1	FA-003	Biomol	Fatty Acid Library 2803	3-N1309		0.0561557	0.352412	0.119547	-0.433361	413	312.167
CGL-000005	G21	Cpd	4-HYDROXYPHENYLRETINAMIDE	391.5	C\C(\C=C\C(C(C)(C)CCC1)=C1C)=C/C=C/C(/C)=C/C(Nc2ccc(O)cc2)=O	6546-68-6	GR103	Biomol	ICCB_bioactives(v2)	3-N1348	DMSO	0.0363801	0.35251	-0.494942	-0.432773	403.333	304.833
CGL-000003	M02	Cpd	INDIRUBIN-3'-MONOOXIME	277.3	O\N=C(/c(c12)cccc1)\C(\N2)=C(/c(c3N4)cccc3)\C4=O	160807-49-8	CC-207	Biomol	Kinase Inhibitor 2832v2.2	N1290	DMSO	0.0445687	0.352542	-0.240498	-0.432583	414	272.667
CGL-000005	G13	Cpd	25-HYDROXYVITAMIN D3	400.6	C[C@@H]([C@@H]1[C@](C)([C@H](\C(\C2)=C\C=C(/C(=C)CC[C@@H]3O)\C3)CC1)CC2)CCCC(O)(C)C	19356-17-3	DM100	Biomol	ICCB_bioactives(v2)	3-N1348	DMSO	0.0571292	0.353037	0.149799	-0.429617	453.333	380.5
CGL-000005	D11	Cpd	GLIPIZIDE	445.5	Cc1ncc(C(NCCc2ccc(S(NC(NC3CCCCC3)=O)(=O)=O)cc2)=O)nc1	29094-61-9	AC-120	Biomol	ICCB_bioactives(v2)	3-N1348	DMSO	0.0660154	0.353159	0.425919	-0.428886	478	378.167
CGL-000003	P16	Cpd	Deoxycorticosterone	330.471	C[C@]12CC[C@H]3[C@@H](CCC4=CC(=O)CC[C@]34C)[C@@H]1CC[C@@H]2C(=O)CO	64-85-7		Prestwick	Prestwick3	2006	DMSO	0.026968	0.353311	-0.787407	-0.427973	363.667	296
CGL-000001	N10	Cpd	Econazole nitrate	444.705	O[N+](=O)[O-].Clc1ccc(COC(Cn2ccnc2)c3ccc(Cl)cc3Cl)cc1	24169-02-6		Prestwick	Prestwick3	2006	DMSO	0.110108	0.353463	1.79601	-0.427066	303.5	235.167
CGL-000003	F12	Cpd	Urapidil hydrochloride	423.947	Cl.COc1ccccc1N2CCN(CCCNC3=CC(=O)N(C)C(=O)N3C)CC2	64887-14-5		Prestwick	Prestwick3	2006	DMSO	0.0640559	0.353604	0.36503	-0.426222	460.5	377
CGL-000004	J05	Cpd	Huperzine A[(-)-HuperzineA]	242.3	C\C=C(\C1(N)C2=C(NC(=O)C=C2)C3)/C3C=C(C)C1	102518-79-6	C-117	Biomol	ICCB_bioactives(v2)	3-N1348	DMSO	0.0380156	0.353623	-0.444123	-0.426107	426	333.5
CGL-000006	L17	Cpd	2-Arachidonoylglycerol	378.6	CCCCC\C=C/C\C=C/C\C=C/C\C=C/CCCC(OC(CO)CO)=O	53847-30-6	FA028	Biomol	Bioactive Lipid Library 2800v4	N1248a		0.0465274	0.353691	-0.179635	-0.425698	419.833	343.5
CGL-000006	G07	Cpd	5(S),12(R)-DiHETE all trans	336.5	CCCCC\C=C/C[C@H](\C=C\C=C\C=C\[C@H](CCCC(O)=O)O)O	71652-82-9	DTR512	Biomol	Bioactive Lipid Library 2800v4	N1248a		0.0379941	0.353702	-0.44479	-0.42563	466.333	356.333
CGL-000004	H18	Cpd	Splitomycin	198.2	O=C1Oc2c(c(c3cc2)cccc3)CC1		GR-331	Biomol	ICCB_bioactives(v2)	3-N1348	DMSO	0.0416209	0.353798	-0.332095	-0.425059	453.5	349
CGL-000001	C18	Cpd	Acetylsalicylsalicylic acid	300.27	CC(=O)Oc1ccccc1C(=O)Oc2ccccc2C(=O)O	530-75-6		Prestwick	Prestwick3	2006	DMSO	0.041385	0.353902	-0.339425	-0.424437	427	361.333
CGL-000004	O10	Cpd	Saquinavir mesylate	766.965	CC(C)(C)NC(=O)[C@@H]1C[C@@H]2CCCC[C@@H]2CN1C[C@@H](O)[C@H](Cc3ccccc3)NC(=O)[C@H](CC(=O)N)NC(=O)c4ccc5ccccc5n4.CS(=O)(=O)O	149845-06-7		Prestwick	Prestwick3	2006	DMSO	0.123021	0.353967	2.19727	-0.424048	332.667	242.5
CGL-000003	C20	Cpd	Levonordefrin	183.209	C[C@H](N)[C@H](O)c1ccc(O)c(O)c1	829-74-3		Prestwick	Prestwick3	2006	DMSO	0.0404497	0.354161	-0.368487	-0.422883	454.167	342.167
CGL-000003	I16	Cpd	Guanadrel sulfate	524.641	NC(=N)NCC1COC2(CCCCC2)O1.NC(=N)NCC3COC4(CCCCC4)O3.OS(=O)(=O)O	22195-34-2		Prestwick	Prestwick3	2006	DMSO	0.0409727	0.354221	-0.352237	-0.422525	430.5	375.167
CGL-000004	E19	Cpd	Asiaticoside	959.145	C[C@@H]1CC[C@@]2(CC[C@]3(C)C(=CC[C@@H]4[C@@]5(C)C[C@@H](O)[C@H](O)[C@@](C)(CO)C5CC[C@@]34C)[C@@H]2[C@H]1C)C(=O)O[C@@H]6O[C@H](COC7O[C@H](CO)[C@@H](OC8O[C@@H](C)[C@H](O)[C@@H](O)[C@H]8O)[C@H](O)[C@H]7O)[C@@H](O)[C@H](O)[C@H]6O	16830-15-2		Prestwick	Prestwick3	2006	DMSO	0.0321187	0.354556	-0.627357	-0.420518	435.833	356
CGL-000001	F19	Cpd	Aminopurine, 6-benzyl	225.255	C(Nc1ncnc2nc[nH]c12)c3ccccc3	1214-39-7		Prestwick	Prestwick3	2006	DMSO	0.0316353	0.354893	-0.642378	-0.418496	382.833	265.167
CGL-000003	A15	Cpd	Myosmine	146.193	C1CN=C(C1)c2cccnc2	532-12-7		Prestwick	Prestwick3	2006	DMSO	0.0415476	0.354983	-0.334373	-0.417958	436.833	365.5
CGL-000003	P12	Cpd	Florfenicol	358.218	CS(=O)(=O)c1ccc(cc1)[C@@H](O)[C@@H](CF)NC(=O)C(Cl)Cl	73231-34-2		Prestwick	Prestwick3	2006	DMSO	0.0626324	0.355062	0.320799	-0.417487	388.333	308
CGL-000002	G10	Cpd	Cefadroxil	363.395	CC1=C(N2[C@H](SC1)[C@H](NC(=O)[C@H](N)c3ccc(O)cc3)C2=O)C(=O)O	50370-12-2		Prestwick	Prestwick3	2006	DMSO	0.0349269	0.355108	-0.540099	-0.417213	436	313.333
CGL-000005	C14	Cpd	ENANTIO-PAF C16	523.7	CCCCCCCCCCCCCCCCOC[C@H](OC(C)=O)COP(OCC[N+](C)(C)C)([O-])=O	117985-57-6	L110	Biomol	ICCB_bioactives(v2)	3-N1348	DMSO	0.0576016	0.355341	0.164475	-0.415812	458.833	349.5
CGL-000003	G06	Cpd	Phenazopyridine hydrochloride	249.705	Cl.Nc1ccc(N=Nc2ccccc2)c(N)n1	136-40-3		Prestwick	Prestwick3	2006	DMSO	0.0161184	0.355672	-1.12454	-0.413833	444.667	351.667
CGL-000005	H09	Cpd	PAXILLINE	435.6	CC([C@@H]1C(=O)C=C([C@H]2O1)[C@@]3(O)[C@]([C@](C)([C@H]4CC3)c5c(c(c6[nH]5)cccc6)C4)(C)CC2)(O)C	57186-25-1	KC-155	Biomol	ICCB_bioactives(v2)	3-N1348	DMSO	0.0216425	0.356288	-0.952887	-0.410143	432	372.333
CGL-000002	E11	Cpd	Clenbuterol hydrochloride	313.657	Cl.CC(C)(C)NCC(O)c1cc(Cl)c(N)c(Cl)c1	21898-19-1		Prestwick	Prestwick3	2006	DMSO	0.0519094	0.356901	-0.0123998	-0.406468	440.667	352.5
CGL-000003	K17	Cpd	Tetrahydrozoline hydrochloride	236.747	Cl.C1CC(C2=NCCN2)c3ccccc3C1	522-48-5		Prestwick	Prestwick3	2006	DMSO	0.0506526	0.357186	-0.0514503	-0.404765	425.667	326.833
CGL-000003	M19	Cpd	Trioxsalen	228.25	CC1=CC(=O)Oc2c(C)c3oc(C)cc3cc12	3902-71-4		Prestwick	Prestwick3	2006	DMSO	0.0514236	0.357356	-0.0274932	-0.403747	391	304.583
CGL-000002	J12	Cpd	Hydrocotarnine hydrobromide	302.17	Br.COc1c2CN(C)CCc2cc3OCOc13	5985-00-2		Prestwick	Prestwick3	2006	DMSO	0.0461388	0.357449	-0.191709	-0.403187	421.333	320.333
CGL-000006	G14	Cpd	(±)13-HODE	296.5	CCCCCC(\C=C\C=C/CCCCCCCC(O)=O)O	73804-64-5	HR013	Biomol	Bioactive Lipid Library 2800v4	N1248a		0.0534908	0.357815	0.036741	-0.400997	448.167	394.833
CGL-000005	C08	Cpd	EICOSADIENOIC ACID(20:2n-6)	308.5	CCCCC\C=C/C\C=C/CCCCCCCCCC(O)=O	2091-39-6	FA007	Biomol	ICCB_bioactives(v2)	3-N1348	DMSO	0.0489487	0.357883	-0.104398	-0.400589	457.333	383.333
CGL-000002	B09	Cpd	Benperidol	381.454	Fc1ccc(cc1)C(=O)CCCN2CCC(CC2)N3C(=O)Nc4ccccc34	2062-84-2		Prestwick	Prestwick3	2006	DMSO	0.0745556	0.357988	0.691292	-0.399961	474.667	383.833
CGL-000003	G15	Cpd	Gossypol	518.569	CC(C)c1c(O)c(O)c(C=O)c2c(O)c(c(C)cc12)c3c(C)cc4c(C(C)C)c(O)c(O)c(C=O)c4c3O	303-45-7		Prestwick	Prestwick3	2006	DMSO	0.0623757	0.358117	0.312824	-0.399188	426.167	330.167
CGL-000005	J04	Cpd	8-methoxymethyl-IBMX	266.3	COCc1[nH]c(c2n1)C(=O)N(C)C(=O)N2CC(C)C	78033-08-6	PD-150	Biomol	ICCB_bioactives(v2)	3-N1348	DMSO	0.0399571	0.358443	-0.383795	-0.397235	432.333	334.833
CGL-000005	G03	Cpd	1-OCTADECYL-2-METHYLGLYCERO-3 PC	523.7	CCCCCCCCCCCCCCCCCCOC[C@@H](OC)COP(OCC[N+](C)(C)C)([O-])=O	77286-66-9	L-108	Biomol	ICCB_bioactives(v2)	3-N1348	DMSO	0.0477881	0.358447	-0.14046	-0.397208	398	311.5
CGL-000002	K16	Cpd	Meclozine dihydrochloride	463.882	Cl.Cl.Cc1cccc(CN2CCN(CC2)C(c3ccccc3)c4ccc(Cl)cc4)c1	1104-22-9		Prestwick	Prestwick3	2006	DMSO	0.0462847	0.358662	-0.187175	-0.395925	401	342.333
CGL-000003	B08	Cpd	Digoxigenin	390.524	C[C@]12CC[C@H](O)C[C@H]1CC[C@@H]3[C@@H]2C[C@@H](O)[C@]4(C)[C@H](CC[C@]34O)C5=CC(=O)OC5	1672-46-4		Prestwick	Prestwick3	2006	DMSO	0.0357585	0.358689	-0.514259	-0.395764	487.167	358.667
CGL-000001	H19	Cpd	Prilocaine hydrochloride	256.778	Cl.CCCNC(C)C(=O)Nc1ccccc1C	1786-81-8		Prestwick	Prestwick3	2006	DMSO	0.0286279	0.358721	-0.73583	-0.395571	401.667	262.833
CGL-000005	O22	Cpd	BENZAMIL	356.2	N\C(\NCc1ccccc1)=N/C(c2c(N)nc(N)c(Cl)n2)=O	2898-76-2	NA-103	Biomol	ICCB_bioactives(v2)	3-N1348	DMSO	0.0545845	0.358822	0.0707241	-0.394964	352.167	237.833
CGL-000003	F06	Cpd	Caffeic acid	180.162	OC(=O)\C=C\c1ccc(O)c(O)c1	331-39-5		Prestwick	Prestwick3	2006	DMSO	0.0545497	0.359249	0.0696431	-0.392409	441.667	370
CGL-000001	E19	Cpd	Antipyrine	188.231	CN1N(C(=O)C=C1C)c2ccccc2	60-80-0		Prestwick	Prestwick3	2006	DMSO	0.0462947	0.35965	-0.186866	-0.390005	434	315.5
CGL-000003	C01	Cpd	LAVENDUSTIN A	381.4	OC(c1c(O)ccc(N(Cc2c(O)ccc(O)c2)Cc3c(O)cccc3)c1)=O	125697-92-9	EI-185	Biomol	Kinase Inhibitor 2832v2.2	N1290	DMSO	0.0412022	0.360142	-0.345106	-0.387058	448.5	382.667
CGL-000003	K08	Cpd	Norgestrel-(-)-D	312.456	CC[C@]12CC[C@H]3[C@@H](CCC4=CC(=O)CC[C@H]34)[C@@H]1CC[C@@]2(O)C#C	797-63-7		Prestwick	Prestwick3	2006	DMSO	0.0346961	0.360217	-0.547269	-0.386608	431	335.5
CGL-000005	L09	Cpd	TOLBUTAMIDE	270.3	CCCCNC(NS(c1ccc(C)cc1)(=O)=O)=O	64-77-7	AC-117	Biomol	ICCB_bioactives(v2)	3-N1348	DMSO	0.0459585	0.360274	-0.197311	-0.386267	413.833	308.167
CGL-000003	E06	Cpd	Sulfamethizole	270.334	Cc1nnc(NS(=O)(=O)c2ccc(N)cc2)s1	144-82-1		Prestwick	Prestwick3	2006	DMSO	0.0585243	0.360489	0.193147	-0.384979	435	371.667
CGL-000003	B20	Cpd	Chrysin	254.245	Oc1cc(O)c2C(=O)C=C(Oc2c1)c3ccccc3	480-40-0		Prestwick	Prestwick3	2006	DMSO	0.0338805	0.360526	-0.572613	-0.384762	453.333	353.5
CGL-000003	F19	Cpd	Dimethadione	129.116	CC1(C)OC(=O)NC1=O	695-53-4		Prestwick	Prestwick3	2006	DMSO	0.0273883	0.360731	-0.774347	-0.383533	429.5	359.667
CGL-000003	A18	Cpd	Sulfadimethoxine	310.334	COc1cc(NS(=O)(=O)c2ccc(N)cc2)nc(OC)n1	122-11-2		Prestwick	Prestwick3	2006	DMSO	0.0656021	0.360759	0.413078	-0.383361	424.5	349.667
CGL-000003	M01	Cpd	INDIRUBIN	262	O=C1\C(=C(\C(=O)c(c23)cccc2)/N3)\c(c4N1)cccc4	479-41-4	CC-206	Biomol	Kinase Inhibitor 2832v2.2	N1290	DMSO	0.052437	0.360866	0.00399657	-0.382724	423.5	313.333
CGL-000001	L14	Cpd	Acemetacin	415.834	COc1ccc2c(c1)c(CC(=O)OCC(=O)O)c(C)n2C(=O)c3ccc(Cl)cc3	53164-05-9		Prestwick	Prestwick3	2006	DMSO	0.0746457	0.361089	0.694092	-0.381387	356.5	307.167
CGL-000004	I16	Cpd	2-Chloropyrazine	114.535	Clc1cnccn1	14508-49-7		Prestwick	Prestwick3	2006	DMSO	0.0319998	0.36112	-0.631052	-0.381202	444.833	371
CGL-000005	K05	Cpd	8-EPI-PROSTAGLANDIN F2a	354.5	CCCCC[C@@H](\C=C\[C@@H]1[C@H](C\C=C/CCCC(O)=O)[C@@H](O)C[C@H]1O)O	27415-26-5	PG049	Biomol	ICCB_bioactives(v2)	3-N1348	DMSO	0.0352407	0.361343	-0.530349	-0.379865	389.167	330.333
CGL-000001	C19	Cpd	Captopril	217.289	C[C@H](CS)C(=O)N1CCC[C@H]1C(=O)O	62571-86-2		Prestwick	Prestwick3	2006	DMSO	0.0585443	0.361498	0.193768	-0.378936	447.333	351
CGL-000004	E10	Cpd	Meprylcaine hydrochloride	271.79	Cl.CCCNC(C)(C)COC(=O)c1ccccc1	956-03-6		Prestwick	Prestwick3	2006	DMSO	0.0400697	0.361801	-0.380296	-0.377122	471.667	380.333
CGL-000002	D20	Cpd	Palmatine chloride	387.867	[Cl-].COc1cc2CC[n+]3cc4c(OC)c(OC)ccc4cc3c2cc1OC	3486-67-7		Prestwick	Prestwick3	2006	DMSO	0.0418331	0.361894	-0.3255	-0.376568	452	335.167
CGL-000006	G15	Cpd	5,6-Epoxyeicosatrienoic acid	320.5	CCCCC\C=C/C\C=C/C\C=C/CC1C(CCCC(O)=O)O1		EE56	Biomol	Bioactive Lipid Library 2800v4	N1248a		0.0472897	0.361994	-0.155949	-0.375968	472.5	361.167
CGL-000005	E03	Cpd	15d-Prostaglandin J2	316.5	CCCCC\C=C\C=C(\C(=O)C=C1)/[C@H]1C\C=C/CCCC(O)=O	87893-55-8	PG050	Biomol	ICCB_bioactives(v2)	3-N1348	DMSO	0.0593638	0.362155	0.219234	-0.375004	421.667	329.167
CGL-000005	F18	Cpd	AG-490	294.3	Oc1c(O)cc(\C=C(\C(NCc2ccccc2)=O)/C#N)cc1		EI-272	Biomol	ICCB_bioactives(v2)	3-N1348	DMSO	0.105205	0.362206	1.64365	-0.374699	308.5	296
CGL-000006	J11	Cpd	Lyso-PAF C18 *	509.7	CCCCCCCCCCCCCCCCCCOC[C@H](COP(OCC[N+](C)(C)C)([O-])=O)O	74430-89-0	L128	Biomol	Bioactive Lipid Library 2800v4	N1248a		0.0262767	0.362362	-0.808889	-0.373765	442.5	356.333
CGL-000002	A10	Cpd	Tocopherol (R,S)	430.721	CC(C)CCC[C@@H](C)CCC[C@@H](C)CCC[C@]1(C)CCc2c(C)c(O)c(C)c(C)c2O1	10191-41-0		Prestwick	Prestwick3	2006	DMSO	0.0716629	0.362518	0.601406	-0.372825	470.5	413.167
CGL-000003	L08	Cpd	Primidone	218.258	CCC1(C(=O)NCNC1=O)c2ccccc2	125-33-7		Prestwick	Prestwick3	2006	DMSO	0.0329181	0.36262	-0.602518	-0.372216	423.833	334.167
CGL-000004	I07	Cpd	Azapropazone	300.363	CCCC1C(=O)N2N(C1=O)c3cc(C)ccc3N=C2N(C)C	13539-59-8		Prestwick	Prestwick3	2006	DMSO	0.0466384	0.362702	-0.176184	-0.371728	447.833	367.333
CGL-000002	E02	Cpd	TYRPHOSTIN AG 1478	315.8	COc1c(OC)cc(c2c1)c(Nc3cc(Cl)ccc3)ncn2	63177-57-1	EI-277	Biomol	Kinase Inhibitor 2832v2.2	N1290	DMSO	0.0582702	0.36311	0.18525	-0.36928	440.667	311.667
CGL-000001	J17	Cpd	Trimethoprim	290.325	COc1cc(Cc2cnc(N)nc2N)cc(OC)c1OC	738-70-5		Prestwick	Prestwick3	2006	DMSO	0.0377706	0.36314	-0.451737	-0.369103	364	293.5
CGL-000005	I13	Cpd	5,8,11-EICOSATRIYNOIC ACID	300.4	CCCCCCCCC#CCC#CCC#CCCCC(O)=O	13488-22-7	ET003	Biomol	ICCB_bioactives(v2)	3-N1348	DMSO	0.0490115	0.363183	-0.102446	-0.368843	438.5	370.167
CGL-000006	H17	Cpd	C8 Ceramine	411.7	CCCCCCCCCCCCC\C=C\[C@H]([C@@H](NCCCCCCCC)CO)O		SL145	Biomol	Bioactive Lipid Library 2800v4	N1248a		0.0632923	0.363321	0.341306	-0.368019	436.667	362.333
CGL-000005	L22	Cpd	calphostin C	790.6	COC(C(=O)c(c(c1c(c(c2C(=O)C(OC)=C3C[C@H](OC(c4ccccc4)=O)C)c35)c(OC)cc2O)c56)c(O)cc1OC)=C6C[C@H](OC(Oc7ccc(O)cc7)=O)C	121263-19-2	EI-198	Biomol	ICCB_bioactives(v2)	3-N1348	DMSO	0.0817388	0.363546	0.914496	-0.366671	267.833	196
CGL-000004	I19	Cpd	Pivampicillin	463.557	CC(C)(C)C(=O)OCOC(=O)[C@@H]1N2[C@H](SC1(C)C)[C@H](NC(=O)[C@H](N)c3ccccc3)C2=O	33817-20-8		Prestwick	Prestwick3	2006	DMSO	0.0624258	0.363657	0.314379	-0.366006	405.5	315.667
CGL-000003	K12	Cpd	Sulfamethazine sodium salt	300.317	[Na+].Cc1cc(C)nc([N-]S(=O)(=O)c2ccc(N)cc2)n1	1981-58-4		Prestwick	Prestwick3	2006	DMSO	0.0474858	0.363811	-0.149855	-0.365085	442.167	330
CGL-000004	F18	Cpd	RK-682	368.5	CCCCCCCCCCCCCCCC(C(C(=O)OC1CO)=C1O)=O		PR-112	Biomol	ICCB_bioactives(v2)	3-N1348	DMSO	0.0393069	0.363954	-0.403997	-0.364225	430	367.833
CGL-000003	A10	Cpd	Sulfamethoxypyridazine	280.307	COc1ccc(NS(=O)(=O)c2ccc(N)cc2)nn1	80-35-3		Prestwick	Prestwick3	2006	DMSO	0.0606045	0.363964	0.257785	-0.364169	440.333	372.667
CGL-000003	A03	Cpd	Sulmazole	287.343	COc1cc(ccc1c2nc3ncccc3[nH]2)S(=O)C	73384-60-8		Prestwick	Prestwick3	2006	DMSO	0.0470172	0.363997	-0.164415	-0.363966	483.167	361.167
CGL-000003	G14	Cpd	Diethylstilbestrol	268.359	CC\C(=C(\CC)/c1ccc(O)cc1)\c2ccc(O)cc2	56-53-1		Prestwick	Prestwick3	2006	DMSO	0.0322619	0.364073	-0.622909	-0.363512	477	381.5
CGL-000003	K13	Cpd	Ethotoin	204.23	CCN1C(=O)NC(C1=O)c2ccccc2	86-35-1		Prestwick	Prestwick3	2006	DMSO	0.0599429	0.364115	0.237229	-0.36326	418.5	359.333
CGL-000005	L18	Cpd	SB-415286	359.7	Oc1c(Cl)cc(NC(C(=O)NC2=O)=C2c3c([N+]([O-])=O)cccc3)cc1	264218-23-7	EI311	Biomol	ICCB_bioactives(v2)	3-N1348	DMSO	0.0573851	0.364123	0.157748	-0.363212	358.833	297.167
CGL-000004	F21	Cpd	GM6001	388.5	CNC([C@@H](NC([C@@H](CC(NO)=O)CC(C)C)=O)Cc1c(c2[nH]c1)cccc2)=O		EI-300	Biomol	ICCB_bioactives(v2)	3-N1348	DMSO	0.0661664	0.364944	0.430613	-0.358299	403.333	310.5
CGL-000006	J10	Cpd	Heneicosanoic acid	326.5	CCCCCCCCCCCCCCCCCCCCC(O)=O	2363-71-5	BL-146	Biomol	Fatty Acid Library 2803	3-N1309		0.0306444	0.365129	-0.67317	-0.35719	449.167	346.833
CGL-000005	H06	Cpd	Milrinone	211.2	CC(NC(=O)C([N+]#[C-])=C1)=C1c2ccncc2	78415-72-2	PD-152	Biomol	ICCB_bioactives(v2)	3-N1348	DMSO	0.0443385	0.365411	-0.247649	-0.355496	438.333	369.167
CGL-000004	I15	Cpd	Fursultiamine Hydrochloride	435.011	Cl.C\C(=C(\CCO)/SSCC1CCCO1)\N(Cc2cnc(C)nc2N)C=O	2105-43-3		Prestwick	Prestwick3	2006	DMSO	0.0351136	0.365438	-0.534296	-0.355337	455.5	365.167
CGL-000001	L16	Cpd	Benzydamine hydrochloride	345.876	Cl.CN(C)CCCOc1nn(Cc2ccccc2)c3ccccc13	132-69-4		Prestwick	Prestwick3	2006	DMSO	0.0572957	0.365678	0.154972	-0.353902	339.5	269.167
CGL-000006	I13	Cpd	Leukotriene C4	625.8	CCCCC\C=C/C\C=C/C=C/C=C/[C@H]([C@H](CCCC(O)=O)O)SCC(C(NCC(O)=O)=O)NC(CCC(C(O)=O)N)=O	72025-60-6	LC004	Biomol	Bioactive Lipid Library 2800v4	N1248a		0.0646911	0.36572	0.38477	-0.353647	430.167	376.167
CGL-000006	F20	Cpd	7(Z)-Nonadecenoic acid	296.5	CCCCCCCCCCC\C=C\CCCCCC(O)=O		BL-113	Biomol	Fatty Acid Library 2803	3-N1309		0.0464754	0.365761	-0.18125	-0.353406	462	345.5
CGL-000006	I17	Cpd	Leukotriene E4	439.6	CCCCC\C=C/C\C=C/C=C/C=C/[C@H]([C@H](CCCC(O)=O)O)SCC(C(O)=O)N	75715-89-8	LE004	Biomol	Bioactive Lipid Library 2800v4	N1248a		0.0427327	0.366115	-0.297547	-0.351281	424	366.667
CGL-000006	K18	Cpd	1-Stearoyl-2-arachidonoyl-glycerol	645	CCCCCCCCCCCCCCCCCC(OC[C@@H](OC(CCC\C=C/C\C=C/C\C=C/C\C=C/CCCCC)=O)CO)=O	65914-84-3	DG130	Biomol	Bioactive Lipid Library 2800v4	N1248a		0.0476176	0.366355	-0.145759	-0.349846	421.5	321.833
CGL-000004	C16	Cpd	Oxprenolol hydrochloride	301.816	Cl.CC(C)NCC(O)COc1ccccc1OCC=C	6452-73-9		Prestwick	Prestwick3	2006	DMSO	0.0557025	0.366359	0.105465	-0.349823	438	369.667
CGL-000003	D09	Cpd	Cefsulodin sodium salt	554.537	[Na+].NC(=O)c1cc[n+](CC2=C(N3[C@H](SC2)[C@H](NC(=O)[C@@H](c4ccccc4)S(=O)(=O)[O-])C3=O)C(=O)[O-])cc1	52152-93-9		Prestwick	Prestwick3	2006	DMSO	0.0370755	0.366689	-0.473336	-0.347845	457.167	362.833
CGL-000004	J19	Cpd	juglone	174.2	Oc1c(c2ccc1)C(=O)C=CC2=O	481-39-0	BL-169	Biomol	ICCB_bioactives(v2)	3-N1348	DMSO	0.336916	0.366713	8.84366	-0.347702	294	249.333
CGL-000003	D17	Cpd	Nadolol	309.409	CC(C)(C)NCC(O)COc1cccc2CC(O)C(O)Cc12	42200-33-9		Prestwick	Prestwick3	2006	DMSO	0.0452111	0.367006	-0.220534	-0.345945	471.5	364.833
CGL-000006	N24	Cpd	Acivicin	178.6	N[C@@H](C(O)=O)[C@H]1ON=C(Cl)C1	42228-92-2	EI-113	Biomol	Protease Inhibitors Library 2833v2.0	1272a	DMSO	0.0840975	0.367019	0.987789	-0.34587	304.25	169.5
CGL-000003	E08	Cpd	Medrysone	344.499	C[C@H]1C[C@H]2[C@@H]3CC[C@H](C(=O)C)[C@@]3(C)C[C@H](O)[C@@H]2[C@@]4(C)CCC(=O)C=C14	2668-66-8		Prestwick	Prestwick3	2006	DMSO	0.0568532	0.367367	0.14122	-0.343781	447.5	378.833
CGL-000006	E01	Cpd	15(S)-HETrE	266.4	CCCCC[C@@H](\C=C\C=C/C\C=C/CCCCCCC(O)=O)O	13222-49-6	H315	Biomol	Bioactive Lipid Library 2800v4	N1248a		0.0653941	0.367563	0.406613	-0.342612	459.167	355.167
CGL-000003	O11	Cpd	Sulfachloropyridazine	284.726	Nc1ccc(cc1)S(=O)(=O)Nc2ccc(Cl)nn2	80-32-0		Prestwick	Prestwick3	2006	DMSO	0.0971027	0.367894	1.3919	-0.340626	302.167	286.667
CGL-000005	E05	Cpd	15-KETOEICOSATETRAENOIC ACID	318.5	CCCCCC(\C=C\C=C/C\C=C/C\C=C/CCCC(O)=O)=O	81416-72-0	K-015	Biomol	ICCB_bioactives(v2)	3-N1348	DMSO	0.05654	0.367913	0.131488	-0.340515	458	347.833
CGL-000006	A24	Cpd	CAPTOPRIL	217.3	C[C@@H](C(N1[C@H](C(O)=O)CCC1)=O)CS	62571-86-2	EI-213	Biomol	Protease Inhibitors Library 2833v2.0	1272a	DMSO	NA	0.367941	NA	-0.340346	NA	391.667
CGL-000002	J15	Cpd	Tenoxicam	337.378	CN1C(=C(O)c2sccc2S1(=O)=O)C(=O)Nc3ccccn3	59804-37-4		Prestwick	Prestwick3	2006	DMSO	0.0377517	0.368389	-0.452323	-0.337659	422.5	310.333
CGL-000006	N09	Cpd	Lisinopril	441.5	O.O.NCCCC[C@@H](C(N1[C@H](C(O)=O)CCC1)=O)N[C@H](C(O)=O)CCc2ccccc2	83915-83-7	PI-151	Biomol	Protease Inhibitors Library 2833v2.0	1272a	DMSO	0.0550572	0.368438	0.0854128	-0.33737	408	298.667
CGL-000003	H04	Cpd	(+)-Isoproterenol (+)-bitartrate salt	361.352	CC(C)NC[C@@H](O)c1ccc(O)c(O)c1.O[C@H]([C@@H](O)C(=O)O)C(=O)O	14638-70-1		Prestwick	Prestwick3	2006	DMSO	0.0592328	0.368553	0.215164	-0.336679	387.833	308.833
CGL-000005	K04	Cpd	PROSTAGLANDIN B1	336.5	CCCCC[C@@H](\C=C\C(CCC1=O)=C1CCCCCCC(O)=O)O	13345-51-2	PG003	Biomol	ICCB_bioactives(v2)	3-N1348	DMSO	0.0446067	0.368605	-0.239318	-0.336371	394.333	298
CGL-000006	J08	Cpd	Eicosapentaenoic acid (20:5 N-3)	302.5	CC\C=C\C\C=C\C\C=C\C\C=C\C\C=C\CCCC(O)=O	10417-94-4	FA-001	Biomol	Fatty Acid Library 2803	3-N1309		0.0566615	0.368809	0.135264	-0.335148	426.667	337.833
CGL-000002	F11	Cpd	Metaproterenol sulfate, orciprenaline sulfate	520.604	CC(C)NCC(O)c1cc(O)cc(O)c1.CC(C)NCC(O)c2cc(O)cc(O)c2.OS(=O)(=O)O	5874-97-5		Prestwick	Prestwick3	2006	DMSO	0.0481986	0.368918	-0.127705	-0.334491	429.167	340.5
CGL-000003	D06	Cpd	Esculin Hydrate	340.289	OC[C@H]1OC(Oc2cc3C=CC(=O)Oc3cc2O)[C@H](O)[C@@H](O)[C@@H]1O	531-75-9		Prestwick	Prestwick3	2006	DMSO	0.0475945	0.369118	-0.146477	-0.333298	446.167	352.667
CGL-000002	K09	Cpd	Methylergometrine maleate	455.515	CC[C@@H](CO)NC(=O)[C@H]1CN(C)[C@@H]2Cc3c[nH]c4cccc(C2=C1)c34.OC(=O)\C=C/C(=O)O	113-42-8		Prestwick	Prestwick3	2006	DMSO	0.0307666	0.369216	-0.669373	-0.332709	379.667	322.667
CGL-000004	G06	Cpd	Lansoprazole	369.368	Cc1c(OCC(F)(F)F)ccnc1CS(=O)c2nc3ccccc3[nH]2	103577-45-3		Prestwick	Prestwick3	2006	DMSO	0.0342727	0.369245	-0.560427	-0.332537	432	376.667
CGL-000002	A15	Cpd	Cefoperazone dihydrate	681.708	O.O.CCN1CCN(C(=O)N[C@@H](C(=O)N[C@H]2[C@H]3SCC(=C(N3C2=O)C(=O)O)CSc4nnnn4C)c5ccc(O)cc5)C(=O)C1=O			Prestwick	Prestwick3	2006	DMSO	0.0500378	0.369383	-0.0705563	-0.331709	444.5	396.5
CGL-000003	F13	Cpd	Oxalamine citrate salt	437.453	CCN(CC)CCc1onc(n1)c2ccccc2.OC(=O)CC(O)(CC(=O)O)C(=O)O	1949-20-8		Prestwick	Prestwick3	2006	DMSO	0.0687604	0.369579	0.511215	-0.330534	462	381.833
CGL-000003	P13	Cpd	Arcaine sulfate	270.312	NC(=N)NCCCCNC(=N)N.OS(=O)(=O)O	14923-17-2		Prestwick	Prestwick3	2006	DMSO	0.0702186	0.369992	0.556527	-0.328058	396.833	305
CGL-000004	A15	Cpd	6-Hydroxytropinone	155.198	CN1[C@H]2C[C@@H](O)[C@@H]1CC(=O)C2	5932-53-6		Prestwick	Prestwick3	2006	DMSO	0.050879	0.370081	-0.0444152	-0.327527	412.5	394.833
CGL-000005	G20	Cpd	MISOPROSTOL, FREEACID	368.5	CCCCC(C\C=C\[C@@H]1[C@@H](CCCCCCC(O)=O)C(=O)C[C@H]1O)(O)C	59122-46-2	PG-052	Biomol	ICCB_bioactives(v2)	3-N1348	DMSO	0.0409873	0.370109	-0.351784	-0.327362	448.333	333
CGL-000003	N12	Cpd	Salmeterol	415.578	OCc1cc(ccc1O)C(O)CNCCCCCCOCCCCc2ccccc2	89365-50-4		Prestwick	Prestwick3	2006	DMSO	0.107635	0.370337	1.71919	-0.325992	321.5	279.167
CGL-000003	N07	Cpd	Etidronic acid, disodium salt	249.993	[Na+].[Na+].CC(O)(P(=O)(O)[O-])P(=O)(O)[O-]	7414-83-7		Prestwick	Prestwick3	2006	DMSO	0.0734557	0.370491	0.657115	-0.325073	380.833	261.167
CGL-000005	M10	Cpd	SQ-29548	387.5	OC(CCC\C=C/CC1C(CNNC(Nc2ccccc2)=O)C(OC13)CC3)=O	98299-61-7	RA-103	Biomol	ICCB_bioactives(v2)	3-N1348	DMSO	0.0606167	0.370561	0.258165	-0.324655	369.833	280.75
CGL-000002	L17	Cpd	Phenindione	222.246	O=C1C(C(=O)c2ccccc12)c3ccccc3	83-12-5		Prestwick	Prestwick3	2006	DMSO	0.0495767	0.370592	-0.0848831	-0.324469	376.167	311.333
CGL-000003	D07	Cpd	Bucladesine sodium salt	509.392	O.[Na+].CCCC(=O)Nc1ncnc2c1ncn2[C@@H]3O[C@@H]4OP(=O)([O-])OC[C@H]4[C@H]3OC(=O)CCC	16980-89-5		Prestwick	Prestwick3	2006	DMSO	0.0475561	0.370857	-0.147668	-0.322879	472	347.833
CGL-000005	P13	Cpd	1400W	250.2	CC(NCc1cc(CN)ccc1)=N		CN-268	Biomol	ICCB_bioactives(v2)	3-N1348	DMSO	0.0553554	0.370875	0.0946811	-0.32277	414.167	324
CGL-000004	J10	Cpd	swainsonine	173.2	O[C@H]1[C@@H](N2CCC1)[C@H](O)[C@H](O)C2	72741-87-8	S-112	Biomol	ICCB_bioactives(v2)	3-N1348	DMSO	0.0330175	0.371046	-0.599431	-0.321747	438.667	358
CGL-000004	N16	Cpd	Y-27632	338.3	C[C@H]([C@H]1CC[C@H](C(Nc2ccncc2)=O)CC1)N	146986-50-7	EI-299	Biomol	ICCB_bioactives(v2)	3-N1348	DMSO	0.0739629	0.37116	0.672875	-0.321062	329	279.833
CGL-000002	L11	Cpd	Methoxamine hydrochloride	247.724	Cl.COc1ccc(OC)c(c1)C(O)C(C)N	61-16-5		Prestwick	Prestwick3	2006	DMSO	0.0534676	0.371711	0.0360207	-0.317765	371.833	279.333
CGL-000006	G18	Cpd	9(S)-HPODE	312.5	CCCCC\C=C/C=C/[C@@H](OO)CCCCCCCC(O)=O	29774-12-7	HP019	Biomol	Bioactive Lipid Library 2800v4	N1248a		0.0435563	0.371728	-0.271954	-0.31766	457	405
CGL-000005	I03	Cpd	4-OXATETRADECANOIC ACID	230.4	CCCCCCCCCCOCCC(O)=O		G232	Biomol	ICCB_bioactives(v2)	3-N1348	DMSO	0.0497523	0.371954	-0.079425	-0.31631	421.833	317.833
CGL-000003	F08	Cpd	Diloxanide furoate	328.154	CN(C(=O)C(Cl)Cl)c1ccc(OC(=O)c2occc2)cc1	3736-81-0		Prestwick	Prestwick3	2006	DMSO	0.0557896	0.372323	0.108172	-0.3141	445.333	393.333
CGL-000003	C05	Cpd	Picrotoxinin	292.291	CC(=C)[C@H]1[C@H]2OC(=O)C1[C@]3(O)CC4O[C@]45C(=O)O[C@H]2[C@]35C	17617-45-7		Prestwick	Prestwick3	2006	DMSO	0.078841	0.372556	0.824451	-0.312705	432	328.667
CGL-000006	L01	Cpd	1-Hexadecyl-2-methylglycero-3 PC	495.7	CCCCCCCCCCCCCCCCOCC(OC)COP(OCC[N+](C)(C)C)([O-])=O		L106	Biomol	Bioactive Lipid Library 2800v4	N1248a		0.0488983	0.372945	-0.105962	-0.310375	420.5	382.5
CGL-000005	M08	Cpd	SPHINGOSINE	299.5	CCCCCCCCCCCCC\C=C\[C@H]([C@H](CO)N)O	123-78-4	EI-155	Biomol	ICCB_bioactives(v2)	3-N1348	DMSO	0.0514031	0.373132	-0.0281321	-0.30925	373.333	287.5
CGL-000006	K17	Cpd	Prostaglandin F1a	356.5	CCCCC[C@@H](\C=C\[C@@H]1[C@@H](CCCCCCC(O)=O)[C@@H](O)C[C@H]1O)O	745-62-0	PG010	Biomol	Bioactive Lipid Library 2800v4	N1248a		0.0522288	0.373255	-0.00247395	-0.308514	427.5	336.667
CGL-000005	D17	Cpd	IAA-94	357.2	C[C@]1(C2CCCC2)C(=O)c(c3C1)c(Cl)c(Cl)c(OCC(O)=O)c3	54197-31-8	CM-101	Biomol	ICCB_bioactives(v2)	3-N1348	DMSO	0.0489724	0.373431	-0.10366	-0.307461	468.833	400
CGL-000002	L16	Cpd	Quipazine dimaleate salt	445.433	OC(=O)\C=C/C(=O)O.OC(=O)\C=C/C(=O)O.C1CN(CCN1)c2ccc3ccccc3n2	150323-78-7		Prestwick	Prestwick3	2006	DMSO	0.0410023	0.373723	-0.351315	-0.305714	364	318.333
CGL-000006	D18	Cpd	Octadecanoic acid	284.5	CCCCCCCCCCCCCCCCCC(O)=O	57-11-4	BL-143	Biomol	Fatty Acid Library 2803	3-N1309		0.0510112	0.373862	-0.040309	-0.304883	481.833	420.333
CGL-000006	N11	Cpd	Enalapril	376.5	CCOC([C@@H](N[C@H](C(N1[C@H](C(O)=O)CCC1)=O)C)CCc2ccccc2)=O	75847-73-3	PI-152	Biomol	Protease Inhibitors Library 2833v2.0	1272a	DMSO	0.0594976	0.374238	0.223391	-0.30263	388.5	312
CGL-000003	N21	Cpd	Luteolin	286.243	Oc1cc(O)c2C(=O)C=C(Oc2c1)c3ccc(O)c(O)c3	491-70-3		Prestwick	Prestwick3	2006	DMSO	0.0745901	0.374331	0.692362	-0.302069	309.5	230.667
CGL-000004	C15	Cpd	Zardaverine	268.222	COc1cc(ccc1OC(F)F)C2=NNC(=O)C=C2	101975-10-4		Prestwick	Prestwick3	2006	DMSO	0.0332421	0.374378	-0.592451	-0.301787	441.333	355.667
CGL-000005	D09	Cpd	GINGEROL	294.4	CCCCC[C@@H](CC(CCc1cc(OC)c(O)cc1)=O)O	23513-14-6	CA-422	Biomol	ICCB_bioactives(v2)	3-N1348	DMSO	0.0534138	0.374549	0.0343492	-0.300766	389.5	362.5
CGL-000004	I17	Cpd	Gabexate mesilate	417.485	CCOC(=O)c1ccc(OC(=O)CCCCCNC(=N)N)cc1.CS(=O)(=O)O	56974-61-9		Prestwick	Prestwick3	2006	DMSO	0.0458363	0.37461	-0.20111	-0.300401	436.333	365
CGL-000003	C14	Cpd	Cefazolin sodium salt	476.493	[Na+].Cc1nnc(SCC2=C(N3[C@H](SC2)[C@H](NC(=O)Cn4cnnn4)C3=O)C(=O)[O-])s1	27164-46-1		Prestwick	Prestwick3	2006	DMSO	0.0793578	0.374829	0.840511	-0.29909	456	361.333
CGL-000005	J18	Cpd	bongkrekic acid	486.6	COC(\C(\C)=C/C=C(/C(O)=O)\C)C\C=C\C=C\CC\C=C/CC(\C=C/C(/CC(O)=O)=C\C(O)=O)C	11076-19-0	CM-113	Biomol	ICCB_bioactives(v2)	3-N1348	DMSO	0.0435211	0.374837	-0.273049	-0.299043	425.333	329.833
CGL-000002	D09	Cpd	Propylthiouracil	170.235	CCCC1=CC(=O)NC(=S)N1	51-52-5		Prestwick	Prestwick3	2006	DMSO	0.0670796	0.374992	0.458987	-0.298111	468.167	366.5
CGL-000002	A20	Cpd	Amiodarone hydrochloride	681.785	Cl.CCCCc1oc2ccccc2c1C(=O)c3cc(I)c(OCCN(CC)CC)c(I)c3	19774-82-4		Prestwick	Prestwick3	2006	DMSO	0.037984	0.374994	-0.445106	-0.298102	431.833	408.167
CGL-000001	D19	Cpd	Phenformin hydrochloride	241.726	Cl.NC(=N)NC(=N)NCCc1ccccc1	834-28-6		Prestwick	Prestwick3	2006	DMSO	0.0508762	0.375033	-0.044504	-0.297864	434.333	335.833
CGL-000003	A06	Cpd	Isopyrin hydrochloride	281.788	Cl.CC(C)NC1=C(C)N(C)N(C1=O)c2ccccc2	18342-39-7		Prestwick	Prestwick3	2006	DMSO	0.0407018	0.375492	-0.360655	-0.295119	444.333	385
CGL-000001	L08	Cpd	Glafenine hydrochloride	409.272	Cl.OCC(O)COC(=O)c1ccccc1Nc2ccnc3cc(Cl)ccc23	65513-72-6		Prestwick	Prestwick3	2006	DMSO	0.0758274	0.375705	0.73081	-0.293841	322.667	261.833
CGL-000006	E10	Cpd	N-Arachidonoylglycine	361.5	CCCCC\C=C/C\C=C/C\C=C/C\C=C/CCCC(NCC(O)=O)=O		FA-029	Biomol	Bioactive Lipid Library 2800v4	N1248a		0.0427854	0.375874	-0.295911	-0.292831	448.833	330
CGL-000001	J18	Cpd	Spiperone	395.481	Fc1ccc(cc1)C(=O)CCCN2CCC3(CC2)N(CNC3=O)c4ccccc4	749-02-0		Prestwick	Prestwick3	2006	DMSO	0.0313693	0.375923	-0.650644	-0.292538	359.833	292.5
CGL-000003	I20	Cpd	Sulfameter	280.307	COc1cnc(NS(=O)(=O)c2ccc(N)cc2)nc1	651-06-9		Prestwick	Prestwick3	2006	DMSO	0.0348291	0.376063	-0.543137	-0.291697	397.833	313.167
CGL-000005	F06	Cpd	acetyl (N)-s-farnesyl-l-cysteine	367.5	CC(C)=CCC\C(\C)=C\CC\C(\C)=C\CSC[C@@H](C(O)=O)NC(C)=O	135304-07-3	G-200	Biomol	ICCB_bioactives(v2)	3-N1348	DMSO	0.0516371	0.37616	-0.0208595	-0.291114	430.167	369.5
CGL-000005	G16	Cpd	MEAD ETHANOLAMIDE	349.6	CCCCCCCC\C=C/C\C=C/C\C=C/CCCC(NCCO)=O	169232-04-6	FA027	Biomol	ICCB_bioactives(v2)	3-N1348	DMSO	0.041478	0.376263	-0.336535	-0.290499	446.667	381.833
CGL-000003	J20	Cpd	Ketorolac tromethamine	376.413	NC(CO)(CO)CO.OC(=O)C1CCn2c1ccc2C(=O)c3ccccc3	74103-07-4		Prestwick	Prestwick3	2006	DMSO	0.0451856	0.376575	-0.221327	-0.288631	412.333	291
CGL-000003	E13	Cpd	(cis-) Nanophine	149.665	Cl.C[C@@H]1CCC[C@H](C)N1	5072-45-7		Prestwick	Prestwick3	2006	DMSO	0.0594989	0.376603	0.223431	-0.288463	450.333	365.833
CGL-000005	P11	Cpd	Deprenyl	223.8	C[C@@H](N(CC#C)C)Cc1ccccc1	14611-52-0	EI-240	Biomol	ICCB_bioactives(v2)	3-N1348	DMSO	0.0434337	0.376739	-0.275765	-0.287647	393.667	308.5
CGL-000004	J12	Cpd	tamoxifen	563.6	CC\C(\c1ccccc1)=C(\c2ccc(OCCN(C)C)cc2)/c3ccccc3	54965-24-1	S-650	Biomol	ICCB_bioactives(v2)	3-N1348	DMSO	0.383164	0.376966	10.2807	-0.286286	369.833	317.333
CGL-000005	M11	Cpd	ANANDAMIDE (18:2,n-6)	323.6	CCCCC\C=C/C\C=C/CCCCCCCC(NCCO)=O		FA026	Biomol	ICCB_bioactives(v2)	3-N1348	DMSO	0.0648582	0.377047	0.389962	-0.285801	369.333	293.5
CGL-000005	I16	Cpd	PALMITYLETHANOLAMIDE	299.5	CCCCCCCCCCCCCCCC(NCCO)=O	544-31-0	FA018	Biomol	ICCB_bioactives(v2)	3-N1348	DMSO	0.0339311	0.377173	-0.571042	-0.285049	443	359
CGL-000006	I06	Cpd	1,25-Dihydroxyvitamin D3	416.6	C[C@@H]([C@@H]1[C@](C)([C@H](\C(\C2)=C\C=C(/C(=C)[C@@H](O)C[C@@H]3O)\C3)CC1)CC2)CCCC(O)(C)C	32222-06-3	DM200	Biomol	Bioactive Lipid Library 2800v4	N1248a		0.0468437	0.377222	-0.169805	-0.284753	427.167	369
CGL-000005	J13	Cpd	QX-314	343.3	[Br-].CC[N+](CC(Nc1c(C)cccc1C)=O)(CC)CC	21306-56-9	NA-134	Biomol	ICCB_bioactives(v2)	3-N1348	DMSO	0.0347599	0.377233	-0.545289	-0.284687	448.5	335.667
CGL-000006	F02	Cpd	9(E)-Octadecenoic acid	282.5	CCCCCCCC\C=C\CCCCCCCCCC(O)=O	112.79-8	BL-110	Biomol	Fatty Acid Library 2803	3-N1309		0.0632937	0.377283	0.341349	-0.284392	436.833	337.833
CGL-000003	D16	Cpd	Pipemidic acid	303.323	CCN1C=C(C(=O)O)C(=O)c2cnc(nc12)N3CCNCC3	51940-44-4		Prestwick	Prestwick3	2006	DMSO	0.0324213	0.377336	-0.617954	-0.284075	460.833	369.667
CGL-000003	P04	Cpd	Crotamiton	203.287	CCN(C(=O)\C=C\C)c1ccccc1C	483-63-6		Prestwick	Prestwick3	2006	DMSO	0.0694526	0.377413	0.532724	-0.28361	406.167	312.833
CGL-000003	C10	Cpd	Flumethasone	410.462	C[C@@H]1C[C@H]2[C@@H]3C[C@H](F)C4=CC(=O)C=C[C@]4(C)[C@@]3(F)[C@@H](O)C[C@]2(C)[C@@]1(O)C(=O)CO	2135-17-3		Prestwick	Prestwick3	2006	DMSO	0.0687659	0.377463	0.511387	-0.283311	440.167	347.167
CGL-000005	P09	Cpd	Betulinic acid	456.7	CC([C@H]1[C@@H]([C@]2(C(O)=O)CC1)[C@@H]3[C@@]([C@@](C)([C@@H]4CC3)CC[C@H]([C@@]45C)C(C)(C)[C@@H](O)CC5)(C)CC2)=C	472-15-1	AP-301	Biomol	ICCB_bioactives(v2)	3-N1348	DMSO	0.0607411	0.377548	0.262032	-0.282801	401.5	306.5
CGL-000003	A17	Cpd	Betonicine	159.187	C[N+]1(C)C[C@@H](O)C[C@H]1C(=O)[O-]	515-25-3		Prestwick	Prestwick3	2006	DMSO	0.066646	0.377865	0.445516	-0.280901	434	376.667
CGL-000001	J13	Cpd	Meclofenamic acid sodium salt monohydrate	336.152	O.[Na+].Cc1ccc(Cl)c(Nc2ccccc2C(=O)[O-])c1Cl	6385-02-0		Prestwick	Prestwick3	2006	DMSO	0.0498067	0.377905	-0.0777361	-0.280667	390.833	306.833
CGL-000003	J04	Cpd	Nizatidine	331.461	CN\C(=C\[N+](=O)[O-])\NCCSCc1csc(CN(C)C)n1	76963-41-2		Prestwick	Prestwick3	2006	DMSO	0.0332469	0.377936	-0.592302	-0.280476	407.667	331.667
CGL-000003	E07	Cpd	Solasodine	413.649	C[C@@H]1CC[C@@]2(NC1)O[C@H]3C[C@H]4[C@@H]5CC=C6C[C@@H](O)CC[C@]6(C)[C@H]5CC[C@]4(C)[C@H]3[C@@H]2C	126-17-0		Prestwick	Prestwick3	2006	DMSO	0.0461434	0.378015	-0.191567	-0.280002	447.667	357.833
CGL-000005	O05	Cpd	BML-190	426.9	COc1cc2c(n(C(c3ccc(Cl)cc3)=O)c(C)c2CC(N4CCOCC4)=O)cc1		CR104	Biomol	ICCB_bioactives(v2)	3-N1348	DMSO	0.0584948	0.378065	0.192232	-0.279706	383.667	291
CGL-000003	A13	Cpd	Helveticoside	534.653	C[C@H]1O[C@H](C[C@H](O)[C@@H]1O)OC2CC[C@]3(C=O)[C@H]4CC[C@]5(C)[C@H](CC[C@]5(O)[C@@H]4CC[C@]3(O)C2)C6=CC(=O)OC6	630-64-8		Prestwick	Prestwick3	2006	DMSO	0.0757295	0.378066	0.727768	-0.279697	446.167	349.833
CGL-000003	P14	Cpd	Megestrol acetate	384.52	CC(=O)O[C@@]1(CC[C@H]2[C@@H]3C=C(C)C4=CC(=O)CC[C@]4(C)[C@H]3CC[C@]12C)C(=O)C	595-33-5		Prestwick	Prestwick3	2006	DMSO	0.0687502	0.378134	0.510898	-0.27929	382.667	312.667
CGL-000005	G06	Cpd	LYSO-PAF C16	481.7	CCCCCCCCCCCCCCCCOC[C@H](COP(OCC[N+](C)(C)C)([O-])=O)O	52691-62-0	L101	Biomol	ICCB_bioactives(v2)	3-N1348	DMSO	0.039665	0.378331	-0.392871	-0.278109	460	368.333
CGL-000004	D09	Cpd	diphenyleneiodonium	315.6	[I+]1c(c2c(c13)cccc3)cccc2	10182-84-0	CN-240	Biomol	ICCB_bioactives(v2)	3-N1348	DMSO	0.0646532	0.378572	0.383592	-0.276666	283.667	225.5
CGL-000004	L06	Cpd	Kavain (+/-)	230.3	COC(CC(\C=C\c1ccccc1)OC2=O)=C2	500-64-1	NA136	Biomol	ICCB_bioactives(v2)	3-N1348	DMSO	0.0407312	0.378723	-0.359742	-0.275765	392.667	313.5
CGL-000006	H24	Cpd	Mead acid (20:3 N-9)	306.5	CCCCCCCC\C=C\C\C=C\C\C=C\CCCC(O)=O	20590-32-3	FA-004	Biomol	Fatty Acid Library 2803	3-N1309		0.120472	0.378794	2.11805	-0.275339	380.167	284.833
CGL-000006	B14	Cpd	12-Methoxydodecanoic acid	230.4	COCCCCCCCCCCCC(O)=O	92169-28-3	G-234	Biomol	Fatty Acid Library 2803	3-N1309		0.0605772	0.379055	0.256937	-0.273779	424	385.833
CGL-000002	H16	Cpd	Isocorydine (+)	341.411	COc1ccc2C[C@@H]3N(C)CCc4cc(OC)c(OC)c(c34)c2c1O	475-67-2		Prestwick	Prestwick3	2006	DMSO	0.0462561	0.379063	-0.188064	-0.273727	427.167	290
CGL-000005	D15	Cpd	GRAYANOTOXIN III	414.5	C[C@@]1(C([C@@H](O)[C@]2([C@@H]3[C@](O)(C)[C@H]4[C@](C(C)(C)[C@@H](O)C4)(O)[C@H](O)C2)C1)CC3)O	4678-45-9	NA-135	Biomol	ICCB_bioactives(v2)	3-N1348	DMSO	0.0573268	0.379178	0.155937	-0.273039	473.667	389.833
CGL-000003	L20	Cpd	Iodipamide	1139.77	OC(=O)c1c(I)cc(I)c(NC(=O)CCCCC(=O)Nc2c(I)cc(I)c(C(=O)O)c2I)c1I	606-17-7		Prestwick	Prestwick3	2006	DMSO	0.0640195	0.379179	0.3639	-0.273033	416.333	307.667
CGL-000001	B10	Cpd	Glutethimide, para-amino	232.285	CCC1(CCC(=O)NC1=O)c2ccc(N)cc2	125-84-8		Prestwick	Prestwick3	2006	DMSO	0.0794433	0.379397	0.843168	-0.271727	479.5	374
CGL-000004	K08	Cpd	(-)-Quinpirole hydrochloride	255.793	Cl.CCCN1CCC[C@@H]2Cc3n[nH]cc3C[C@@H]12	85760-74-3		Prestwick	Prestwick3	2006	DMSO	0.061334	0.379651	0.280453	-0.270207	405.167	333.5
CGL-000002	G08	Cpd	Cyanocobalamin	1355.4	C[C@H](CNC(=O)CC[C@]1(C)[C@@H](CC(=O)N)[C@H]2N=C1\C(=C\3/N=C(\C=C\4/N=C(\C(=C/5\[C@@H](CCC(=O)N)[C@](C)(CC(=O)N)[C@@]2(C)N5[Co+]C#N)\C)[C@@](C)(CC(=O)N)[C@@H]4CCC(=O)N)C(C)(C)[C@@H]3CCC(=O)N)\C)OP(=O)([O-])O[C@H]6[C@@H](O)[C@H](O[C@@H]6CO)n7cnc8cc(C)c(C)cc78	68-19-9		Prestwick	Prestwick3	2006	DMSO	0.0503189	0.379785	-0.0618193	-0.269401	453.833	342
CGL-000002	G06	Cpd	Corticosterone	346.471	C[C@]12C[C@H](O)[C@H]3[C@@H](CCC4=CC(=O)CC[C@]34C)[C@@H]1CC[C@@H]2C(=O)CO	50-22-6		Prestwick	Prestwick3	2006	DMSO	0.0716414	0.37983	0.600737	-0.269132	397.333	302.5
CGL-000003	D14	Cpd	N-Acetyl-L-leucine	173.214	CC(C)C[C@H](NC(=O)C)C(=O)O	1188-21-2		Prestwick	Prestwick3	2006	DMSO	0.0450158	0.38002	-0.226606	-0.267998	478.167	373.833
CGL-000003	J16	Cpd	S(-)-terguride hydrogen maleate	456.546	CCN(CC)C(=O)N[C@H]1C[C@H]2[C@@H](Cc3c[nH]c4cccc2c34)N(C)C1.OC(=O)\C=C/C(=O)O	37686-85-4		Prestwick	Prestwick3	2006	DMSO	0.04611	0.380051	-0.192606	-0.267811	410.333	354.333
CGL-000004	G21	Cpd	Lymecycline	602.647	CN(C)[C@H]1[C@@H]2C[C@H]3C(=C(O)[C@]2(O)C(=O)C(=C1O)C(=O)NCNC(CCCCN)C(=O)O)C(=O)c4c(O)cccc4[C@@]3(C)O	992-21-2		Prestwick	Prestwick3	2006	DMSO	0.0504208	0.380053	-0.0586548	-0.267795	421.667	286.833
CGL-000005	F09	Cpd	MINOXIDIL SULFATE	289.3	Nc1[n+](OS([O-])(=O)=O)c(N)nc(N2CCCCC2)c1	83701-22-8	KC-130	Biomol	ICCB_bioactives(v2)	3-N1348	DMSO	0.0377198	0.380162	-0.453314	-0.267148	454.833	385.833
CGL-000006	C18	Cpd	Anandamide (20:4, n-6)	347.6	CCCCC\C=C/C\C=C/C\C=C/C\C=C/CCCC(NCCO)=O	94421-68-8	FA017	Biomol	Bioactive Lipid Library 2800v4	N1248a		0.0367145	0.380407	-0.484551	-0.265676	446	360.667
CGL-000002	G21	Cpd	Droperidol	379.438	Fc1ccc(cc1)C(=O)CCCN2CCC(=CC2)N3C(=O)Nc4ccccc34	548-73-2		Prestwick	Prestwick3	2006	DMSO	0.0358279	0.380457	-0.512102	-0.265375	388	206.167
CGL-000003	E16	Cpd	Cefamandole sodium salt	484.491	[Na+].Cn1nnnc1SCC2=C(N3[C@H](SC2)[C@H](NC(=O)[C@H](O)c4ccccc4)C3=O)C(=O)[O-]	30034-03-8		Prestwick	Prestwick3	2006	DMSO	0.0566201	0.380663	0.133977	-0.264142	443.333	343.333
CGL-000003	K21	Cpd	Cefmetazole sodium salt	493.52	[Na+].CO[C@]1(NC(=O)CSCC#N)[C@H]2SCC(=C(N2C1=O)C(=O)[O-])CSc3nnnn3C	56796-39-5		Prestwick	Prestwick3	2006	DMSO	0.0620806	0.380982	0.303652	-0.262235	392	274.333
CGL-000001	C02	Cpd	U-0126	380.5	N\C(\Sc1c(N)cccc1)=C(/C(/C#N)=C(/Sc2c(N)cccc2)\N)\C#N	109511-58-2	EI-282	Biomol	Kinase Inhibitor 2832v2.2	N1290	DMSO	0.109332	0.381007	1.77192	-0.262085	426	374.667
CGL-000005	G05	Cpd	1-OLEOYL-2-ACETYL-GLYCEROL	398.6	CCCCCCCC\C=C/CCCCCCCC(OC[C@@H](OC(C)=O)CO)=O	86390-77-4	DG-125	Biomol	ICCB_bioactives(v2)	3-N1348	DMSO	0.047907	0.381058	-0.136767	-0.261779	445.5	351.667
CGL-000003	C21	Cpd	Avermectin B1	844.038	[R][C@H](C)[C@H]1O[C@@]2(C[C@@H]3C[C@@H](C\C=C(/C)\C(O[C@H]4C[C@H](OC)C(O[C@H]5C[C@H](OC)[C@@H](O)[C@H](C)O5)[C@H](C)O4)[C@@H](C)\C=C\C=C\6/CO[C@@H]7[C@H](O)C(=C[C@@H](C(=O)O3)[C@]67O)C)O2)C=C[C@@H]1C	71751-41-2		Prestwick	Prestwick3	2006	DMSO	0.0472204	0.381125	-0.1581	-0.26138	429.333	323.5
CGL-000004	L04	Cpd	tyrphostin AG-825	397.5	COc1c(O)c(CSc2sc(c3n2)cccc3)cc(\C=C(\C(N)=O)/C#N)c1		EI-267	Biomol	ICCB_bioactives(v2)	3-N1348	DMSO	0.0845053	0.381261	1.00046	-0.260561	374.167	300.333
CGL-000005	I05	Cpd	5(S)-HETE	320.5	CCCCC\C=C/C\C=C/C\C=C/C=C/[C@H](CCCC(O)=O)O	70608-72-9	H005	Biomol	ICCB_bioactives(v2)	3-N1348	DMSO	0.0453829	0.381523	-0.215197	-0.258991	431.833	348.333
CGL-000001	H17	Cpd	Salbutamol	239.317	CC(C)(C)NCC(O)c1ccc(O)c(CO)c1	18559-94-9		Prestwick	Prestwick3	2006	DMSO	0.0428565	0.381562	-0.293699	-0.25876	399.833	261.833
CGL-000002	J08	Cpd	Monocrotaline	325.365	C[C@H]1C(=O)O[C@@H]2CCN3CC=C(COC(=O)[C@](C)(O)[C@]1(C)O)[C@H]23	315-22-0		Prestwick	Prestwick3	2006	DMSO	0.0451489	0.381706	-0.222468	-0.257894	386.833	306.333
CGL-000005	H18	Cpd	anisomycin	265.3	COc1ccc(C[C@@H]2[C@H](OC(C)=O)[C@@H](O)CN2)cc1	22862-76-6	ST102	Biomol	ICCB_bioactives(v2)	3-N1348	DMSO	0.143043	0.381717	2.8194	-0.257834	212.833	142.5
CGL-000001	I08	Cpd	Dehydrocholic acid	402.536	C[C@H](CCC(=O)O)[C@H]1CC[C@H]2[C@H]3[C@H](CC(=O)[C@]12C)[C@@]4(C)CCC(=O)C[C@H]4CC3=O	81-23-2		Prestwick	Prestwick3	2006	DMSO	0.0531567	0.38199	0.0263603	-0.256196	419.333	332.667
CGL-000005	K07	Cpd	9(S)-HODE	296.5	CCCCC\C=C/C=C/[C@@H](CCCCCCCC(O)=O)O	73543-67-6	HO409	Biomol	ICCB_bioactives(v2)	3-N1348	DMSO	0.0371436	0.382449	-0.47122	-0.253445	429	342.667
CGL-000003	O17	Cpd	Fluorometholone	376.472	C[C@H]1C[C@H]2[C@@H]3CC[C@](O)(C(=O)C)[C@@]3(C)C[C@H](O)[C@]2(F)[C@@]4(C)C=CC(=O)C=C14	426-13-1		Prestwick	Prestwick3	2006	DMSO	0.102036	0.382466	1.54521	-0.253347	318.667	263.5
CGL-000003	H19	Cpd	Ganciclovir	255.235	NC1=Nc2c(ncn2COC(CO)CO)C(=O)N1	82410-32-0		Prestwick	Prestwick3	2006	DMSO	0.0310536	0.382716	-0.660454	-0.25185	440.667	307.5
CGL-000006	G19	Cpd	11,12-Epoxyeicosatrienoic acid	320.5	CCCCC\C=C/CC1C(C\C=C/C\C=C/CCCC(O)=O)O1		EE11	Biomol	Bioactive Lipid Library 2800v4	N1248a		0.0449005	0.382724	-0.230188	-0.2518	433	371.333
CGL-000003	G21	Cpd	Fluorocurarine chloride	342.872	[Cl-].C\C=C/1\C[N+]2(C)CCC34[C@@H]2C[C@@H]1C(=C3Nc5ccccc45)C=O	22273-09-2		Prestwick	Prestwick3	2006	DMSO	0.0502287	0.382819	-0.0646229	-0.25123	412.333	269.833
CGL-000005	F07	Cpd	MINOXIDIL	209.3	Nc1[n+]([O-])c(N)nc(N2CCCCC2)c1	38304-91-5	KC-125	Biomol	ICCB_bioactives(v2)	3-N1348	DMSO	0.0578532	0.383007	0.172294	-0.250102	455.333	401.5
CGL-000003	A09	Cpd	N-Acetyl-DL-homocysteine Thiolactone	159.208	CC(=O)NC1CCSC1=O	1195-16-0		Prestwick	Prestwick3	2006	DMSO	0.0538488	0.383097	0.0478659	-0.249566	406	407.167
CGL-000005	C16	Cpd	FARNESYLTHIOACETIC ACID	296.5	CC(C)=CCC\C(\C)=C\CC\C(\C)=C\CSCC(O)=O	135784-48-4	G222	Biomol	ICCB_bioactives(v2)	3-N1348	DMSO	0.0558722	0.383187	0.110737	-0.249027	449.5	369.167
CGL-000005	I15	Cpd	5-KETOEICOSATETRAENOIC ACID	318.5	CCCCC\C=C/C\C=C/C\C=C/C=C/C(CCCC(O)=O)=O		K005	Biomol	ICCB_bioactives(v2)	3-N1348	DMSO	0.0373725	0.383275	-0.464107	-0.248496	466.333	394.667
CGL-000001	J19	Cpd	Metoclopramide monohydrochloride	336.264	Cl.CCN(CC)CCNC(=O)c1cc(Cl)c(N)cc1OC	7232-21-5		Prestwick	Prestwick3	2006	DMSO	0.0418063	0.383365	-0.326334	-0.247963	337.5	270
CGL-000006	I15	Cpd	Leukotriene D4	496.7	CCCCC\C=C/C\C=C/C=C/C=C/[C@H]([C@H](CCCC(O)=O)O)SCC(C(NCC(O)=O)=O)N	73836-78-9	LD004	Biomol	Bioactive Lipid Library 2800v4	N1248a		0.0504812	0.383375	-0.0567783	-0.247899	451.5	380.667
CGL-000001	K17	Cpd	Oxethazaine	467.657	CN(C(=O)CN(CCO)CC(=O)N(C)C(C)(C)Cc1ccccc1)C(C)(C)Cc2ccccc2	126-27-2		Prestwick	Prestwick3	2006	DMSO	0.0630022	0.383598	0.332289	-0.246565	372.333	317
CGL-000005	M05	Cpd	AGGC	435.7	CC(C)=CCC\C(\C)=C\CC\C(\C)=C\CC\C(\C)=C\CSC[C@@H](C(O)=O)NC(C)=O	139332-94-8	G220	Biomol	ICCB_bioactives(v2)	3-N1348	DMSO	0.0390205	0.38376	-0.412899	-0.245597	401.667	309.25
CGL-000004	G08	Cpd	Bethanechol chloride	196.679	[Cl-].CC(C[N+](C)(C)C)OC(=O)N	590-63-6		Prestwick	Prestwick3	2006	DMSO	0.0276045	0.383879	-0.767627	-0.244883	469.333	371.667
CGL-000003	L16	Cpd	Dehydroisoandosterone 3-acetate	330.471	CC(=O)O[C@H]1CC[C@]2(C)[C@H]3CC[C@@]4(C)[C@@H](CCC4=O)[C@@H]3CC=C2C1	853-23-6		Prestwick	Prestwick3	2006	DMSO	0.0412767	0.383903	-0.342789	-0.244739	418.333	312.333
CGL-000002	N12	Cpd	Pseudopelletierine hydrochloride	189.687	Cl.CN1C2CCCC1CC(=O)C2	6164-62-1		Prestwick	Prestwick3	2006	DMSO	0.110961	0.383917	1.82253	-0.244654	352.667	282.667
CGL-000003	H14	Cpd	Nitrendipine	360.37	CCOC(=O)C1=C(C)NC(=C(C1c2cccc(c2)[N+](=O)[O-])C(=O)OC)C	39562-70-4		Prestwick	Prestwick3	2006	DMSO	0.0603748	0.383956	0.250649	-0.244423	486.167	336.833
CGL-000003	I05	Cpd	beta- Belladonnine dichloroethylate	671.755	[Cl-].[Cl-].CC[N+]1(C)[C@@H]2CC[C@H]1CC(C2)OC(=O)[C@H]3CCC(C(=O)OC4C[C@H]5CC[C@@H](C4)[N+]5(C)CC)(c6ccccc6)c7ccccc37	191355-47-2		Prestwick	Prestwick3	2006	DMSO	0.0775617	0.383963	0.784699	-0.244379	402.333	336.667
CGL-000004	I12	Cpd	Dubinidine	275.307	COc1c2CC(Oc2nc3ccccc13)C(C)(O)CO	22964-77-8		Prestwick	Prestwick3	2006	DMSO	0.048356	0.384027	-0.122813	-0.243996	428.167	351
CGL-000003	C17	Cpd	Suxibuzone	438.485	CCCCC1(COC(=O)CCC(=O)O)C(=O)N(N(C1=O)c2ccccc2)c3ccccc3	27470-51-5		Prestwick	Prestwick3	2006	DMSO	0.0638492	0.384041	0.35861	-0.243909	454.167	370.167
CGL-000002	K04	Cpd	Kynurenine, 3-hydroxy (R,S)	224.218	NC(CC(=O)c1cccc(O)c1N)C(=O)O	2147-61-7		Prestwick	Prestwick3	2006	DMSO	NA	0.384208	NA	-0.242909	NA	312
CGL-000004	B21	Cpd	dibutyrylcyclic GMP	507.4	CCCC(NC(NC(=O)c1c2n(C3[C@@H](OC(CCC)=O)[C@H]([C@H]4O3)OP(O)(=O)OC4)cn1)=N2)=O	51116-00-8	CN-215	Biomol	ICCB_bioactives(v2)	3-N1348	DMSO	0.039358	0.384403	-0.402412	-0.24174	450.167	357.667
CGL-000001	H07	Cpd	Oxolinic acid	261.236	CCN1C=C(C(=O)O)C(=O)c2cc3OCOc3cc12	14698-29-4		Prestwick	Prestwick3	2006	DMSO	0.0453504	0.384561	-0.216206	-0.240798	419	277.5
CGL-000001	A09	Cpd	Metformin hydrochloride	165.627	Cl.CN(C)C(=N)NC(=N)N	1115-70-4		Prestwick	Prestwick3	2006	DMSO	0.0472604	0.384567	-0.156859	-0.240764	447.333	398.667
CGL-000002	E14	Cpd	Buflomedil hydrochloride	343.854	Cl.COc1cc(OC)c(C(=O)CCCN2CCCC2)c(OC)c1	35543-24-9		Prestwick	Prestwick3	2006	DMSO	0.0492057	0.38463	-0.0964122	-0.240385	461	385.667
CGL-000006	K14	Cpd	1,2-Dioleoyl-glycerol (18:1)	621	CCCCCCCC\C=C/CCCCCCCC(OCC(OC(CCCCCCC\C=C/CCCCCCCC)=O)CO)=O	3738-74-7	DG115	Biomol	Bioactive Lipid Library 2800v4	N1248a		0.0384193	0.384692	-0.431579	-0.240014	446.167	379.333
CGL-000003	D08	Cpd	Felbinac	212.251	OC(=O)Cc1ccc(cc1)c2ccccc2	5728-52-9		Prestwick	Prestwick3	2006	DMSO	0.0428455	0.384751	-0.294043	-0.239657	489.5	377.667
CGL-000001	F22	Cpd	Fendiline hydrochloride	351.923	Cl.CC(NCCC(c1ccccc1)c2ccccc2)c3ccccc3	13636-18-5		Prestwick	Prestwick3	2006	DMSO	0.20283	0.384799	4.67718	-0.239373	305.333	192.833
CGL-000005	E16	Cpd	LINOLEIC ACID	280.4	CCCCC\C=C/C\C=C/CCCCCCCC(O)=O	60-33-3	FA014	Biomol	ICCB_bioactives(v2)	3-N1348	DMSO	0.0407427	0.384851	-0.359383	-0.239057	453.333	376.5
CGL-000001	H18	Cpd	Cinnarizine	368.526	C(\C=C\c1ccccc1)N2CCN(CC2)C(c3ccccc3)c4ccccc4	298-57-7		Prestwick	Prestwick3	2006	DMSO	0.027901	0.385001	-0.758417	-0.238163	417.5	252
CGL-000006	J16	Cpd	Docosanoic acid	340.6	CCCCCCCCCCCCCCCCCCCCCC(O)=O	112-85-6	BL-147	Biomol	Fatty Acid Library 2803	3-N1309		0.039127	0.385133	-0.409589	-0.237372	447.167	365.167
CGL-000005	K16	Cpd	PROSTAGLANDIN F2a	354.5	CCCCC[C@@H](\C=C\[C@@H]1[C@@H](C\C=C/CCCC(O)=O)[C@@H](O)C[C@H]1O)O	551-11-1	PG008	Biomol	ICCB_bioactives(v2)	3-N1348	DMSO	0.0407187	0.385325	-0.360128	-0.236221	415.667	334
CGL-000002	L14	Cpd	Demecarium bromide	716.604	[Br-].[Br-].CN(CCCCCCCCCCN(C)C(=O)Oc1cccc(c1)[N+](C)(C)C)C(=O)Oc2cccc(c2)[N+](C)(C)C	56-94-0		Prestwick	Prestwick3	2006	DMSO	0.0318425	0.385447	-0.635941	-0.235489	377.667	317.167
CGL-000002	O18	Cpd	Felodipine	384.262	CCOC(=O)C1=C(C)NC(=C(C1c2cccc(Cl)c2Cl)C(=O)OC)C	72509-76-3		Prestwick	Prestwick3	2006	DMSO	0.0764042	0.385472	0.748734	-0.235341	328.167	246.667
CGL-000005	K18	Cpd	PROSTAGLANDIN I2	374.5	CCCCC[C@@H](\C=C\[C@@H]1[C@H]([C@@H]2C[C@H]1O)C\C(=C\CCCC(O)=O)\O2)O	61849-14-7	PG011	Biomol	ICCB_bioactives(v2)	3-N1348	DMSO	0.0269561	0.385535	-0.787778	-0.234964	420.667	319.833
CGL-000001	A10	Cpd	Moroxidine hydrochloride	207.664	Cl.NC(=N)NC(=N)N1CCOCC1	3160-91-6		Prestwick	Prestwick3	2006	DMSO	0.050791	0.385773	-0.0471507	-0.233536	457.167	423.667
CGL-000003	K10	Cpd	Fluocinonide	494.538	CC(=O)OCC(=O)[C@@]12OC(C)(C)O[C@@H]1C[C@H]3[C@@H]4C[C@H](F)C5=CC(=O)C=C[C@]5(C)[C@@]4(F)[C@@H](O)C[C@]23C	356-12-7		Prestwick	Prestwick3	2006	DMSO	0.0608196	0.385935	0.264471	-0.232567	377.333	296.833
CGL-000001	D20	Cpd	Ethacrynic acid	303.144	CCC(=C)C(=O)c1ccc(OCC(=O)O)c(Cl)c1Cl	58-54-8		Prestwick	Prestwick3	2006	DMSO	0.0481101	0.385973	-0.130454	-0.232339	390.167	352.5
CGL-000003	F04	Cpd	Hymecromone	176.173	CC1=CC(=O)Oc2cc(O)ccc12	90-33-5		Prestwick	Prestwick3	2006	DMSO	0.05307	0.386055	0.023665	-0.231845	432.167	338.167
CGL-000002	A09	Cpd	Phenylpropanolamine hydrochloride	187.671	Cl.C[C@@H](N)[C@@H](O)c1ccccc1	154-41-6		Prestwick	Prestwick3	2006	DMSO	0.0608858	0.386108	0.266526	-0.231531	451	420.333
CGL-000006	G02	Cpd	AGGC	435.7	CC(C)=CCC\C(\C)=C\CC\C(\C)=C\CC\C(\C)=C\CSC[C@@H](C(O)=O)NC(C)=O	139332-94-8	G220	Biomol	Bioactive Lipid Library 2800v4	N1248a		0.0607631	0.386239	0.262715	-0.230748	410.833	441
CGL-000004	B15	Cpd	deoxynorjrimycin(1)	199.6	OC[C@@H]1[C@@H](O)[C@H](O)[C@@H](O)CN1	19130-96-2	S-110	Biomol	ICCB_bioactives(v2)	3-N1348	DMSO	0.0354206	0.386716	-0.524759	-0.227891	448.667	351
CGL-000003	B10	Cpd	Meglumine	195.217	CNCC(O)C(O)C(O)C(O)CO	6284-40-8		Prestwick	Prestwick3	2006	DMSO	0.0424158	0.386933	-0.307396	-0.226587	453.5	354
CGL-000004	E21	Cpd	Betulin	442.732	CC(=C)[C@@H]1CC[C@]2(CO)CC[C@]3(C)[C@H](CC[C@@H]4[C@@]5(C)CC[C@H](O)C(C)(C)[C@@H]5CC[C@@]34C)[C@@H]12	473-98-3		Prestwick	Prestwick3	2006	DMSO	0.0441017	0.38713	-0.255008	-0.225409	403.333	322.5
CGL-000004	G16	Cpd	Tropine	141.215	CN1C2CCC1CC(O)C2	120-29-6		Prestwick	Prestwick3	2006	DMSO	0.0292979	0.387252	-0.715011	-0.224681	458.833	358.167
CGL-000004	E11	Cpd	Beta-sistosterol	414.721	CC[C@H](CC[C@@H](C)[C@H]1CC[C@H]2[C@@H]3CC=C4C[C@@H](O)CC[C@]4(C)[C@H]3CC[C@]12C)C(C)C	83-46-5		Prestwick	Prestwick3	2006	DMSO	0.0230948	0.387292	-0.907759	-0.22444	461.667	361.833
CGL-000005	F03	Cpd	LOPERAMIDE	513.5	CN(C(C(c1ccccc1)(c2ccccc2)CCN3CCC(c4ccc(Cl)cc4)(O)CC3)=O)C	34552-83-5	AC-110	Biomol	ICCB_bioactives(v2)	3-N1348	DMSO	0.140643	0.38746	2.74485	-0.223433	388	316.167
CGL-000006	K10	Cpd	1,2-Didecanoyl-glycerol (10:0)	400.6	CCCCCCCCCC(OCC(OC(CCCCCCCCC)=O)CO)=O	82950-64-9	DG100	Biomol	Bioactive Lipid Library 2800v4	N1248a		0.0358043	0.387532	-0.512835	-0.223	426.833	361
CGL-000002	C08	Cpd	Carbarsone	260.082	NC(=O)Nc1ccc(cc1)[As](=O)(O)O	121-59-5		Prestwick	Prestwick3	2006	DMSO	0.0898095	0.387544	1.16528	-0.22293	495.833	412.5
CGL-000003	I04	Cpd	Butamben	193.248	CCCCOC(=O)c1ccc(N)cc1	94-25-7		Prestwick	Prestwick3	2006	DMSO	0.0457412	0.38757	-0.204063	-0.222771	386.667	312.333
CGL-000002	G14	Cpd	Digitoxigenin	374.525	C[C@]12CC[C@H](O)C[C@H]1CC[C@@H]3[C@@H]2CC[C@]4(C)[C@H](CC[C@]34O)C5=CC(=O)OC5	143-62-4		Prestwick	Prestwick3	2006	DMSO	0.0440539	0.38758	-0.256495	-0.222713	436.167	344.5
CGL-000002	E04	Cpd	Suloctidil	337.572	CCCCCCCCN[C@H](C)[C@@H](O)c1ccc(SC(C)C)cc1	54063-56-8		Prestwick	Prestwick3	2006	DMSO	NA	0.387684	NA	-0.222092	NA	368.333
CGL-000001	F05	Cpd	Levamisole hydrochloride	240.757	Cl.C1CN2CC(N=C2S1)c3ccccc3	16595-80-5		Prestwick	Prestwick3	2006	DMSO	0.0695215	0.387714	0.534865	-0.221912	399.833	371.667
CGL-000003	P11	Cpd	Reserpine	608.695	CO[C@H]1[C@@H](C[C@@H]2CN3CCc4c([nH]c5cc(OC)ccc45)[C@H]3C[C@@H]2[C@@H]1C(=O)OC)OC(=O)c6cc(OC)c(OC)c(OC)c6	50-55-5		Prestwick	Prestwick3	2006	DMSO	0.368092	0.387839	9.81241	-0.221162	386.167	288.667
CGL-000006	H16	Cpd	5(Z)-Eicosenoic acid	310.5	CCCCCCCCCCCCCC\C=C\CCCC(O)=O	(7050-07-09)	BL-123	Biomol	Fatty Acid Library 2803	3-N1309		0.046529	0.388034	-0.179584	-0.219996	438.333	350.667
CGL-000003	N10	Cpd	Phenoxybenzamine hydrochloride	340.296	Cl.CC(COc1ccccc1)N(CCCl)Cc2ccccc2	63-92-3		Prestwick	Prestwick3	2006	DMSO	0.139414	0.388279	2.70664	-0.21853	303.333	263.5
CGL-000003	M05	Cpd	Succinylsulfathiazole	355.394	OC(=O)CCC(=O)Nc1ccc(cc1)S(=O)(=O)Nc2nccs2	116-43-8		Prestwick	Prestwick3	2006	DMSO	0.0673294	0.388286	0.46675	-0.218487	396.667	285.667
CGL-000002	K17	Cpd	Bezafibrate	361.829	CC(C)(Oc1ccc(CCNC(=O)c2ccc(Cl)cc2)cc1)C(=O)O	41859-67-0		Prestwick	Prestwick3	2006	DMSO	0.0330261	0.388309	-0.599164	-0.218347	406.167	330
CGL-000004	G20	Cpd	Chlorambucil	304.219	OC(=O)CCCc1ccc(cc1)N(CCCl)CCCl	305-03-3		Prestwick	Prestwick3	2006	DMSO	0.0487618	0.388335	-0.110205	-0.218194	365.833	272
CGL-000002	C19	Cpd	Guanfacine hydrochloride	282.559	Cl.NC(=N)NC(=O)Cc1c(Cl)cccc1Cl	29110-48-3		Prestwick	Prestwick3	2006	DMSO	0.044979	0.388344	-0.227748	-0.218135	471	386
CGL-000006	J01	Cpd	MAPP, D-erythro	361.6	CCCCCCCCCCCCCC(N[C@@H]([C@H](c1ccccc1)O)C)=O		SL221	Biomol	Bioactive Lipid Library 2800v4	N1248a		0.06479	0.388389	0.387842	-0.217868	401.5	346.833
CGL-000005	C03	Cpd	12(S)-HPETE	336.5	CCCCC\C=C/C[C@@H](\C=C\C=C/C\C=C/CCCC(O)=O)OO	71774-10-2	HP012	Biomol	ICCB_bioactives(v2)	3-N1348	DMSO	0.0619604	0.388392	0.299918	-0.217849	456.5	365.5
CGL-000006	E19	Cpd	Hepoxilin A3	318.5	CCCCC\C=C/C[C@H]1[C@H](\C=C\C(C\C=C/CCCC(O)=O)O)O1	85589-24-8	HE008	Biomol	Bioactive Lipid Library 2800v4	N1248a		0.0364168	0.388464	-0.493803	-0.217419	455	350.167
CGL-000001	C10	Cpd	Azathioprine	277.266	Cn1cnc(c1Sc2ncnc3[nH]cnc23)[N+](=O)[O-]	446-86-6		Prestwick	Prestwick3	2006	DMSO	0.0829599	0.388471	0.952438	-0.217377	479.5	366.167
CGL-000002	J16	Cpd	Eburnamonine (-)	294.4	CC[C@@]12CCCN3CCc4c([C@H]13)n(C(=O)C2)c5ccccc45	4880-88-0		Prestwick	Prestwick3	2006	DMSO	0.0415552	0.38862	-0.334138	-0.216483	393.333	344.5
CGL-000003	H20	Cpd	Bacitracin	1422.73	CC[C@H](C)[C@H](NC(=O)[C@@H](CCC(=O)O)NC(=O)[C@H](CC(C)C)NC(=O)C1CSC(=N1)C(N)C(C)CC)C(=O)N[C@H]2CCCCNC(=O)[C@H](CC(=O)N)NC(=O)[C@@H](CC(=O)O)NC(=O)[C@H](Cc3cnc[nH]3)NC(=O)[C@@H](Cc4ccccc4)NC(=O)[C@@H](NC(=O)[C@@H](CCCN)NC2=O)[C@@H](C)CC	1405-87-4		Prestwick	Prestwick3	2006	DMSO	0.0542693	0.3887	0.06093	-0.216005	427.833	311
CGL-000001	F07	Cpd	Pargyline hydrochloride	195.694	Cl.CN(CC#C)Cc1ccccc1	306-07-0		Prestwick	Prestwick3	2006	DMSO	0.0783204	0.388741	0.808276	-0.215759	432.167	387.333
CGL-000006	K03	Cpd	Prostaglandin A2	334.5	CCCCC[C@@H](\C=C\[C@@H]1[C@@H](C\C=C/CCCC(O)=O)C(=O)C=C1)O	13345-50-1	PG002	Biomol	Bioactive Lipid Library 2800v4	N1248a		0.0759192	0.388806	0.733664	-0.21537	421	339.833
CGL-000004	J04	Cpd	SQ22536	205.2	Nc1c2c(n(C3OCCC3)cn2)ncn1	17318-31-9	CN-140	Biomol	ICCB_bioactives(v2)	3-N1348	DMSO	0.0541657	0.388872	0.0577126	-0.214973	441.667	338.667
CGL-000001	D05	Cpd	Etofylline	224.221	CN1C(=O)N(C)c2ncn(CCO)c2C1=O	519-37-9		Prestwick	Prestwick3	2006	DMSO	0.0537761	0.389038	0.045606	-0.21398	445.5	377.167
CGL-000001	E09	Cpd	Norethynodrel	298.429	C[C@]12CC[C@H]3[C@@H](CCC4=C3CCC(=O)C4)[C@@H]1CC[C@@]2(O)C#C	68-23-5		Prestwick	Prestwick3	2006	DMSO	0.0892247	0.389075	1.14711	-0.213757	399.833	336.5
CGL-000005	K12	Cpd	PROSTAGLANDIN E2	352.5	CCCCC[C@@H](\C=C\[C@@H]1[C@@H](C\C=C/CCCC(O)=O)C(=O)C[C@H]1O)O	363-24-6	PG007	Biomol	ICCB_bioactives(v2)	3-N1348	DMSO	0.0385069	0.389248	-0.428856	-0.212721	411.167	334.167
CGL-000006	H15	Cpd	Dihydrosphingosine-1-phosphate *	381.5	CCCCCCCCCCCCCCC[C@H]([C@H](COP(O)(O)=O)N)O		SL143	Biomol	Bioactive Lipid Library 2800v4	N1248a		0.0496395	0.389449	-0.0829325	-0.211518	461.667	346.75
CGL-000003	M14	Cpd	Methimazole	114.17	Cn1ccnc1S	60-56-0		Prestwick	Prestwick3	2006	DMSO	0.072937	0.389614	0.640997	-0.210528	379.667	290.833
CGL-000003	I19	Cpd	Ungerine nitrate	392.369	CO[C@H]1C=C2CCN(C)[C@H]2C3[C@@H]1OC(=O)c4cc5OCOc5cc34.O[N+](=O)[O-]			Prestwick	Prestwick3	2006	DMSO	0.043168	0.389719	-0.284021	-0.209904	406.167	325.5
CGL-000004	M14	Cpd	Meropenem	383.47	C[C@@H](O)[C@@H]1[C@H]2[C@@H](C)C(=C(N2C1=O)C(=O)O)S[C@@H]3CN[C@@H](C3)C(=O)N(C)C	96036-03-2		Prestwick	Prestwick3	2006	DMSO	0.0611537	0.389729	0.274852	-0.209839	395.833	292.833
CGL-000004	E09	Cpd	Reserpinic acid hydrochloride	436.94	Cl.CO[C@H]1[C@H](O)C[C@@H]2CN3CCc4c([nH]c5cc(OC)ccc45)[C@H]3C[C@@H]2[C@@H]1C(=O)O	83-60-3		Prestwick	Prestwick3	2006	DMSO	0.0396441	0.389811	-0.393521	-0.209353	456.167	376.5
CGL-000004	G14	Cpd	Ciprofibrate	289.161	CC(C)(Oc1ccc(cc1)C2CC2(Cl)Cl)C(=O)O	52214-84-3		Prestwick	Prestwick3	2006	DMSO	0.0359018	0.389895	-0.509804	-0.20885	456.333	409.167
CGL-000001	L07	Cpd	Fenspiride hydrochloride	296.8	Cl.O=C1NCC2(CCN(CCc3ccccc3)CC2)O1	5053-08-07		Prestwick	Prestwick3	2006	DMSO	0.0554494	0.390094	0.0976008	-0.207654	350	300.417
CGL-000003	L14	Cpd	Bephenium hydroxynaphthoate	443.548	C[N+](C)(CCOc1ccccc1)Cc2ccccc2.Oc3cc4ccccc4cc3C(=O)[O-]	3818-50-6		Prestwick	Prestwick3	2006	DMSO	0.0457931	0.390207	-0.202452	-0.206978	392.167	293.167
CGL-000006	M10	Cpd	LY-171883	318.4	CCCc1c(OCCCCc2[nH]nnn2)ccc(C(C)=O)c1O	88107-10-2	RA101	Biomol	Bioactive Lipid Library 2800v4	N1248a		0.0516051	0.390219	-0.0218529	-0.206905	409.167	382.917
CGL-000005	L07	Cpd	TOLAZAMIDE	311.4	Cc1ccc(S(NC(NN2CCCCCC2)=O)(=O)=O)cc1	1156-19-0	KC-135	Biomol	ICCB_bioactives(v2)	3-N1348	DMSO	0.0266496	0.390494	-0.797301	-0.205257	419.333	328.75
CGL-000006	K24	Cpd	1-Hexadecyl-2-O-methyl-glycerol	330.6	CCCCCCCCCCCCCCCCOCC(OC)CO		EI149	Biomol	Bioactive Lipid Library 2800v4	N1248a		0.0826828	0.390586	0.943829	-0.204707	413.667	298.667
CGL-000002	L09	Cpd	Atovaquone	366.848	OC1=C(C2CCC(CC2)c3ccc(Cl)cc3)C(=O)c4ccccc4C1=O	95233-18-4		Prestwick	Prestwick3	2006	DMSO	0.0464953	0.390657	-0.180632	-0.204285	376.667	289
CGL-000006	I10	Cpd	Retinoic acid, all trans	300.4	C\C(\C=C\C(C(C)(C)CCC1)=C1C)=C/C=C/C(/C)=C/C(O)=O	302-79-4	GR100	Biomol	Bioactive Lipid Library 2800v4	N1248a		0.041326	0.390845	-0.341257	-0.203158	446.5	337.5
CGL-000006	D02	Cpd	10(Z)-Pentadecenoic acid	240.4	CCCC\C=C\CCCCCCCCC(O)=O	84743-29-3	BL-101	Biomol	Fatty Acid Library 2803	3-N1309		0.0563833	0.391035	0.126621	-0.20202	439.5	368.167
CGL-000004	H05	Cpd	Nimesulide	308.3	CS(Nc1c(Oc2ccccc2)cc([N+]([O-])=O)cc1)(=O)=O	51803-78-2	EI287	Biomol	ICCB_bioactives(v2)	3-N1348	DMSO	0.0316183	0.39116	-0.642907	-0.201272	443	350.167
CGL-000002	I11	Cpd	Brinzolamide	383.51	CCN[C@H]1CN(CCCOC)S(=O)(=O)c2sc(cc12)S(=O)(=O)N	138890-62-7		Prestwick	Prestwick3	2006	DMSO	0.0516796	0.391165	-0.0195378	-0.201239	397.833	327.667
CGL-000004	C19	Cpd	Ozagrel hydrochloride	264.714	Cl.OC(=O)\C=C\c1ccc(Cn2ccnc2)cc1	78712-43-3		Prestwick	Prestwick3	2006	DMSO	0.0428599	0.391287	-0.293596	-0.200509	440.833	340.833
CGL-000006	M18	Cpd	Cloprostenol Na	446.9	O[C@H](\C=C\[C@@H]1[C@@H](C\C=C/CCCC(O)=O)[C@@H](O)C[C@H]1O)COc2cc(Cl)ccc2	55028-72-3	RA106	Biomol	Bioactive Lipid Library 2800v4	N1248a		0.0599552	0.391392	0.237611	-0.199879	409.5	351.333
CGL-000005	K03	Cpd	8,9-EPOXYEICOSATRIENOIC ACID	320.5	CCCCC\C=C/C\C=C/CC1C(C\C=C/CCCC(O)=O)O1		EE89	Biomol	ICCB_bioactives(v2)	3-N1348	DMSO	0.0627964	0.391508	0.325895	-0.199184	417	305.333
CGL-000004	L17	Cpd	Leupeptin	475.6	CC(C[C@@H](C(N[C@H](C(N[C@H](C=O)CCCNC(N)=N)=O)CC(C)C)=O)NC(C)=O)C	103476-89-7	PI-118	Biomol	ICCB_bioactives(v2)	3-N1348	DMSO	0.0499261	0.391509	-0.074027	-0.199182	393	324.833
CGL-000004	C09	Cpd	Pronethalol hydrochloride	265.786	Cl.CC(C)NCC(O)c1ccc2ccccc2c1	51-02-5		Prestwick	Prestwick3	2006	DMSO	0.0368826	0.391689	-0.47933	-0.1981	464.333	367.667
CGL-000002	D15	Cpd	Vancomycin hydrochloride	1485.75	Cl.CN[C@H](CC(C)C)C(=O)N[C@@H]1[C@H](O)c2ccc(Oc3cc4cc(Oc5ccc(cc5Cl)[C@@H](O)[C@@H]6NC(=O)[C@H](NC(=O)[C@@H]4NC(=O)[C@H](CC(=O)N)NC1=O)c7ccc(O)c(c7)c8c(O)cc(O)cc8[C@H](NC6=O)C(=O)O)c3O[C@@H]9OC(CO)[C@@H](O)[C@H](O)[C@H]9O[C@H]%10C[C@](C)(N)[C@H](O)[C@H](C)O%10)c(Cl)c2	1404-93-9		Prestwick	Prestwick3	2006	DMSO	0.0572099	0.391741	0.152305	-0.197788	465.333	362
CGL-000001	I06	Cpd	Metanephrine hydrochloride DL	233.697	Cl.CNCC(O)c1ccc(O)c(OC)c1	881-95-8		Prestwick	Prestwick3	2006	DMSO	0.0531607	0.3918	0.0264842	-0.197436	357.5	315
CGL-000006	E17	Cpd	(±)4-Hydroxynon-2-enal	156.5	CCCCCC(\C=C\C=O)O	75899-68-2	HA004	Biomol	Bioactive Lipid Library 2800v4	N1248a		0.0466336	0.392247	-0.176335	-0.19476	413.333	387.667
CGL-000001	G08	Cpd	Ciprofloxacin hydrochloride	385.826	O.Cl.OC(=O)C1=CN(C2CC2)c3cc(N4CCNCC4)c(F)cc3C1=O	93107-08-5		Prestwick	Prestwick3	2006	DMSO	0.036927	0.392417	-0.477949	-0.193739	422.833	281.5
CGL-000004	H07	Cpd	H7	364.3	CC1N(S(c2c(c3ccc2)ccnc3)(=O)=O)CCNC1	84477-87-2	EI-148	Biomol	ICCB_bioactives(v2)	3-N1348	DMSO	0.0653775	0.3926	0.406099	-0.192646	416.5	314.333
CGL-000002	C18	Cpd	Biotin	244.315	OC(=O)CCCC[C@@H]1SC[C@@H]2NC(=O)N[C@H]12	58-85-5		Prestwick	Prestwick3	2006	DMSO	0.0436987	0.392618	-0.267531	-0.192536	497.333	394.167
CGL-000005	C18	Cpd	FLUPROSTENOL	458.5	O[C@H](\C=C\[C@@H]1[C@@H](C\C=C/CCCC(O)=O)[C@@H](O)C[C@H]1O)COc2cc(C(F)(F)F)ccc2	40666-16-8	RA105	Biomol	ICCB_bioactives(v2)	3-N1348	DMSO	0.0542619	0.39262	0.060701	-0.192526	419.167	365.333
CGL-000001	I02	Cpd	HA-1077	327.8	O=S(c1c(c2ccc1)ccnc2)(N3CCNCCC3)=O	103745-39-7	EI-233	Biomol	Kinase Inhibitor 2832v2.2	N1290	DMSO	0.0609419	0.392655	0.268269	-0.192317	385.667	315.833
CGL-000004	I14	Cpd	D-cycloserine	102.093	N[C@H]1CONC1=O	68-41-7		Prestwick	Prestwick3	2006	DMSO	0.0438256	0.39272	-0.263588	-0.191924	431.5	366.167
CGL-000001	E11	Cpd	Thiamphenicol	356.227	CS(=O)(=O)c1ccc(cc1)[C@@H](O)[C@@H](CO)NC(=O)C(Cl)Cl	15318-45-3		Prestwick	Prestwick3	2006	DMSO	0.0366189	0.392754	-0.487523	-0.191722	437	328.667
CGL-000003	K03	Cpd	Fillalbin	291.35	COc1cc(ccc1O)C(=O)O[C@H]2C[C@H]3CC[C@@H](C2)N3C	4540-25-4		Prestwick	Prestwick3	2006	DMSO	0.0499872	0.392765	-0.0721259	-0.191658	417.667	328.333
CGL-000002	J13	Cpd	Ethionamide	166.246	CCc1cc(ccn1)C(=S)N	536-33-4		Prestwick	Prestwick3	2006	DMSO	0.0520316	0.39285	-0.0086027	-0.191149	404	348.167
CGL-000004	P08	Cpd	AA-861	326.4	CC(C(=O)C(C)=C(CCCCC#CCCCC#CCO)C1=O)=C1C	80809-81-0	EI-216	Biomol	ICCB_bioactives(v2)	3-N1348	DMSO	0.11579	0.392931	1.97258	-0.190662	336.833	323.167
CGL-000006	J02	Cpd	Dihomo-g-Linolenic acid	306.5	CCCCC\C=C\C\C=C\C\C=C\CCCCCCC(O)=O	1783-84-2	FA-009	Biomol	Fatty Acid Library 2803	3-N1309		0.13807	0.39301	2.66488	-0.190192	403.833	290.5
CGL-000003	A08	Cpd	Phenethicillin potassium salt	402.517	[K+].CC(Oc1ccccc1)C(=O)N[C@H]2[C@H]3SC(C)(C)[C@@H](N3C2=O)C(=O)[O-]	132-93-4		Prestwick	Prestwick3	2006	DMSO	0.0554322	0.393352	0.0970663	-0.188139	475.333	396.5
CGL-000004	B20	Cpd	SU-4312	264.3	CN(c1ccc(\C=C(\c(c2N3)cccc2)/C3=O)cc1)C	5812-07-07	EI-306	Biomol	ICCB_bioactives(v2)	3-N1348	DMSO	0.0378538	0.393542	-0.449151	-0.187001	461.333	343.167
CGL-000002	I05	Cpd	Betamethasone	392.472	C[C@H]1C[C@H]2[C@@H]3CCC4=CC(=O)C=C[C@]4(C)[C@@]3(F)[C@@H](O)C[C@]2(C)[C@@]1(O)C(=O)CO	378-44-9		Prestwick	Prestwick3	2006	DMSO	0.107683	0.393698	1.72066	-0.186069	367.333	302.833
CGL-000004	C06	Cpd	Iopanoic acid	570.937	CCC(Cc1c(I)cc(I)c(N)c1I)C(=O)O	96-83-3		Prestwick	Prestwick3	2006	DMSO	0.0452263	0.39379	-0.220063	-0.185519	458.5	349.667
CGL-000004	K17	Cpd	Alprostadil	354.491	CCCCC[C@H](O)\C=C\[C@H]1[C@H](O)CC(=O)[C@@H]1CCCCCCC(=O)O	745-65-3		Prestwick	Prestwick3	2006	DMSO	0.0520751	0.394046	-0.00724809	-0.183983	406.167	330.167
CGL-000006	G05	Cpd	5(S),6(R)-DiHETE	336.5	CCCCC\C=C/C\C=C/C=C/C=C/[C@H]([C@H](CCCC(O)=O)O)O	82948-88-7	DS056	Biomol	Bioactive Lipid Library 2800v4	N1248a		0.0542154	0.394213	0.0592553	-0.182987	432.333	364.333
CGL-000005	B15	Cpd	E-4031	510.5	Cc1nc(CCN2CCC(C(c3ccc(NS(C)(=O)=O)cc3)=O)CC2)ccc1	113558-89-7	KC-158	Biomol	ICCB_bioactives(v2)	3-N1348	DMSO	0.0501529	0.394222	-0.0669773	-0.182933	459.167	334.667
CGL-000001	E05	Cpd	Panthenol (D)	205.256	CC(C)(CO)[C@@H](O)C(=O)NCCCO	81-13-0		Prestwick	Prestwick3	2006	DMSO	0.0729048	0.394234	0.639994	-0.18286	422.167	318.833
CGL-000001	O11	Cpd	Adiphenine hydrochloride	347.889	Cl.CCN(CC)CCOC(=O)C(c1ccccc1)c2ccccc2	50-42-0		Prestwick	Prestwick3	2006	DMSO	0.0666645	0.39455	0.446089	-0.180968	324.167	246.5
CGL-000001	D07	Cpd	Tranylcypromine hydrochloride	169.656	Cl.N[C@H]1C[C@@H]1c2ccccc2	1986-47-6		Prestwick	Prestwick3	2006	DMSO	0.054959	0.39464	0.0823608	-0.180426	453	387
CGL-000004	K14	Cpd	Estriol	288.39	C[C@]12CC[C@H]3[C@@H](CCc4cc(O)ccc34)[C@@H]1C[C@@H](O)[C@@H]2O	50-27-1		Prestwick	Prestwick3	2006	DMSO	0.0385237	0.394731	-0.428334	-0.179879	396	344.333
CGL-000001	P10	Cpd	Enalapril maleate	492.531	CCOC(=O)[C@H](CCc1ccccc1)N[C@@H](C)C(=O)N2CCC[C@H]2C(=O)O.OC(=O)\C=C/C(=O)O	76095-16-4		Prestwick	Prestwick3	2006	DMSO	0.0670803	0.394799	0.459009	-0.179476	386.833	276.333
CGL-000005	K15	Cpd	9b,11a-PROSTAGLANDIN F2	354.5	CCCCC[C@@H](\C=C\[C@@H]1[C@@H](C\C=C/CCCC(O)=O)[C@H](O)C[C@H]1O)O	4510-16-1	PG030	Biomol	ICCB_bioactives(v2)	3-N1348	DMSO	0.0464985	0.394835	-0.180533	-0.179259	430.667	353.667
CGL-000002	B10	Cpd	Syrosingopine	666.732	CCOC(=O)Oc1c(OC)cc(cc1OC)C(=O)O[C@@H]2C[C@@H]3CN4CCc5c([nH]c6cc(OC)ccc56)[C@H]4C[C@@H]3[C@@H]([C@H]2OC)C(=O)OC	84-36-6		Prestwick	Prestwick3	2006	DMSO	0.251477	0.39491	6.18879	-0.178811	474.667	389.167
CGL-000004	M05	Cpd	Tiletamine hydrochloride	259.8	Cl.CCNC1(CCCCC1=O)c2cccs2	14176-50-2		Prestwick	Prestwick3	2006	DMSO	0.0410708	0.39502	-0.349189	-0.178152	406.5	303.833
CGL-000003	F02	Cpd	PP1	281.4	Cc1ccc(c2c(c3n(C(C)(C)C)n2)c(N)ncn3)cc1	172889-26-8	EI-275	Biomol	Kinase Inhibitor 2832v2.2	N1290	DMSO	0.0790645	0.395069	0.831397	-0.17786	396.5	283.167
CGL-000002	H08	Cpd	Trigonelline	137.139	C[n+]1cccc(c1)C(=O)[O-]	535-83-1		Prestwick	Prestwick3	2006	DMSO	0.0420504	0.395372	-0.318747	-0.176039	431	290.667
CGL-000003	G04	Cpd	Terazosin hydrochloride	423.903	Cl.COc1cc2nc(nc(N)c2cc1OC)N3CCN(CC3)C(=O)C4CCCO4	63590-64-7		Prestwick	Prestwick3	2006	DMSO	0.0471002	0.395588	-0.161835	-0.174749	417.5	341.167
CGL-000002	B06	Cpd	Dihydroergocristine mesylate	707.853	CC(C)[C@@]1(NC(=O)[C@@H]2C[C@H]3[C@@H](Cc4c[nH]c5cccc3c45)N(C)C2)O[C@@]6(O)[C@@H]7CCCN7C(=O)[C@H](Cc8ccccc8)N6C1=O.CS(=O)(=O)O	24730-10-7		Prestwick	Prestwick3	2006	DMSO	0.0726185	0.395693	0.6311	-0.17412	466	388.5
CGL-000004	E14	Cpd	Methantheline bromide	420.35	[Br-].CC[N+](C)(CC)CCOC(=O)C1c2ccccc2Oc3ccccc13	53-46-3		Prestwick	Prestwick3	2006	DMSO	0.0311917	0.395833	-0.656162	-0.173279	472	374
CGL-000005	C06	Cpd	EICOSA-5,8-DIENOIC ACID(20:2n-12)	308.5	CCCCCCCCCCC\C=C/C\C=C/CCCC(O)=O		FA024	Biomol	ICCB_bioactives(v2)	3-N1348	DMSO	0.0454192	0.396369	-0.214069	-0.170073	435.333	357
CGL-000006	E06	Cpd	(R)-Methanandamide	361.6	CCCCC\C=C/C\C=C/C\C=C/C\C=C/CCCC(N[C@@H](CO)C)=O	157182-49-5	FA021	Biomol	Bioactive Lipid Library 2800v4	N1248a		0.061072	0.39642	0.272312	-0.169768	454.667	364.333
CGL-000001	N01	Cpd	SU1498	390.5	CC(c1c(O)c(C(C)C)cc(\C=C(\C(NCCCc2ccccc2)=O)/C#N)c1)C		AC-1293	Biomol	Kinase Inhibitor 2832v2.2	N1290	DMSO	0.0623421	0.39658	0.31178	-0.168807	406.583	334.5
CGL-000003	B04	Cpd	Niacin	123.112	OC(=O)c1cccnc1	59-67-6		Prestwick	Prestwick3	2006	DMSO	0.0475086	0.396893	-0.149144	-0.166935	473	338.667
CGL-000001	F15	Cpd	Nalidixic acid sodium salt hydrate	272.238	O.[Na+].CCN1C=C(C(=O)[O-])C(=O)c2ccc(C)nc12			Prestwick	Prestwick3	2006	DMSO	0.0591545	0.396911	0.21273	-0.166823	416.5	300.167
CGL-000005	B07	Cpd	DANTROLENE	336.2	[O-][N+](c1ccc(c2ccc(\C=N\N3C(=O)NC(=O)C3)o2)cc1)=O	7261-97-4	AC-100	Biomol	ICCB_bioactives(v2)	3-N1348	DMSO	0.0628394	0.396993	0.327232	-0.166331	464	373.833
CGL-000002	H06	Cpd	Ajmalicine hydrochloride	388.898	Cl.COC(=O)C1=CO[C@@H](C)[C@H]2CN3CCc4c([nH]c5ccccc45)[C@@H]3C[C@H]12	4373-34-6		Prestwick	Prestwick3	2006	DMSO	0.0480117	0.397225	-0.133513	-0.164942	421.333	290.333
CGL-000001	I07	Cpd	Betazole hydrochloride	184.07	Cl.Cl.NCCc1cc[nH]n1			Prestwick	Prestwick3	2006	DMSO	0.0432287	0.39752	-0.282136	-0.163178	409.833	348.5
CGL-000001	A15	Cpd	Amiloride hydrochloride dihydrate	302.122	O.O.Cl.NC(=N)NC(=O)c1nc(Cl)c(N)nc1N	17440-83-4		Prestwick	Prestwick3	2006	DMSO	0.0633198	0.397733	0.342158	-0.161899	459.333	378
CGL-000002	A12	Cpd	Pepstatin A	685.909	CC(C)C[C@H](NC(=O)[C@H](C)NC(=O)C[C@H](O)[C@H](CC(C)C)NC(=O)[C@@H](NC(=O)[C@@H](NC(=O)CC(C)C)C(C)C)C(C)C)[C@@H](O)CC(=O)O	26305-03-3		Prestwick	Prestwick3	2006	DMSO	0.113542	0.398289	1.90271	-0.158567	416.833	356.833
CGL-000004	K12	Cpd	Cyclopentolate hydrochloride	327.855	Cl.CN(C)CCOC(=O)C(c1ccccc1)C2(O)CCCC2	5870-29-1		Prestwick	Prestwick3	2006	DMSO	0.0662918	0.398494	0.434509	-0.157342	412.833	355.667
CGL-000005	C10	Cpd	EICOSAPENTAENOIC ACID(20:5n-3)	302.5	CC\C=C/C\C=C/C\C=C/C\C=C/C\C=C/CCCC(O)=O	10417-94-4	FA001	Biomol	ICCB_bioactives(v2)	3-N1348	DMSO	0.0469756	0.398526	-0.165707	-0.157153	443.167	360.333
CGL-000006	M06	Cpd	14,15-Dehydro-leukotriene B4	334.5	CCCCCC#CC[C@H](\C=C\C=C\C=C/[C@H](CCCC(O)=O)O)O		LB014	Biomol	Bioactive Lipid Library 2800v4	N1248a		0.0525459	0.398691	0.0073789	-0.156161	442.333	280.667
CGL-000006	L14	Cpd	Tetracosanoic acid	368.6	CCCCCCCCCCCCCCCCCCCCCCCC(O)=O	557-59-5	BL-149	Biomol	Fatty Acid Library 2803	3-N1309		0.0579079	0.398793	0.173994	-0.155551	404.667	325.333
CGL-000005	G18	Cpd	METHOPRENE ACID	268.4	COC(CCCC(C\C=C\C(\C)=C\C(O)=O)C)(C)C		GR106	Biomol	ICCB_bioactives(v2)	3-N1348	DMSO	0.0461187	0.398912	-0.192335	-0.154842	463	336.167
CGL-000001	N15	Cpd	Clemizole hydrochloride	362.305	Cl.Clc1ccc(Cn2c(CN3CCCC3)nc4ccccc24)cc1	1163-36-6		Prestwick	Prestwick3	2006	DMSO	0.0630415	0.399138	0.333511	-0.153483	318.667	241.5
CGL-000002	K06	Cpd	Lactobionic acid	358.302	OC[C@@H](O)[C@@H](O[C@@H]1O[C@H](CO)[C@H](O)[C@H](O)[C@H]1O)[C@H](O)[C@@H](O)C(=O)O	96-82-2		Prestwick	Prestwick3	2006	DMSO	0.0295141	0.399327	-0.708292	-0.15235	410.5	322.833
CGL-000004	L05	Cpd	KT-5720	537.6	C[C@@]1([C@@]2(C)O[C@H](n(c(c(c3c(c45)cccc4)n25)c6c(c37)C(=O)NC7)c(c68)cccc8)C1)O	108068-98-0	EI199	Biomol	ICCB_bioactives(v2)	3-N1348	DMSO	0.0493568	0.399393	-0.0917144	-0.151957	366.833	304.167
CGL-000005	M06	Cpd	S-FARNESYL-L-CYSTEINE	339.5	COC([C@H](CSC\C=C(\CC\C=C(\CCC=C(C)C)/C)/C)N)=O		G-201	Biomol	ICCB_bioactives(v2)	3-N1348	DMSO	0.042418	0.399608	-0.307327	-0.150669	397.333	298.833
CGL-000006	M14	Cpd	SQ-29548	387.5	OC(CCC\C=C/CC1C(CNNC(Nc2ccccc2)=O)C(OC13)CC3)=O	98299-61-7	RA103	Biomol	Bioactive Lipid Library 2800v4	N1248a		0.0476355	0.399636	-0.145202	-0.150502	397.833	286.333
CGL-000001	H08	Cpd	Cortisone	360.454	C[C@]12CCC(=O)C=C1CC[C@H]3[C@@H]4CC[C@](O)(C(=O)CO)[C@@]4(C)CC(=O)[C@H]23	53-06-5		Prestwick	Prestwick3	2006	DMSO	0.0550725	0.399703	0.0858903	-0.1501	434.5	294.833
CGL-000001	A13	Cpd	Isoflupredone acetate	420.482	CC(=O)OCC(=O)[C@@]1(O)CC[C@H]2[C@@H]3CCC4=CC(=O)C=C[C@]4(C)[C@@]3(F)[C@@H](O)C[C@]12C	338-98-7		Prestwick	Prestwick3	2006	DMSO	0.122474	0.399706	2.18026	-0.150083	374.833	346.583
CGL-000003	G22	Cpd	Pipenzolate bromide	434.377	[Br-].CC[N+]1(C)CCCC(C1)OC(=O)C(O)(c2ccccc2)c3ccccc3	125-51-9		Prestwick	Prestwick3	2006	DMSO	0.0547796	0.399846	0.0767881	-0.149242	396.167	283.667
CGL-000004	C04	Cpd	Moricizine hydrochloride	463.987	Cl.CCOC(=O)Nc1ccc2Sc3ccccc3N(C(=O)CCN4CCOCC4)c2c1	31883-05-3		Prestwick	Prestwick3	2006	DMSO	0.0446709	0.399859	-0.237321	-0.149167	481.167	354
CGL-000006	D17	Cpd	7,7-Dimethyleicosadienoic acid	336.6	CCCCCCCCCCC\C=C/C(\C=C/CCCC(O)=O)(C)C	89560-01-0	EI112	Biomol	Bioactive Lipid Library 2800v4	N1248a		0.0534586	0.399884	0.035741	-0.149018	472.833	394.667
CGL-000003	D11	Cpd	Fosfosal	218.104	OC(=O)c1ccccc1OP(=O)(O)O	6064-83-1		Prestwick	Prestwick3	2006	DMSO	0.0551492	0.399887	0.0882727	-0.148999	472.5	341.333
CGL-000003	L05	Cpd	Doxycycline hydrochloride	480.906	Cl.C[C@@H]1[C@H]2[C@H](O)[C@H]3[C@H](N(C)C)C(=C(C(=O)N)C(=O)C3(O)C(=C2C(=O)c4c(O)cccc14)O)O	10592-13-9		Prestwick	Prestwick3	2006	DMSO	0.0529035	0.4004	0.0184924	-0.145923	412.167	288
CGL-000006	I07	Cpd	Leukotriene B4	336.5	CCCCC\C=C/C[C@H](\C=C\C=C\C=C/[C@H](CCCC(O)=O)O)O	71160-24-2	LB004	Biomol	Bioactive Lipid Library 2800v4	N1248a		0.0422283	0.400557	-0.31322	-0.144987	443.833	326.667
CGL-000002	K08	Cpd	Lumicolchicine gamma	399.448	COC1=C[C@H]2[C@@H](C1=O)C3=C2c4c(CC[C@@H]3NC(=O)C)cc(OC)c(OC)c4OC	6901-14-0		Prestwick	Prestwick3	2006	DMSO	0.0307416	0.400619	-0.670151	-0.144614	414.333	312
CGL-000006	D06	Cpd	Hexadecanoic acid	256.4	CCCCCCCCCCCCCCCC(O)=O	57-10-3	BL-141	Biomol	Fatty Acid Library 2803	3-N1309		0.060442	0.400769	0.252736	-0.143717	466	385.167
CGL-000006	B18	Cpd	Tetradecanoic acid	228.4	CCCCCCCCCCCCCC(O)=O	544-63-8	BL-139	Biomol	Fatty Acid Library 2803	3-N1309		0.0429278	0.400896	-0.291485	-0.142958	455.833	378.667
CGL-000003	N01	Cpd	Y-27632	338.3	Cl.Cl.C[C@H]([C@H]1CC[C@H](C(Nc2ccncc2)=O)CC1)N	146986-50-7	EI-299	Biomol	Kinase Inhibitor 2832v2.2	N1290	DMSO	0.0330718	0.40093	-0.597741	-0.142749	487.167	345.167
CGL-000005	E06	Cpd	LEUKOTRIENE B4	336.5	CCCCC\C=C/C[C@H](\C=C\C=C\C=C/[C@H](CCCC(O)=O)O)O	71160-24-2	LB004	Biomol	ICCB_bioactives(v2)	3-N1348	DMSO	0.036624	0.400935	-0.487364	-0.142719	463	362.667
CGL-000006	A22	Cpd	Boc-Gly-Val-Val-CHO	357	CC([C@@H](C=O)NC([C@H](C(C)C)NC(CNC(OC(C)(C)C)=O)=O)=O)C		PI128	Biomol	Protease Inhibitors Library 2833v2.0	1272a	DMSO	0.0450418	0.400965	-0.225796	-0.142542	427.333	368.833
CGL-000001	P06	Cpd	Flunarizine dihydrochloride	477.429	Cl.Cl.Fc1ccc(cc1)C(N2CCN(C\C=C\c3ccccc3)CC2)c4ccc(F)cc4	30484-77-6		Prestwick	Prestwick3	2006	DMSO	0.0401815	0.401062	-0.376821	-0.141958	404.5	276.667
CGL-000003	P08	Cpd	(R)-(+)-Atenolol	266.343	CC(C)NC[C@H](O)COc1ccc(CC(=O)N)cc1	56715-13-0		Prestwick	Prestwick3	2006	DMSO	0.0445447	0.401154	-0.241244	-0.141409	400.833	305.833
CGL-000004	P15	Cpd	Monastrol	292.4	CCOC(C(C(c1cc(O)ccc1)NC(=S)N2)=C2C)=O		GR-322	Biomol	ICCB_bioactives(v2)	3-N1348	DMSO	0.199069	0.401166	4.56031	-0.141336	280.333	289.167
CGL-000006	F08	Cpd	9(Z), 11(Z)-octadecadienoic acid	280.4	CCCCC\C=C\C\C=C\CCCCCCCC(O)=O	60-33-3	FA-014	Biomol	Fatty Acid Library 2803	3-N1309		0.0302769	0.401315	-0.684589	-0.140446	417.5	350.333
CGL-000006	H14	Cpd	5561-99-9 11(Z)-Eicosenoic acid	310.5	CCCCCCCC\C=C\CCCCCCCCCC(O)=O	5561-99-9	BL-122	Biomol	Fatty Acid Library 2803	3-N1309		0.0416008	0.401403	-0.33272	-0.139919	466	358.5
CGL-000004	D17	Cpd	MnTBAP	879.2	[Cl-].OC(c1ccc(C2=C3N(C(=C4c5ccc(C(O)=O)cc5)C=C3)[Mn+3](n(c6cc7)c78)(N(C9=C8c%10ccc(C(O)=O)cc%10)=C4C=C9)N(C%11=C6c%12ccc(C(O)=O)cc%12)=C2C=C%11)cc1)=O		FR-107	Biomol	ICCB_bioactives(v2)	3-N1348	DMSO	0.048496	0.401547	-0.118465	-0.139056	447.5	347.5
CGL-000005	H04	Cpd	AG-1296	266.3	COc1c(OC)cc(c2c1)nc(c3ccccc3)cn2	146535-11-7	EI303	Biomol	ICCB_bioactives(v2)	3-N1348	DMSO	0.0613823	0.402108	0.281955	-0.135697	423.333	310.333
CGL-000001	J07	Cpd	Flufenamic acid	281.236	OC(=O)c1ccccc1Nc2cccc(c2)C(F)(F)F	530-78-9		Prestwick	Prestwick3	2006	DMSO	0.0491583	0.402847	-0.0978844	-0.131272	371.333	304
CGL-000006	G16	Cpd	13(S)-HOTE	294.5	CCCCC[C@@H](\C=C\C=C/C\C=C/CCCCC(O)=O)O	74784-20-6	HO313	Biomol	Bioactive Lipid Library 2800v4	N1248a		0.0414763	0.403017	-0.336589	-0.130251	453	404
CGL-000002	D18	Cpd	Corynanthine hydrochloride	390.914	Cl.COC(=O)[C@@H]1[C@@H](O)CC[C@H]2CN3CCc4c([nH]c5ccccc45)[C@@H]3C[C@H]12	66634-44-4		Prestwick	Prestwick3	2006	DMSO	0.035078	0.403133	-0.535403	-0.129557	458.5	344.333
CGL-000004	K04	Cpd	Spaglumic acid	304.259	CC(=O)N[C@@H](CC(=O)N[C@H](CCC(=O)O)C(=O)O)C(=O)O	4910-46-7		Prestwick	Prestwick3	2006	DMSO	0.0417611	0.403168	-0.327739	-0.129345	421.833	346.667
CGL-000001	I15	Cpd	Ticlopidine hydrochloride	300.252	Cl.Clc1ccccc1CN2CCc3sccc3C2	53885-35-1		Prestwick	Prestwick3	2006	DMSO	0.0423996	0.403227	-0.307899	-0.128991	395.833	316
CGL-000006	J13	Cpd	PAF C18:1	549.6	CCCCCCCC\C=C/CCCCCCCCOC[C@@H](OC(C)=O)COP(OCC[N+](C)(C)C)([O-])=O	86288-90-1	L107	Biomol	Bioactive Lipid Library 2800v4	N1248a		0.0420351	0.403333	-0.319225	-0.128358	440	355.833
CGL-000005	N10	Cpd	capsacin(E)	305.4	COc1c(O)ccc(CNC(CCCC\C=C\C(C)C)=O)c1	404-86-4	EI125	Biomol	ICCB_bioactives(v2)	3-N1348	DMSO	0.0808794	0.403401	0.887793	-0.12795	307.833	246.5
CGL-000006	F06	Cpd	11(E)-Octadecenoic acid	282.5	CCCCCC\C=C\CCCCCCCCCCCC(O)=O	693-72-1	BL-112	Biomol	Fatty Acid Library 2803	3-N1309		0.0524479	0.403426	0.0043341	-0.127803	449	376.667
CGL-000003	H05	Cpd	Cefoxitin sodium salt	449.44	[Na+].CO[C@]1(NC(=O)Cc2cccs2)[C@H]3SCC(=C(N3C1=O)C(=O)[O-])COC(=O)N	33564-30-6		Prestwick	Prestwick3	2006	DMSO	0.0488219	0.403436	-0.108338	-0.127743	435.167	314.667
CGL-000004	K15	Cpd	Etilefrine hydrochloride	217.698	Cl.CCNCC(O)c1cccc(O)c1	534-87-2		Prestwick	Prestwick3	2006	DMSO	0.0553514	0.40376	0.0945542	-0.125802	398.833	344
CGL-000004	J09	Cpd	ICRF-193	282.3	C[C@@H](N1CC(=O)NC(=O)C1)[C@@H](N2CC(=O)NC(=O)C2)C	21416-68-2	GR-332	Biomol	ICCB_bioactives(v2)	3-N1348	DMSO	0.101305	0.403847	1.52247	-0.125278	275	206.833
CGL-000001	F16	Cpd	Clotrimazole	344.847	Clc1ccccc1C(c2ccccc2)(c3ccccc3)n4ccnc4	23593-75-1		Prestwick	Prestwick3	2006	DMSO	0.0514798	0.403886	-0.0257489	-0.125047	401.5	291.5
CGL-000001	L22	Cpd	Diperodon hydrochloride	433.939	Cl.O=C(Nc1ccccc1)OCC(CN2CCCCC2)OC(=O)Nc3ccccc3	537-12-2		Prestwick	Prestwick3	2006	DMSO	0.0500799	0.403894	-0.069247	-0.125	332.833	238
CGL-000003	A14	Cpd	Mephentermine hemisulfate	424.607	CNC(C)(C)Cc1ccccc1.CNC(C)(C)Cc2ccccc2.OS(=O)(=O)O	1212-72-2		Prestwick	Prestwick3	2006	DMSO	0.0437081	0.404015	-0.267239	-0.124276	454	364.5
CGL-000005	K13	Cpd	9a,11b-PROSTAGLANDIN F2	354.5	CCCCC[C@@H](\C=C\[C@@H]1[C@@H](C\C=C/CCCC(O)=O)[C@@H](O)C[C@@H]1O)O	38432-87-0	PG031	Biomol	ICCB_bioactives(v2)	3-N1348	DMSO	0.0474805	0.404193	-0.150019	-0.123207	406.167	339.667
CGL-000001	P12	Cpd	Minocycline hydrochloride	493.949	Cl.CN(C)[C@@H]1C2CC3Cc4c(ccc(O)c4C(=O)C3=C(O)[C@@]2(O)C(=O)C(=C1O)C(=O)N)N(C)C	13614-98-7		Prestwick	Prestwick3	2006	DMSO	0.073113	0.404305	0.646466	-0.122539	379	227.5
CGL-000005	P08	Cpd	CIRAZOLINE	252.7	C(C(NCC1)=N1)Oc2c(C3CC3)cccc2	40600-13-3	AC-136	Biomol	ICCB_bioactives(v2)	3-N1348	DMSO	0.0361139	0.404441	-0.503214	-0.121724	388.5	329.333
CGL-000001	E10	Cpd	Famotidine	337.446	NC(=Nc1nc(CSCCC(=N)NS(=O)(=O)N)cs1)N	76824-35-6		Prestwick	Prestwick3	2006	DMSO	0.0627883	0.40448	0.325643	-0.121488	426.833	331
CGL-000005	A06	Cpd	D12-PROSTAGLANDIN J2	334.5	CCCCC[C@@H](C\C=C(\C(=O)C=C1)/[C@H]1C\C=C/CCCC(O)=O)O	87893-54-7	PG047	Biomol	ICCB_bioactives(v2)	3-N1348	DMSO	0.0626875	0.404603	0.322512	-0.120751	452	377.333
CGL-000004	G15	Cpd	Fluticasone propionate	500.582	CCC(=O)O[C@@]1([C@H](C)C[C@H]2[C@@H]3C[C@H](F)C4=CC(=O)C=C[C@]4(C)[C@@]3(F)[C@@H](O)C[C@]12C)C(=O)SCF	80474-14-2		Prestwick	Prestwick3	2006	DMSO	0.0658289	0.404685	0.420126	-0.12026	434.333	352
CGL-000001	J04	Cpd	Fludrocortisone acetate	420.482	CC(=O)OCC(=O)[C@@]1(O)CC[C@H]2[C@@H]3CCC4=CC(=O)CC[C@]4(C)C3(F)C(=O)C[C@]12C	514-36-3		Prestwick	Prestwick3	2006	DMSO	0.089982	0.404784	1.17064	-0.119668	361.667	254.5
CGL-000005	H03	Cpd	N-PHENYLANTHRANILIC	213.2	OC(c1c(Nc2ccccc2)cccc1)=O	91-40-7	AC-132	Biomol	ICCB_bioactives(v2)	3-N1348	DMSO	0.0543249	0.404873	0.0626591	-0.119132	432.5	317.833
CGL-000006	L08	Cpd	Tricosanoic acid	354.6	CCCCCCCCCCCCCCCCCCCCCCC(O)=O	2433-96-7	BL-148	Biomol	Fatty Acid Library 2803	3-N1309		0.0481222	0.40488	-0.130079	-0.119089	415.833	328.333
CGL-000006	J15	Cpd	Enantio-PAF C16	523.7	CCCCCCCCCCCCCCCCOC[C@H](OC(C)=O)COP(OCC[N+](C)(C)C)([O-])=O	117985-57-6	L110	Biomol	Bioactive Lipid Library 2800v4	N1248a		0.0493533	0.405206	-0.0918234	-0.117138	436.667	342.167
CGL-000003	M07	Cpd	Famprofazone	377.534	CC(C)C1=C(CN(C)C(C)Cc2ccccc2)N(C)N(C1=O)c3ccccc3	22881-35-2		Prestwick	Prestwick3	2006	DMSO	0.0631695	0.405423	0.337488	-0.115837	398.333	288.5
CGL-000004	J20	Cpd	Thiocitrulline [L-Thiocitrulline]	227.7	N[C@H](C(O)=O)CCCNC(N)=S	156719-37-8	CN-257	Biomol	ICCB_bioactives(v2)	3-N1348	DMSO	0.0573534	0.405673	0.156764	-0.114343	394.167	304.5
CGL-000005	G04	Cpd	LY-171883	318.4	CCCc1c(OCCCCc2[nH]nnn2)ccc(C(C)=O)c1O	88107-10-2	RA101	Biomol	ICCB_bioactives(v2)	3-N1348	DMSO	0.045254	0.406008	-0.219201	-0.112337	454.167	364.667
CGL-000003	I18	Cpd	Vidarabine	267.246	Nc1ncnc2c1ncn2C3O[C@H](CO)[C@@H](O)[C@@H]3O	5536-17-4		Prestwick	Prestwick3	2006	DMSO	NA	0.406027	NA	-0.112221	NA	264
CGL-000001	H13	Cpd	Pentoxifylline	278.313	CN1C(=O)N(CCCCC(=O)C)C(=O)c2c1ncn2C	6493-05-06		Prestwick	Prestwick3	2006	DMSO	0.0564334	0.406079	0.128178	-0.111913	414.833	291.333
CGL-000004	K20	Cpd	Nialamide	298.347	O=C(CCNNC(=O)c1ccncc1)NCc2ccccc2	51-12-7		Prestwick	Prestwick3	2006	DMSO	0.074966	0.406098	0.704043	-0.111797	390	333.667
CGL-000001	J11	Cpd	Tolfenamic acid	261.71	Cc1c(Cl)cccc1Nc2ccccc2C(=O)O	13710-19-5		Prestwick	Prestwick3	2006	DMSO	0.0536939	0.406271	0.0430505	-0.110759	352.333	303
CGL-000005	L11	Cpd	U-37883A	382	C1CCC(\N=C(\N2CCOCC2)/NC(C3C4)C(CC4C5)CC5C3)CC1	57568-80-6	KC-159	Biomol	ICCB_bioactives(v2)	3-N1348	DMSO	0.0415521	0.406358	-0.334233	-0.110239	373.333	290.5
CGL-000003	J01	Cpd	ISO-OLOMOUCINE	298.4	Cn1c(c2nc1)c(NCc3ccccc3)nc(NCCO)n2	101622-50-8	CC-201	Biomol	Kinase Inhibitor 2832v2.2	N1290	DMSO	0.0497281	0.406741	-0.080179	-0.107946	385	297.167
CGL-000003	G11	Cpd	Hippeastrine hydrobromide	315.329	CN1CCC2=C[C@H](O)[C@H]3OC(=O)c4cc5OCOc5cc4[C@H]3[C@H]12	22352-41-6		Prestwick	Prestwick3	2006	DMSO	0.0629006	0.406797	0.329134	-0.107613	437.333	342.167
CGL-000003	K01	Cpd	PALMITOYL-DL-CARNITINE	436.1	CCCCCCCCCCCCCCCC(OC(C[N+](C)(C)C)CC(O)=O)=O	6865-14-1	AC-1121	Biomol	Kinase Inhibitor 2832v2.2	N1290	DMSO	0.0512063	0.406797	-0.0342464	-0.10761	411.667	342.5
CGL-000004	P03	Cpd	methotrexate	454.4	CCCC(C(O)=O)NC(c1ccc(N(Cc2nc(c3nc2)c(N)nc(N)n3)C)cc1)=O	59-05-2	CC103	Biomol	ICCB_bioactives(v2)	3-N1348	DMSO	0.049024	0.406836	-0.102058	-0.107377	350.333	295.833
CGL-000006	D04	Cpd	10(E)-Pentadecenoic acid	240.4	CCOC(c1ncc2c(c(c3[nH]2)cccc3)c1)=O		BL-102	Biomol	Fatty Acid Library 2803	3-N1309		0.0588014	0.406862	0.201759	-0.107218	445.5	396.333
CGL-000005	C17	Cpd	14,15-EPOXYEICOSATRIENOIC ACID	320.5	CCCCCC1C(C\C=C/C\C=C/C\C=C/CCCC(O)=O)O1		EE14	Biomol	ICCB_bioactives(v2)	3-N1348	DMSO	0.0437052	0.406923	-0.267329	-0.106857	478.833	382.5
CGL-000002	G15	Cpd	Amoxicillin	365.411	CC1(C)S[C@@H]2[C@H](NC(=O)[C@H](N)c3ccc(O)cc3)C(=O)N2[C@H]1C(=O)O	26787-78-0		Prestwick	Prestwick3	2006	DMSO	0.039955	0.407	-0.383861	-0.106397	452	344.833
CGL-000002	C11	Cpd	Zaprinast	271.281	CCCOc1ccccc1C2=NC(=O)c3[nH]nnc3N2	37762-06-4		Prestwick	Prestwick3	2006	DMSO	0.0809061	0.407011	0.888622	-0.106329	448.333	379.333
CGL-000001	A08	Cpd	Edrophonium chloride	201.698	[Cl-].CC[N+](C)(C)c1cccc(O)c1	116-38-1		Prestwick	Prestwick3	2006	DMSO	0.0634163	0.407062	0.345158	-0.10602	461.5	408.5
CGL-000003	B18	Cpd	Promethazine hydrochloride	320.887	Cl.CC(CN1c2ccccc2Sc3ccccc13)N(C)C	58-33-3		Prestwick	Prestwick3	2006	DMSO	0.0644591	0.407294	0.377559	-0.104631	447.333	356.833
CGL-000006	D05	Cpd	Arachidonic acid (20:4 n-6)	304.5	CCCCC\C=C/C\C=C/C\C=C/C\C=C/CCCC(O)=O	506-32-1	FA003	Biomol	Bioactive Lipid Library 2800v4	N1248a		0.0514565	0.407314	-0.0264718	-0.104516	457.5	426.833
CGL-000001	F13	Cpd	Cloxacillin sodium salt	457.871	[Na+].Cc1onc(c2ccccc2Cl)c1C(=O)N[C@H]3[C@H]4SC(C)(C)[C@@H](N4C3=O)C(=O)[O-]	642-78-4		Prestwick	Prestwick3	2006	DMSO	0.0798713	0.407358	0.856466	-0.10425	425.167	332.5
CGL-000003	N06	Cpd	Bretylium tosylate	414.365	CC[N+](C)(C)Cc1ccccc1Br.Cc2ccc(cc2)S(=O)(=O)[O-]	61-75-6		Prestwick	Prestwick3	2006	DMSO	0.0652861	0.407362	0.403258	-0.104224	344.25	277.167
CGL-000001	G13	Cpd	Troleandomycin	813.989	CO[C@H]1C[C@H](O[C@H]2[C@H](C)[C@@H](O[C@@H]3O[C@H](C)C[C@@H]([C@H]3OC(=O)C)N(C)C)[C@@H](C)C[C@@]4(CO4)C(=O)[C@H](C)[C@@H](OC(=O)C)[C@@H](C)[C@@H](C)OC(=O)[C@@H]2C)O[C@@H](C)[C@@H]1OC(=O)C	2751-09-09		Prestwick	Prestwick3	2006	DMSO	0.0471852	0.407398	-0.159194	-0.104008	432.833	254.25
CGL-000001	M16	Cpd	Nicergoline	484.397	CO[C@]12C[C@@H](COC(=O)c3cncc(Br)c3)CN(C)[C@@H]1Cc4cn(C)c5cccc2c45			Prestwick	Prestwick3	2006	DMSO	0.0577884	0.407848	0.170279	-0.101317	313	279.833
CGL-000006	K20	Cpd	Ricinoleic acid	298.5	CCCCCC[C@H](C\C=C/CCCCCCCC(O)=O)O	141-22-0	AL-112	Biomol	Bioactive Lipid Library 2800v4	N1248a		0.0483485	0.407973	-0.123047	-0.100567	416.833	356.167
CGL-000001	G19	Cpd	Diflunisal	250.204	OC(=O)c1cc(ccc1O)c2ccc(F)cc2F	22494-42-4		Prestwick	Prestwick3	2006	DMSO	0.0500694	0.408002	-0.069573	-0.100393	385.5	255.167
CGL-000002	I06	Cpd	Fusaric acid	179.221	CCCCc1ccc(nc1)C(=O)O	536-69-6		Prestwick	Prestwick3	2006	DMSO	0.0500738	0.408253	-0.069435	-0.098888	400.667	333
CGL-000004	K22	Cpd	Vitamin K2	308.424	CC(=CCC\C(=C\CC1=C(C)C(=O)c2ccccc2C1=O)\C)C	11032-49-8		Prestwick	Prestwick3	2006	DMSO	0.0719554	0.408285	0.610495	-0.098695	370.167	268.333
CGL-000006	D09	Cpd	Linolenic acid (18:3 n-3)	278.4	CC\C=C/C\C=C/C\C=C/CCCCCCCC(O)=O	463-40-1	FA005	Biomol	Bioactive Lipid Library 2800v4	N1248a		0.0380424	0.408302	-0.443291	-0.098594	504.667	423.333
CGL-000002	I08	Cpd	Gabazine	368.233	[Br-].COc1ccc(cc1)c2ccc(N)[n+](CCCC(=O)O)n2	105538-73-6		Prestwick	Prestwick3	2006	DMSO	0.0376502	0.408528	-0.455478	-0.0972423	414.667	345.833
CGL-000004	M08	Cpd	Quinic acid	192.17	O[C@H]1C[C@@](O)(C[C@H](O)[C@H]1O)C(=O)O	36413-60-2		Prestwick	Prestwick3	2006	DMSO	0.0644613	0.408547	0.377628	-0.0971272	383.333	278.917
CGL-000004	K13	Cpd	Moxonidine	241.682	COc1nc(C)nc(Cl)c1NC2=NCCN2	75438-57-2		Prestwick	Prestwick3	2006	DMSO	0.0717618	0.408555	0.604479	-0.097079	403.667	327.167
CGL-000005	G19	Cpd	2-HYDROXYMYRISTIC ACID	244.4	CCCCCCCCCCCCC(C(O)=O)O	2507-55-3	G230	Biomol	ICCB_bioactives(v2)	3-N1348	DMSO	0.0384235	0.408678	-0.431447	-0.0963434	440.5	364.667
CGL-000006	F13	Cpd	4-Oxatetradecanoic acid	230.4	CCCCCCCCCCOCCC(O)=O		G232	Biomol	Bioactive Lipid Library 2800v4	N1248a		0.0644848	0.408948	0.378359	-0.094729	450.833	382.833
CGL-000002	M14	Cpd	Naringenine	272.26	Oc1ccc(cc1)C2CC(=O)c3c(O)cc(O)cc3O2	480-41-1		Prestwick	Prestwick3	2006	DMSO	0.0368961	0.409119	-0.478908	-0.0936988	368	311.667
CGL-000006	H06	Cpd	6(Z), 9(Z), 12(Z), 15(Z)-Octadecatetraenoic acid	298.4	CC\C=C/C\C=C/C\C=C/C\C=C/CCCCC(O)=O	115610-41-8	BL-134	Biomol	Fatty Acid Library 2803	3-N1309		0.0591403	0.409276	0.212287	-0.0927613	446.833	372.667
CGL-000003	A19	Cpd	Etanidazole	214.182	OCCNC(=O)Cn1ccnc1[N+](=O)[O-]	22668-01-5		Prestwick	Prestwick3	2006	DMSO	0.0576773	0.409291	0.166829	-0.0926697	431.167	405.5
CGL-000002	C09	Cpd	Sulfisoxazole	267.309	Cc1noc(NS(=O)(=O)c2ccc(N)cc2)c1C	127-69-5		Prestwick	Prestwick3	2006	DMSO	0.0941791	0.409324	1.30106	-0.0924712	490.333	406.167
CGL-000003	N19	Cpd	Phthalylsulfathiazole	403.438	OC(=O)c1ccccc1C(=O)Nc2ccc(cc2)S(=O)(=O)Nc3nccs3	85-73-4		Prestwick	Prestwick3	2006	DMSO	0.0659813	0.409412	0.424861	-0.0919476	352	315
CGL-000001	G07	Cpd	Diprophylline	254.247	CN1C(=O)N(C)c2ncn(CC(O)CO)c2C1=O	479-18-5		Prestwick	Prestwick3	2006	DMSO	0.0449387	0.409659	-0.229	-0.09047	440.667	284.167
CGL-000002	B08	Cpd	Noscapine	413.431	COc1ccc2[C@H](OC(=O)c2c1OC)[C@@H]3N(C)CCc4cc5OCOc5c(OC)c34	128-62-1		Prestwick	Prestwick3	2006	DMSO	0.0894927	0.409688	1.15543	-0.0902951	459.5	395.167
CGL-000006	G17	Cpd	8,9-Epoxyeicosatrienoic acid	320.5	CCCCC\C=C/C\C=C/CC1C(C\C=C/CCCC(O)=O)O1		EE89	Biomol	Bioactive Lipid Library 2800v4	N1248a		0.047155	0.409764	-0.160134	-0.0898409	463.667	364
CGL-000006	M11	Cpd	9a,11b Prostaglandin F2	354.5	CCCCC[C@@H](\C=C\[C@@H]1[C@@H](C\C=C/CCCC(O)=O)[C@@H](O)C[C@@H]1O)O	38432-87-0	PG031	Biomol	Bioactive Lipid Library 2800v4	N1248a		0.0633537	0.409805	0.343212	-0.0895958	418.5	369.333
CGL-000006	M17	Cpd	Carbacyclin	350.5	CCCCC[C@@H](\C=C\[C@@H]1[C@H]([C@@H]2C[C@H]1O)C\C(=C\CCCC(O)=O)\C2)O	69552-46-1	PG035	Biomol	Bioactive Lipid Library 2800v4	N1248a		0.0598546	0.409844	0.234485	-0.0893585	396.833	314.333
CGL-000005	F04	Cpd	A-3	321.2	NCCNS(c1c(c2ccc1)cccc2Cl)(=O)=O		EI-145	Biomol	ICCB_bioactives(v2)	3-N1348	DMSO	0.0475181	0.409878	-0.14885	-0.0891573	415.167	332.5
CGL-000005	I19	Cpd	6-KETO-PROSTAGLANDIN F1a	370.5	CCCCC[C@@H](\C=C\[C@@H]1[C@@H](CC(CCCCC(O)=O)=O)[C@@H](O)C[C@H]1O)O	58962-34-8	PG017	Biomol	ICCB_bioactives(v2)	3-N1348	DMSO	0.0562953	0.409981	0.123886	-0.088541	416.667	352.167
CGL-000001	D15	Cpd	Sulfamethoxazole	253.281	Cc1onc(NS(=O)(=O)c2ccc(N)cc2)c1	723-46-6		Prestwick	Prestwick3	2006	DMSO	0.0555754	0.410009	0.101517	-0.0883699	440	377.833
CGL-000003	D12	Cpd	Aminohippuric acid	194.192	Nc1ccc(cc1)C(=O)NCC(=O)O	61-78-9		Prestwick	Prestwick3	2006	DMSO	0.0809501	0.410231	0.889988	-0.0870386	458.833	352.833
CGL-000003	B09	Cpd	Spectinomycin dihydrochloride	405.279	Cl.Cl.CN[C@@H]1[C@H](O)[C@H](NC)[C@H]2O[C@]3(O)[C@@H](O[C@H](C)CC3=O)O[C@@H]2[C@H]1O	21736-83-4		Prestwick	Prestwick3	2006	DMSO	0.0713495	0.41046	0.591667	-0.0856683	466.167	351.833
CGL-000006	L03	Cpd	1-Octadecyl-2-methylglycero-3 PC	523.7	CCCCCCCCCCCCCCCCCCOC[C@@H](OC)COP(OCC[N+](C)(C)C)([O-])=O	77286-66-9	L108	Biomol	Bioactive Lipid Library 2800v4	N1248a		0.0441626	0.410594	-0.253116	-0.0848671	442.333	329.333
CGL-000003	M18	Cpd	Hexylcaine hydrochloride	297.828	Cl.CC(CNC1CCCCC1)OC(=O)c2ccccc2	532-76-3		Prestwick	Prestwick3	2006	DMSO	0.0546814	0.410594	0.073735	-0.0848644	392.167	292.667
CGL-000006	I01	Cpd	15-Ketoeicosatetraenoic acid	318.5	CCCCCC(\C=C\C=C/C\C=C/C\C=C/CCCC(O)=O)=O	81416-72-0	K015	Biomol	Bioactive Lipid Library 2800v4	N1248a		0.0810661	0.410775	0.893593	-0.0837821	437.833	419
CGL-000003	B05	Cpd	Methazolamide	236.273	CN1N=C(S/C/1=N\C(=O)C)S(=O)(=O)N	554-57-4		Prestwick	Prestwick3	2006	DMSO	0.0684678	0.410795	0.502123	-0.0836642	490.5	347.667
CGL-000003	L18	Cpd	Benserazide hydrochloride	293.709	Cl.NC(CO)C(=O)NNCc1ccc(O)c(O)c1O	14919-77-8		Prestwick	Prestwick3	2006	DMSO	0.0500761	0.411177	-0.0693638	-0.0813758	414.167	317
CGL-000004	A04	Cpd	Etomidate	244.296	CCOC(=O)c1cncn1[C@@H](C)c2ccccc2	33125-97-2		Prestwick	Prestwick3	2006	DMSO	0.0368464	0.411303	-0.480453	-0.0806209	473.667	345.833
CGL-000006	F11	Cpd	2-Fluoropalmitic acid	274.4	CCCCCCCCCCCCCCC(C(O)=O)F	89270-22-4	G231	Biomol	Bioactive Lipid Library 2800v4	N1248a		0.0473757	0.411317	-0.153274	-0.0805346	442	327.833
CGL-000001	K05	Cpd	Carbamazepine	236.276	NC(=O)N1c2ccccc2C=Cc3ccccc13	298-46-4		Prestwick	Prestwick3	2006	DMSO	0.0559411	0.411494	0.112878	-0.0794769	376	315.167
CGL-000002	E16	Cpd	Chlorogenic acid	354.316	O[C@@H]1C[C@](O)(C[C@@H](OC(=O)\C=C\c2ccc(O)c(O)c2)[C@@H]1O)C(=O)O	327-97-9		Prestwick	Prestwick3	2006	DMSO	0.0755311	0.411605	0.721602	-0.0788092	406.5	351.333
CGL-000005	G12	Cpd	MAPP, L-erythro	361.6	CCCCCCCCCCCCCC(N[C@H]([C@@H](c1ccccc1)O)C)=O		SL222	Biomol	ICCB_bioactives(v2)	3-N1348	DMSO	0.0370769	0.411644	-0.47329	-0.0785755	467.5	369.333
CGL-000002	M17	Cpd	Dequalinium dichloride	527.586	[Cl-].[Cl-].Cc1cc(N)c2ccccc2[n+]1CCCCCCCCCC[n+]3c(C)cc(N)c4ccccc34	522-51-0		Prestwick	Prestwick3	2006	DMSO	0.154359	0.411691	3.17104	-0.0782943	282.167	223.167
CGL-000003	M10	Cpd	Bendroflumethiazide	421.42	NS(=O)(=O)c1cc2c(NC(Cc3ccccc3)NS2(=O)=O)cc1C(F)(F)F	73-48-3		Prestwick	Prestwick3	2006	DMSO	0.0634047	0.411734	0.344797	-0.0780379	377.667	289.167
CGL-000006	D11	Cpd	gamma-Linolenic acid (18:3 n-6)	278.4	CCCCC\C=C/C\C=C/C\C=C/CCCCC(O)=O	506-26-3	FA006	Biomol	Bioactive Lipid Library 2800v4	N1248a		0.0677309	0.411829	0.479227	-0.0774685	462.667	388.333
CGL-000006	D21	Cpd	Dihomo-gamma-linolenic acid	306.5	CCCCC\C=C/C\C=C/C\C=C/CCCCCCC(O)=O	1783-84-2	FA009	Biomol	Bioactive Lipid Library 2800v4	N1248a		0.0576592	0.41204	0.166267	-0.076205	446.167	336.833
CGL-000001	N18	Cpd	Pimozide	461.56	Fc1ccc(cc1)C(CCCN2CCC(CC2)N3C(=O)Nc4ccccc34)c5ccc(F)cc5	2062-78-4		Prestwick	Prestwick3	2006	DMSO	0.0935969	0.412135	1.28297	-0.0756382	327.167	240.667
CGL-000005	E12	Cpd	LEUKOTRIENE E4	439.6	CCCCC\C=C/C\C=C/C=C/C=C/[C@H]([C@H](CCCC(O)=O)O)SC[C@@H](C(O)=O)N	75715-89-8	LE004	Biomol	ICCB_bioactives(v2)	3-N1348	DMSO	0.0519316	0.41241	-0.0117071	-0.0739891	442.667	391.167
CGL-000004	M11	Cpd	Letrozole	285.311	N#Cc1ccc(cc1)C(c2ccc(cc2)C#N)n3cncn3	112809-51-5		Prestwick	Prestwick3	2006	DMSO	0.101406	0.412722	1.52561	-0.0721235	355.833	284.833
CGL-000002	M16	Cpd	Naringin hydrate	598.563	O.C[C@@H]1O[C@@H](O[C@@H]2[C@@H](O)[C@H](O)[C@@H](CO)O[C@H]2Oc3cc(O)c4C(=O)C[C@H](Oc4c3)c5ccc(O)cc5)[C@H](O)[C@H](O)[C@H]1O	11032-30-7		Prestwick	Prestwick3	2006	DMSO	0.0471731	0.412812	-0.159569	-0.0715808	373.667	298.833
CGL-000005	C11	Cpd	13,14-DIHYDRO-PGE1	356.5	CCCCC[C@@H](CC[C@@H]1[C@@H](CCCCCCC(O)=O)C(=O)C[C@H]1O)O	19313-28-1	PG048	Biomol	ICCB_bioactives(v2)	3-N1348	DMSO	0.0597223	0.412954	0.230372	-0.0707297	431.167	356.167
CGL-000004	H16	Cpd	resveratrol	2282.2	Oc1ccc(\C=C\c2cc(O)cc(O)c2)cc1	501-36-0	FR-104	Biomol	ICCB_bioactives(v2)	3-N1348	DMSO	0.139374	0.413001	2.70541	-0.0704503	296	265.667
CGL-000002	B16	Cpd	Aconitine	645.754	CCN1C[C@]2(COC)[C@H](O)C[C@H](OC)[C@@]34C5C[C@]6(O)[C@H](OC)[C@H](O)[C@](OC(=O)C)([C@@H]([C@H](OC)C23)[C@@H]14)C5[C@H]6OC(=O)c7ccccc7	302-27-2		Prestwick	Prestwick3	2006	DMSO	0.0761389	0.41321	0.740488	-0.0692	464.5	386.5
CGL-000002	I14	Cpd	Carteolol hydrochloride	328.842	Cl.CC(C)(C)NCC(O)COc1cccc2NC(=O)CCc12	51781-21-6		Prestwick	Prestwick3	2006	DMSO	0.0462353	0.413341	-0.18871	-0.0684155	422.333	350.167
CGL-000006	J04	Cpd	Eicosatrienoic acid (20:3 N-3)	306.5	CC\C=C\C\C=C\C\C=C\CCCCCCCCCC(O)=O	2091-27-2	FA-008	Biomol	Fatty Acid Library 2803	3-N1309		0.0455969	0.413511	-0.208548	-0.0673926	437.333	361.5
CGL-000003	O10	Cpd	Eucatropine hydrochloride	327.855	Cl.CC1CC(CC(C)(C)N1C)OC(=O)C(O)c2ccccc2	536-93-6		Prestwick	Prestwick3	2006	DMSO	0.0680669	0.413571	0.489667	-0.0670385	324.167	280.667
CGL-000002	L02	Cpd	GW 5074	520.9	Oc1c(Br)cc(\C=C(\c(c2N3)cc(I)cc2)/C3=O)cc1Br	220904-83-6	EI-307	Biomol	Kinase Inhibitor 2832v2.2	N1290	DMSO	0.0516892	0.413699	-0.019242	-0.0662699	454	330
CGL-000001	L18	Cpd	Fipexide hydrochloride	425.315	Cl.Clc1ccc(OCC(=O)N2CCN(Cc3ccc4OCOc4c3)CC2)cc1	34161-23-4		Prestwick	Prestwick3	2006	DMSO	0.0542417	0.413741	0.0600736	-0.0660179	367.583	298.5
CGL-000001	O08	Cpd	Midecamycin	813.989	CCC(=O)O[C@@H]1CC(=O)O[C@H](C)C\C=C\C=C\[C@@H](O)[C@H](C)C[C@H](CC=O)[C@H](O[C@@H]2O[C@H](C)[C@@H](O[C@H]3C[C@@](C)(O)[C@@H](OC(=O)CC)[C@H](C)O3)[C@@H]([C@H]2O)N(C)C)[C@H]1OC	35457-80-8		Prestwick	Prestwick3	2006	DMSO	0.100332	0.414173	1.49223	-0.0634305	344.333	238.5
CGL-000004	I20	Cpd	(S)-(-)-Cycloserine	102.093	N[C@@H]1CONC1=O	339-72-0		Prestwick	Prestwick3	2006	DMSO	0.0410361	0.414338	-0.350268	-0.0624397	402.333	313.5
CGL-000006	D16	Cpd	10(E)-Heptadecenoic acid	268.5	CCCCCC\C=C/CCCCCCCCC(O)=O		BL-106	Biomol	Fatty Acid Library 2803	3-N1309		0.0377391	0.414496	-0.452714	-0.0614932	464.667	419
CGL-000005	L21	Cpd	ZM226600	373.4	CC(C(F)(F)F)(C(Nc1ccc(S(c2ccccc2)(=O)=O)cc1)=O)O		AC-114	Biomol	ICCB_bioactives(v2)	3-N1348	DMSO	0.0881984	0.414533	1.11522	-0.0612718	356.333	272.333
CGL-000001	I18	Cpd	Spironolactone	416.584	CC(=O)S[C@@H]1CC2=CC(=O)CC[C@]2(C)[C@H]3CC[C@@]4(C)[C@@H](CC[C@@]45CCC(=O)O5)[C@H]13	52-01-7		Prestwick	Prestwick3	2006	DMSO	0.0438884	0.414592	-0.261637	-0.0609205	381.833	317.5
CGL-000002	D22	Cpd	Trimethylcolchicinic acid	343.383	COc1cc2CC[C@H](N)C3=CC(=O)C(=CC=C3c2c(OC)c1OC)O	3482-37-9		Prestwick	Prestwick3	2006	DMSO	0.061869	0.414829	0.297076	-0.0594986	423.833	285.5
CGL-000003	P09	Cpd	Theobromine	180.167	CN1C(=O)NC(=O)c2c1ncn2C	83-67-0		Prestwick	Prestwick3	2006	DMSO	0.0489904	0.414897	-0.103102	-0.0590932	391.083	334
CGL-000002	L01	Cpd	AG-1296	266.3	COc1c(OC)cc(c2c1)nc(c3ccccc3)cn2	146535-11-7	EI-303	Biomol	Kinase Inhibitor 2832v2.2	N1290	DMSO	0.0533284	0.415219	0.031693	-0.0571635	440.167	341.167
CGL-000005	I14	Cpd	PAF C18:1	549.6	CCCCCCCC\C=C/CCCCCCCCOC[C@@H](OC(C)=O)COP(OCC[N+](C)(C)C)([O-])=O	86288-90-1	L107	Biomol	ICCB_bioactives(v2)	3-N1348	DMSO	0.039649	0.415234	-0.393369	-0.0570766	447	367
CGL-000005	D13	Cpd	GLYBURIDE	494	COc1c(C(NCCc2ccc(S(NC(NC3CCCCC3)=O)(=O)=O)cc2)=O)cc(Cl)cc1	10238-21-8	KC-120	Biomol	ICCB_bioactives(v2)	3-N1348	DMSO	0.0796901	0.415235	0.850837	-0.0570668	379.333	385.5
CGL-000003	J05	Cpd	Trimeprazine tartrate	1045.45	CC(CN(C)C)CN1c2ccccc2Sc3ccccc13.CC(CN(C)C)CN4c5ccccc5Sc6ccccc46.CC(CN(C)C)CN7c8ccccc8Sc9ccccc79.OC(C(O)C(=O)O)C(=O)O	4330-99-8		Prestwick	Prestwick3	2006	DMSO	0.0275551	0.415254	-0.769163	-0.0569528	412.833	322
CGL-000003	O08	Cpd	Cloperastine hydrochloride	366.334	Cl.Clc1ccc(cc1)C(OCCN2CCCCC2)c3ccccc3	14984-68-0		Prestwick	Prestwick3	2006	DMSO	0.086072	0.415265	1.04914	-0.0568902	327.167	262.667
CGL-000004	M13	Cpd	Arbutin	272.257	OC[C@H]1O[C@@H](Oc2ccc(O)cc2)[C@H](O)[C@@H](O)[C@@H]1O	497-76-7		Prestwick	Prestwick3	2006	DMSO	0.100903	0.415451	1.50999	-0.0557759	368.833	295.833
CGL-000002	E17	Cpd	Chlorprothixene hydrochloride	352.329	Cl.CN(C)CC\C=C\1/c2ccccc2Sc3ccc(Cl)cc13	6469-93-8		Prestwick	Prestwick3	2006	DMSO	0.033946	0.41561	-0.570578	-0.0548227	446.833	346.5
CGL-000006	F05	Cpd	Linoleic acid	280.4	CCCCC\C=C/C\C=C/CCCCCCCC(O)=O	60-33-3	FA014	Biomol	Bioactive Lipid Library 2800v4	N1248a		0.0613541	0.415663	0.281079	-0.0545082	441.667	369.5
CGL-000005	A08	Cpd	DIHOMO-GAMMA-LINOLENIC ACID	306.5	CCCCC\C=C/C\C=C/C\C=C/CCCCCCC(O)=O	1783-84-2	FA-009	Biomol	ICCB_bioactives(v2)	3-N1348	DMSO	0.0530163	0.41644	0.0219954	-0.0498541	428.5	358.5
CGL-000002	J20	Cpd	Canavanine sulfate monohydrate (L,+)	292.269	O.N[C@@H](CCONC(=N)N)C(=O)O.OS(=O)(=O)O	206996-57-8		Prestwick	Prestwick3	2006	DMSO	0.0455155	0.41648	-0.211076	-0.0496147	384.167	283.667
CGL-000005	C12	Cpd	EICOSATRIENOIC ACID(20:3n-3)	306.5	CC\C=C/C\C=C/C\C=C/CCCCCCCCCC(O)=O	2091-27-2	FA008	Biomol	ICCB_bioactives(v2)	3-N1348	DMSO	0.0650735	0.416539	0.396652	-0.0492608	459.667	335.667
CGL-000005	O16	Cpd	AMIODARONE	681.8	CCCCc1c(C(c2cc(I)c(OCCN(CC)CC)c(I)c2)=O)c(c3o1)cccc3	1951-25-3	AC-105	Biomol	ICCB_bioactives(v2)	3-N1348	DMSO	0.269184	0.416606	6.73903	-0.0488572	314.833	259.5
CGL-000002	C17	Cpd	N6-methyladenosine	281.273	CNc1ncnc2c1ncn2[C@@H]3O[C@H](CO)[C@@H](O)[C@H]3O	1867-73-8		Prestwick	Prestwick3	2006	DMSO	0.0697542	0.41662	0.542095	-0.0487706	458	388.833
CGL-000001	M07	Cpd	Nifedipine	346.343	COC(=O)C1=C(C)NC(=C(C1c2ccccc2[N+](=O)[O-])C(=O)OC)C	21829-25-4		Prestwick	Prestwick3	2006	DMSO	0.0717596	0.416873	0.604409	-0.0472597	315.333	224
CGL-000006	E04	Cpd	Mead ethanolamide	349.6	CCCCCCCC\C=C/C\C=C/C\C=C/CCCC(NCCO)=O	169232-04-6	FA027	Biomol	Bioactive Lipid Library 2800v4	N1248a		0.0525023	0.416979	0.00602398	-0.0466246	458.667	338.5
CGL-000005	C04	Cpd	DOCOSATRIENOIC ACID(22:3n-3)	334.5	CC\C=C/C\C=C/C\C=C/CCCCCCCCCCCC(O)=O	28845-86-5	FA-010	Biomol	ICCB_bioactives(v2)	3-N1348	DMSO	0.0613815	0.417092	0.281929	-0.0459479	464.167	378.833
CGL-000005	H14	Cpd	Aminobenzamide (3-ABA)[3-aminobenzamide(3-ABA)]	136.2	NC(c1cc(N)ccc1)=O	3544-24-9	G-400	Biomol	ICCB_bioactives(v2)	3-N1348	DMSO	0.0421445	0.41721	-0.315824	-0.0452407	462	370.333
CGL-000004	G13	Cpd	Cefalonium	458.518	NC(=O)c1cc[n+](CC2=C(N3[C@H](SC2)[C@H](NC(=O)Cc4cccs4)C3=O)C(=O)[O-])cc1	5575-21-3		Prestwick	Prestwick3	2006	DMSO	0.041608	0.417353	-0.332495	-0.0443842	466.667	388
CGL-000004	A22	Cpd	Quinethazone	289.742	CCC1NC(=O)c2cc(c(Cl)cc2N1)S(=O)(=O)N	73-49-4		Prestwick	Prestwick3	2006	DMSO	0.0561333	0.417455	0.118853	-0.0437722	419	342
CGL-000001	L11	Cpd	Mefexamide hydrochloride	316.831	Cl.CCN(CC)CCNC(=O)COc1ccc(OC)cc1	3413-64-7		Prestwick	Prestwick3	2006	DMSO	0.071206	0.417628	0.587208	-0.0427332	331	290.167
CGL-000003	P19	Cpd	Capsaicin	305.421	COc1cc(CNC(=O)CCCC\C=C\C(C)C)ccc1O	404-86-4		Prestwick	Prestwick3	2006	DMSO	0.0782587	0.417766	0.806359	-0.0419093	326.833	279.667
CGL-000002	M10	Cpd	Muramic acid, N-acetyl	293.276	C[C@@H](O[C@H]1[C@H](O)[C@@H](CO)O[C@H](O)[C@@H]1NC(=O)C)C(=O)O	10597-89-4		Prestwick	Prestwick3	2006	DMSO	0.045854	0.417887	-0.20056	-0.0411868	354.833	283
CGL-000006	C10	Cpd	15-Deoxy-D12,14-prostaglandin J2	316.5	CCCCC\C=C\C=C(\C(=O)C=C1)/[C@H]1C\C=C/CCCC(O)=O	87893-55-8	PG050	Biomol	Bioactive Lipid Library 2800v4	N1248a		0.0578951	0.417895	0.173596	-0.0411384	455.5	378.333
CGL-000002	D08	Cpd	Tomatidine	415.665	C[C@H]1CC[C@]2(NC1)O[C@H]3C[C@H]4[C@@H]5CC[C@H]6C[C@@H](O)CC[C@]6(C)[C@H]5CC[C@]4(C)[C@H]3[C@@H]2C	77-59-8		Prestwick	Prestwick3	2006	DMSO	0.0342619	0.417922	-0.560762	-0.0409765	493.667	395.167
CGL-000006	F16	Cpd	g-Linolenic acid (18:3 N-6)	278.4	CCCCC\C=C\C\C=C\C\C=C\CCCCC(O)=O	506-26-3	FA-006	Biomol	Fatty Acid Library 2803	3-N1309		0.0428438	0.41796	-0.294094	-0.0407461	455.167	358.333
CGL-000006	H13	Cpd	Sphingosylphosphoryl choline *	464.6	CCCCCCCCCCCCC\C=C\[C@H]([C@H](COP(OCC[N+](C)(C)C)([O-])=O)N)O	1670-26-4	SL141	Biomol	Bioactive Lipid Library 2800v4	N1248a		0.0436227	0.418052	-0.269892	-0.0401969	467.833	344.5
CGL-000006	C01	Cpd	5(S)-HETE	320.5	CCCCC\C=C/C\C=C/C\C=C/C=C/[C@H](CCCC(O)=O)O	70608-72-9	H005	Biomol	Bioactive Lipid Library 2800v4	N1248a		0.0656584	0.418089	0.414827	-0.0399723	476.333	446.833
CGL-000004	A17	Cpd	Decamethonium bromide	418.303	[Br-].[Br-].C[N+](C)(C)CCCCCCCCCC[N+](C)(C)C	541-22-0		Prestwick	Prestwick3	2006	DMSO	0.0463599	0.418219	-0.184838	-0.0391941	424.833	342.5
CGL-000005	A16	Cpd	DL-PDMP	427.1	CCCCCCCCCC(N[C@@H]([C@@H](c1ccccc1)O)CN2CCOCC2)=O	73257-80-4	SL-210	Biomol	ICCB_bioactives(v2)	3-N1348	DMSO	0.0723745	0.418519	0.623516	-0.037398	395.833	341.5
CGL-000003	F05	Cpd	Clidinium bromide	432.361	[Br-].C[N+]12CCC(CC1)C(C2)OC(=O)C(O)(c3ccccc3)c4ccccc4	3485-62-9		Prestwick	Prestwick3	2006	DMSO	0.0454186	0.418555	-0.21409	-0.0371849	427.667	352.167
CGL-000002	F13	Cpd	Sisomicin sulfate	545.614	CN[C@H]1[C@@H](O)[C@H](O[C@@H]2[C@@H](N)C[C@@H](N)[C@H](OC3OC(=CCC3N)CN)[C@@H]2O)OC[C@@]1(C)O.OS(=O)(=O)O	53179-09-2		Prestwick	Prestwick3	2006	DMSO	0.0553933	0.418582	0.095858	-0.0370199	451	374.833
CGL-000003	M20	Cpd	Drofenine hydrochloride	353.937	Cl.CCN(CC)CCOC(=O)C(C1CCCCC1)c2ccccc2	548-66-3		Prestwick	Prestwick3	2006	DMSO	0.0534541	0.418664	0.0355991	-0.0365331	378.833	296.083
CGL-000002	H18	Cpd	Xylazine	220.339	Cc1cccc(C)c1NC2=NCCCS2	7361-61-7		Prestwick	Prestwick3	2006	DMSO	0.0452749	0.418735	-0.218553	-0.0361024	405.667	292.833
CGL-000006	E08	Cpd	BML-190	426.9	COc1cc2c(n(C(c3ccc(Cl)cc3)=O)c(C)c2CC(N4CCOCC4)=O)cc1		CR104	Biomol	Bioactive Lipid Library 2800v4	N1248a		0.0441285	0.418781	-0.254174	-0.0358288	461.167	353.5
CGL-000003	B14	Cpd	Clioquinol	305.504	Oc1c(I)cc(Cl)c2cccnc12	130-26-7		Prestwick	Prestwick3	2006	DMSO	0.0525826	0.418822	0.00852019	-0.035585	419.667	349.167
CGL-000004	N15	Cpd	mastoparan	1478.9		72093-21-1	G410	Biomol	ICCB_bioactives(v2)	3-N1348	DMSO	0.120449	0.418983	2.11734	-0.0346202	337	272.833
CGL-000002	F18	Cpd	Galanthamine hydrobromide	368.274	Br.COc1ccc2CN(C)CC[C@@]34C=C[C@H](O)C[C@@H]3Oc1c24	1953-04-04		Prestwick	Prestwick3	2006	DMSO	0.0572553	0.419148	0.153716	-0.0336333	414.333	335.167
CGL-000004	M16	Cpd	Ramipril	416.522	CCOC(=O)[C@H](CCc1ccccc1)N[C@@H](C)C(=O)N2[C@H]3CCC[C@H]3CC2C(=O)O	87333-19-5		Prestwick	Prestwick3	2006	DMSO	0.198196	0.4193	4.5332	-0.032722	382	280.25
CGL-000006	D14	Cpd	10(Z)-Heptadecenoic acid	268.5	CCCCCC\C=C\CCCCCCCCC(O)=O	29743-97-3	BL-105	Biomol	Fatty Acid Library 2803	3-N1309		0.0462285	0.419335	-0.188921	-0.0325084	504	388
CGL-000002	F07	Cpd	Cetirizine dihydrochloride	461.82	Cl.Cl.OC(=O)COCCN1CCN(CC1)C(c2ccccc2)c3ccc(Cl)cc3	83881-52-1		Prestwick	Prestwick3	2006	DMSO	0.0670914	0.419404	0.459354	-0.0320954	437.667	362.833
CGL-000002	D11	Cpd	Terconazole	532.475	CC(C)N1CCN(CC1)c2ccc(OC[C@H]3CO[C@@](Cn4cncn4)(O3)c5ccc(Cl)cc5Cl)cc2	67915-31-5		Prestwick	Prestwick3	2006	DMSO	0.0686252	0.419409	0.507015	-0.0320687	460.5	414.333
CGL-000001	H15	Cpd	Metaraminol bitartrate	467.387	C[C@H](N)[C@H](O)c1cccc(O)c1.O[C@H]([C@@H](O)C(=O)O)C(=O)O.O[C@H]([C@@H](O)C(=O)O)C(=O)O	33402-03-8		Prestwick	Prestwick3	2006	DMSO	0.0373763	0.419418	-0.463989	-0.0320163	400.833	260.333
CGL-000005	A03	Cpd	C16 CERAMIDE	537.9	CCCCCCCCCCCCCCCC(N[C@H]([C@@H](\C=C\CCCCCCCCCCCCC)O)CO)=O	24696-26-2	SL115	Biomol	ICCB_bioactives(v2)	3-N1348	DMSO	0.0480278	0.419938	-0.133012	-0.0288988	405.333	379.833
CGL-000006	F09	Cpd	2-Hydroxymyristic acid	244.4	CCCCCCCCCCCCC(C(O)=O)O	2507-55-3	G230	Biomol	Bioactive Lipid Library 2800v4	N1248a		0.0386415	0.420005	-0.424676	-0.0284972	455.167	359.5
CGL-000005	C09	Cpd	13(S)-HPODE	312.5	CCCCC[C@@H](\C=C\C=C/CCCCCCCC(O)=O)OO	33964-75-9	HP013	Biomol	ICCB_bioactives(v2)	3-N1348	DMSO	0.0562152	0.420333	0.121396	-0.026532	459.5	361.833
CGL-000005	L04	Cpd	Bromo-7-nitroindazole [3-Bromo-7-nitroindazole]	242	[O-][N+](c1c(c2ccc1)[nH]nc2Br)=O	74209-34-0	CN252	Biomol	ICCB_bioactives(v2)	3-N1348	DMSO	0.0547992	0.420604	0.0773956	-0.0249106	404.333	315.833
CGL-000005	A04	Cpd	C-PAF	538.7	CCCCCCCCCCCCCCCCOC[C@@H](OC(NC)=O)COP(OCC[N+](C)(C)C)([O-])=O	91575-58-5	L120	Biomol	ICCB_bioactives(v2)	3-N1348	DMSO	0.0550706	0.421041	0.0858294	-0.0222914	451	357.5
CGL-000003	I01	Cpd	N9-ISOPROPYL-OLOMOUCINE	326.4	CC(n1c(c2nc1)nc(NCCO)nc2NCc3ccccc3)C	158982-15-1	CC-202	Biomol	Kinase Inhibitor 2832v2.2	N1290	DMSO	0.0559654	0.42125	0.113635	-0.0210403	389.167	311.167
CGL-000001	A14	Cpd	Acyclovir	225.209	NC1=Nc2c(ncn2COCCO)C(=O)N1	59277-89-3		Prestwick	Prestwick3	2006	DMSO	0.0844735	0.421433	0.999471	-0.0199445	408.667	312.333
CGL-000002	P10	Cpd	Riboflavine	376.372	Cc1cc2N=C3C(=O)NC(=O)N=C3N(C[C@H](O)[C@H](O)[C@H](O)CO)c2cc1C	83-88-5		Prestwick	Prestwick3	2006	DMSO	0.043787	0.421476	-0.264786	-0.0196861	404	297.833
CGL-000004	I21	Cpd	Talampicillin hydrochloride	517.992	Cl.CC1(C)S[C@@H]2[C@H](NC(=O)[C@H](N)c3ccccc3)C(=O)N2[C@H]1C(=O)OC4OC(=O)c5ccccc45	39878-70-1		Prestwick	Prestwick3	2006	DMSO	0.0983035	0.421641	1.42921	-0.0187004	309	251.167
CGL-000002	L05	Cpd	Isoquinoline, 6,7-dimethoxy-1-methyl-1,2,3,4-tetrahydro, hydrochloride	243.736	Cl.COc1cc2CCNC(C)c2cc1OC	2984-97-0		Prestwick	Prestwick3	2006	DMSO	0.0502428	0.421692	-0.0641844	-0.018396	401.5	305.333
CGL-000005	E21	Cpd	1-HEXADECYL-2-O-METHYL-GLYCEROL	330.6	CCCCCCCCCCCCCCCCOCC(OC)CO		EI-149	Biomol	ICCB_bioactives(v2)	3-N1348	DMSO	0.0494966	0.421692	-0.0873711	-0.0183921	417.333	329.833
CGL-000006	I05	Cpd	Leukotriene B3	338.5	CCCCCCCC[C@H](\C=C\C=C\C=C/[C@H](CCCC(O)=O)O)O	88099-35-8	LB003	Biomol	Bioactive Lipid Library 2800v4	N1248a		0.038438	0.421721	-0.430997	-0.0182217	457.333	374.667
CGL-000005	A11	Cpd	1,2-DIDECANOYL-GLYCEROL (10:0)	400.6	CCCCCCCCCC(OCC(OC(CCCCCCCCC)=O)CO)=O	82950-64-9	DG100	Biomol	ICCB_bioactives(v2)	3-N1348	DMSO	0.0481176	0.422197	-0.130221	-0.015366	420	354.167
CGL-000006	M09	Cpd	9b,11a Prostaglandin F2	354.5	CCCCC[C@@H](\C=C\[C@@H]1[C@@H](C\C=C/CCCC(O)=O)[C@H](O)C[C@H]1O)O	4510-16-1	PG030	Biomol	Bioactive Lipid Library 2800v4	N1248a		0.0573741	0.422361	0.157408	-0.0143835	423.5	314.167
CGL-000006	D19	Cpd	Eicosatrienoic acid (20:3 n-3)	306.5	CC\C=C/C\C=C/C\C=C/CCCCCCCCCC(O)=O	2091-27-2	FA008	Biomol	Bioactive Lipid Library 2800v4	N1248a		0.0581674	0.422376	0.182057	-0.0142986	457	353.167
CGL-000004	E16	Cpd	Ticarcillin sodium	428.396	[Na+].[Na+].CC1(C)S[C@@H]2[C@H](NC(=O)C(C(=O)[O-])c3ccsc3)C(=O)N2[C@H]1C(=O)[O-]	4697-14-7		Prestwick	Prestwick3	2006	DMSO	0.0306213	0.422446	-0.673888	-0.0138796	461.167	366.333
CGL-000003	D04	Cpd	3-Acetylcoumarin	188.185	CC(=O)C1=Cc2ccccc2OC1=O	3949-36-8		Prestwick	Prestwick3	2006	DMSO	0.0644457	0.422465	0.377145	-0.0137661	449.167	359.167
CGL-000004	M09	Cpd	Nifurtimox	287.296	CC1CS(=O)(=O)CCN1\N=C\c2oc(cc2)[N+](=O)[O-]	23256-30-6		Prestwick	Prestwick3	2006	DMSO	0.0622963	0.422546	0.310355	-0.0132768	372.5	272
CGL-000002	F04	Cpd	Hydrastine hydrochloride	419.866	Cl.COc1ccc2[C@H](OC(=O)c2c1OC)[C@@H]3N(C)CCc4cc5OCOc5cc34	5936-28-7		Prestwick	Prestwick3	2006	DMSO	0.0564631	0.422653	0.129101	-0.0126384	410.833	353
CGL-000004	A11	Cpd	Gibberellic acid	346.384	C[C@]12[C@@H](O)C=C[C@@]3(OC1=O)[C@@H]4CC[C@]5(O)C[C@]4(CC5=C)[C@H]([C@H]23)C(=O)O	77-06-5		Prestwick	Prestwick3	2006	DMSO	0.0524488	0.422669	0.0043616	-0.0125422	443.5	344.167
CGL-000004	A05	Cpd	Scopoletin	192.173	COc1cc2C=CC(=O)Oc2cc1O	92-61-5		Prestwick	Prestwick3	2006	DMSO	0.0457859	0.422867	-0.202675	-0.0113548	462.667	369.167
CGL-000001	D17	Cpd	Mephenesin	182.221	Cc1ccccc1OCC(O)CO	59-47-2		Prestwick	Prestwick3	2006	DMSO	0.0572537	0.422895	0.153667	-0.0111862	425.333	369.167
CGL-000006	L10	Cpd	14(Z)-Tricosenoic acid	352.6	CCCCCCCC\C=C\CCCCCCCCCCCCC(O)=O		BL-131	Biomol	Fatty Acid Library 2803	3-N1309		0.0323982	0.423189	-0.618675	-0.00942702	429.833	299.75
CGL-000003	E03	Cpd	Vitexin	432.388	OC[C@H]1OC([C@H](O)[C@@H](O)[C@@H]1O)c2c(O)cc(O)c3C(=O)C=C(Oc23)c4ccc(O)cc4	3681-93-4		Prestwick	Prestwick3	2006	DMSO	0.0619687	0.423259	0.300177	-0.00901049	426.167	333.5
CGL-000004	D20	Cpd	propidium	668.4	CC[N+](CCC[n+]1c(c2c(c3c1c4ccccc4)ccc(N)c3)cc(N)cc2)(CC)C	25535-16-4	AP401	Biomol	ICCB_bioactives(v2)	3-N1348	DMSO	0.041981	0.423275	-0.320905	-0.00890999	454.833	329.75
CGL-000001	L04	Cpd	Dantrolene sodium salt	336.241	[Na+].[O-]C1=NC(=O)CN1\N=C\c2oc(cc2)c3ccc(cc3)[N+](=O)[O-]	14663-23-1		Prestwick	Prestwick3	2006	DMSO	0.0811916	0.423619	0.897493	-0.00685201	374	296.5
CGL-000004	C18	Cpd	Ondansetron Hydrochloride	329.833	Cl.Cc1nccn1CC2CCc3c(C2=O)c4ccccc4n3C	103639-04-9		Prestwick	Prestwick3	2006	DMSO	0.0300138	0.423662	-0.692763	-0.00659162	433.167	331.5
CGL-000003	A22	Cpd	Hecogenin	430.633	C[C@@H]1CC[C@@]2(OC1)O[C@H]3C[C@H]4[C@@H]5CC[C@H]6C[C@@H](O)CC[C@]6(C)[C@H]5CC(=O)[C@]4(C)[C@H]3[C@@H]2C	467-55-0		Prestwick	Prestwick3	2006	DMSO	0.0477707	0.423822	-0.141002	-0.00563315	427.667	363.5
CGL-000003	P15	Cpd	Scopolamine hydrochloride	339.822	Cl.CN1[C@@H]2C[C@H](C[C@H]1[C@@H]3O[C@H]23)OC(=O)[C@H](CO)c4ccccc4	55-16-3		Prestwick	Prestwick3	2006	DMSO	0.0639533	0.423926	0.361843	-0.005012	385.333	319.167
CGL-000003	D05	Cpd	Cromolyn disodium salt	512.341	[Na+].[Na+].OC(COc1cccc2OC(=CC(=O)c12)C(=O)[O-])COc3cccc4OC(=CC(=O)c34)C(=O)[O-]	15826-37-6		Prestwick	Prestwick3	2006	DMSO	0.0515313	0.42405	-0.0241473	-0.00427198	479	349.5
CGL-000001	I13	Cpd	Naphazoline hydrochloride	246.742	Cl.C(C1=NCCN1)c2cccc3ccccc23	550-99-2		Prestwick	Prestwick3	2006	DMSO	0.0611944	0.424119	0.276116	-0.00385832	413.667	331.5
CGL-000005	A22	Cpd	DOCOSAPENTAENOIC ACID	330.5	CC\C=C/C\C=C/C\C=C/C\C=C/C\C=C/CCCCCC(O)=O	2234-74-4	FA-012	Biomol	ICCB_bioactives(v2)	3-N1348	DMSO	0.0472312	0.42415	-0.157764	-0.00367378	397.667	386.167
CGL-000004	A03	Cpd	Denatonium benzoate	446.595	CC[N+](CC)(CC(=O)Nc1c(C)cccc1C)Cc2ccccc2.[O-]C(=O)c3ccccc3	3734-33-6		Prestwick	Prestwick3	2006	DMSO	0.0475065	0.424176	-0.149212	-0.00351604	431	343.5
CGL-000006	K05	Cpd	Prostaglandin B1	336.5	CCCCC[C@@H](\C=C\C(CCC1=O)=C1CCCCCCC(O)=O)O	13345-51-2	PG003	Biomol	Bioactive Lipid Library 2800v4	N1248a		0.0421826	0.424418	-0.31464	-0.00206541	443	357.5
CGL-000006	L05	Cpd	C-PAF	538.7	CCCCCCCCCCCCCCCCOC[C@@H](OC(NC)=O)COP(OCC[N+](C)(C)C)([O-])=O	91575-58-5	L120	Biomol	Bioactive Lipid Library 2800v4	N1248a		0.0537786	0.424638	0.045683	-0.000750533	444	326.833
CGL-000003	A07	Cpd	Flunisolide	434.509	CC1(C)O[C@@H]2C[C@H]3[C@@H]4C[C@H](F)C5=CC(=O)C=C[C@]5(C)[C@H]4[C@@H](O)C[C@]3(C)[C@@]2(O1)C(=O)CO	3385-03-03		Prestwick	Prestwick3	2006	DMSO	0.0757994	0.425026	0.729941	0.00157589	430.333	338.167
CGL-000006	E15	Cpd	15(S)-HPEPE	334.5	CC\C=C/C[C@@H](\C=C\C=C/C\C=C/C\C=C/CCCC(O)=O)OO	125992-60-1	HP515	Biomol	Bioactive Lipid Library 2800v4	N1248a		0.0447073	0.425155	-0.236191	0.00234788	475	306.25
CGL-000004	D03	Cpd	GW-9662	276.7	[O-][N+](c1cc(C(Nc2ccccc2)=O)c(Cl)cc1)=O	22978-25-2	GR-234	Biomol	ICCB_bioactives(v2)	3-N1348	DMSO	0.0781022	0.425416	0.801496	0.00391499	397.833	339
CGL-000005	M03	Cpd	AGC	299.4	CC(C)=CCC\C(\C)=C\CSC[C@@H](C(O)=O)NC(C)=O		G221	Biomol	ICCB_bioactives(v2)	3-N1348	DMSO	0.0516208	0.425429	-0.0213663	0.00398725	448.5	326.333
CGL-000003	E01	Cpd	HYDROXY-2-NAPHTHALENYLMETHYLPHOSPHONIC ACID	238.2	OC(P(O)(O)=O)c1cc(c2cc1)cccc2		EI-247	Biomol	Kinase Inhibitor 2832v2.2	N1290	DMSO	0.0638551	0.425475	0.358793	0.00426844	435.5	325
CGL-000005	M19	Cpd	ARACHIDONAMIDE	303.5	CCCCC\C=C/C\C=C/C\C=C/C\C=C/CCCC(N)=O		FA022	Biomol	ICCB_bioactives(v2)	3-N1348	DMSO	0.062923	0.425656	0.329829	0.00534959	367.833	291.167
CGL-000003	E05	Cpd	Gelsemine	322.411	CN1C[C@@]2(C=C)C3CC4OC[C@@H]3[C@@H]1[C@H]2[C@@]45C(=O)Nc6ccccc56	509-15-9		Prestwick	Prestwick3	2006	DMSO	0.0635372	0.425699	0.348915	0.00560448	428.167	335.167
CGL-000002	L13	Cpd	(S)-(-)-Atenolol	266.343	CC(C)NC[C@@H](O)COc1ccc(CC(=O)N)cc1	93379-54-5		Prestwick	Prestwick3	2006	DMSO	0.0607384	0.425835	0.261946	0.0064248	392.833	320.833
CGL-000006	L07	Cpd	1-Acyl-PAF	537.7	CCCCCCCCCCCCCCCC(OC[C@@H](OC(C)=O)COP(OCC[N+](C)(C)C)([O-])=O)=O		L134	Biomol	Bioactive Lipid Library 2800v4	N1248a		0.0387821	0.425866	-0.420304	0.00660743	416	344
CGL-000004	I05	Cpd	Alfaxalone	332.487	CC(=O)[C@H]1CC[C@H]2[C@@H]3CC[C@H]4C[C@H](O)CC[C@]4(C)[C@H]3C(=O)C[C@]12C	23930-19-0		Prestwick	Prestwick3	2006	DMSO	0.0472357	0.425958	-0.157626	0.00715791	420.167	355.5
CGL-000003	H01	Cpd	H-89	519.2	Brc1ccc(\C=C\CNCCNS(c2c(c3ccc2)ccnc3)(=O)=O)cc1	127243-85-0	EI-196	Biomol	Kinase Inhibitor 2832v2.2	N1290	DMSO	0.0457959	0.426058	-0.202363	0.00775586	397	294
CGL-000002	G20	Cpd	Carbimazole	186.234	CCOC(=O)N1C=CN(C)C1=S	22232-54-8		Prestwick	Prestwick3	2006	DMSO	0.0518215	0.426283	-0.0151296	0.00910272	382.167	261
CGL-000005	N07	Cpd	Z-prolyl-prolinal	330.2	O=C[C@H]1N(C([C@H]2N(C(OCc3ccccc3)=O)CCC2)=O)CCC1	86925-97-5	PI-112	Biomol	ICCB_bioactives(v2)	3-N1348	DMSO	0.0496802	0.426426	-0.0816673	0.00996372	376.667	270
CGL-000002	K10	Cpd	Lysergol	254.335	CN1C[C@H](CO)C=C2[C@H]1Cc3c[nH]c4cccc2c34	602-85-7		Prestwick	Prestwick3	2006	DMSO	0.0372126	0.426428	-0.469076	0.00997087	383.167	305.667
CGL-000002	D17	Cpd	Artemisinin	282.34	C[C@@H]1CC[C@H]2[C@@H](C)C(=O)O[C@@H]3O[C@@]4(C)CC[C@@H]1[C@@]23OO4	63968-64-9		Prestwick	Prestwick3	2006	DMSO	0.05597	0.426463	0.113776	0.0101815	438.667	355.333
CGL-000003	I21	Cpd	Napelline	359.513	CCN1C[C@]2(C)CC[C@H](O)[C@@]34[C@@H]2C[C@@H](C13)[C@@]56C[C@H]([C@@H](O)C[C@@H]45)C(=C)[C@H]6O	5008-52-6		Prestwick	Prestwick3	2006	DMSO	0.0530406	0.426657	0.0227514	0.0113483	392.167	272.667
CGL-000004	A07	Cpd	Enilconazole	297.186	Clc1ccc(C(Cn2ccnc2)OCC=C)c(Cl)c1	35554-44-0		Prestwick	Prestwick3	2006	DMSO	0.0489152	0.426702	-0.105438	0.0116124	435.167	338.667
CGL-000005	A14	Cpd	DL-DIHYDROSPHINGOSINE	301.5	CCCCCCCCCCCCCCC[C@@H]([C@H](CO)N)O	73938-69-9	SL-205	Biomol	ICCB_bioactives(v2)	3-N1348	DMSO	0.142942	0.426867	2.81626	0.0126037	387.833	359.167
CGL-000003	A21	Cpd	Butirosin disulfate salt	751.742	NCCC(O)C(=O)N[C@@H]1C[C@H](N)[C@@H](OC2O[C@H](CN)[C@@H](O)[C@H](O)[C@H]2N)[C@H](OC3O[C@H](CO)C(O)[C@H]3O)[C@H]1O.OS(=O)(=O)O.OS(=O)(=O)O	51022-98-1		Prestwick	Prestwick3	2006	DMSO	0.0547147	0.426869	0.0747704	0.0126177	437.5	377.5
CGL-000003	A04	Cpd	Althiazide	383.897	NS(=O)(=O)c1cc2c(NC(CSCC=C)NS2(=O)=O)cc1Cl	5588-16-9		Prestwick	Prestwick3	2006	DMSO	0.0423075	0.426924	-0.31076	0.0129425	482.833	371.833
CGL-000001	H06	Cpd	Indomethacin	357.797	COc1ccc2c(c1)c(CC(=O)O)c(C)n2C(=O)c3ccc(Cl)cc3	53-86-1		Prestwick	Prestwick3	2006	DMSO	0.0570587	0.426982	0.147608	0.0132928	422	301.667
CGL-000003	C04	Cpd	Sulfaquinoxaline sodium salt	322.323	[Na+].Nc1ccc(cc1)S(=O)(=O)[N-]c2cnc3ccccc3n2	967-80-6		Prestwick	Prestwick3	2006	DMSO	0.0536387	0.427169	0.0413376	0.0144149	500.5	358
CGL-000005	O09	Cpd	C2 DIHYDROCERAMIDE	343.5	CCCCCCCCCCCCCCC[C@H]([C@@H](NC(C)=O)CO)O		SL101	Biomol	ICCB_bioactives(v2)	3-N1348	DMSO	0.0875335	0.427194	1.09456	0.0145608	342.5	267.167
CGL-000005	K21	Cpd	ADRENIC ACID(22:4,n-6)	332.5	CCCCC\C=C/C\C=C/C\C=C/C\C=C/CCCCCC(O)=O	28874-58-0	FA011	Biomol	ICCB_bioactives(v2)	3-N1348	DMSO	0.0576311	0.427321	0.165393	0.0153209	410.167	290.833
CGL-000001	P09	Cpd	Chlorphensin carbamate	245.664	NC(=O)OCC(O)COc1ccc(Cl)cc1	886-74-8		Prestwick	Prestwick3	2006	DMSO	0.0661761	0.427327	0.430913	0.015356	370.833	276.667
CGL-000003	I12	Cpd	Ethoxyquin	217.314	CCOc1ccc2NC(C)(C)C=C(C)c2c1	91-53-2		Prestwick	Prestwick3	2006	DMSO	0.0574272	0.4276	0.159056	0.0169942	391.333	357.333
CGL-000006	E13	Cpd	15(S)-HPEDE	340.5	CCCCC[C@@H](\C=C\C=C/CCCCCCCCCC(O)=O)OO	145375-41-3	HP125	Biomol	Bioactive Lipid Library 2800v4	N1248a		0.0723041	0.427641	0.621329	0.0172402	448.5	405.833
CGL-000003	B07	Cpd	Pyrithyldione	167.209	CCC1(CC)C(=O)NC=CC1=O	77-04-3		Prestwick	Prestwick3	2006	DMSO	0.0528134	0.427781	0.0156904	0.0180796	486.333	364.833
CGL-000006	N14	Cpd	Apstatin	459.5	C[C@@H](C(N)=O)NC([C@H]1N(C([C@H]2N(C([C@H]([C@@H](Cc3ccccc3)N)O)=O)CCC2)=O)CCC1)=O	160470-73-5	PI-145	Biomol	Protease Inhibitors Library 2833v2.0	1272a	DMSO	0.0562331	0.427844	0.121954	0.0184543	393.167	313.833
CGL-000003	N08	Cpd	Pralidoxime chloride	172.616	[Cl-].C[n+]1ccccc1\C=N\O	51-15-0		Prestwick	Prestwick3	2006	DMSO	0.071243	0.427889	0.588359	0.0187273	352.5	279.667
CGL-000006	F01	Cpd	Adrenic acid (22:4 n-6)	332.5	CCCCC\C=C/C\C=C/C\C=C/C\C=C/CCCCCC(O)=O	28874-58-0	FA011	Biomol	Bioactive Lipid Library 2800v4	N1248a		0.065317	0.4279	0.404219	0.0187925	411.917	330.167
CGL-000003	D21	Cpd	Aminophylline	420.434	CN1C(=O)N(C)c2nc[nH]c2C1=O.CN3C(=O)N(C)c4nc[nH]c4C3=O.NCCN	317-34-0		Prestwick	Prestwick3	2006	DMSO	0.036589	0.428038	-0.488451	0.019619	477.5	335.833
CGL-000001	K08	Cpd	Hydroxyzine dihydrochloride	447.836	Cl.Cl.OCCOCCN1CCN(CC1)C(c2ccccc2)c3ccc(Cl)cc3	2192-20-3		Prestwick	Prestwick3	2006	DMSO	0.0659233	0.428039	0.423058	0.0196205	371.167	326.333
CGL-000006	H03	Cpd	C8 Dihydroceramide	427.7	CCCCCCCCCCCCCCC[C@H]([C@@H](NC(CCCCCCC)=O)CO)O		SL113	Biomol	Bioactive Lipid Library 2800v4	N1248a		0.0754773	0.428184	0.719933	0.0204918	415.333	395.5
CGL-000005	E19	Cpd	1-HEXADECYL-2-O-ACETYL-GLYCEROL	358.6	CCCCCCCCCCCCCCCCOCC(OC(C)=O)CO	77133-35-8	EI-150	Biomol	ICCB_bioactives(v2)	3-N1348	DMSO	0.0373354	0.428503	-0.46526	0.022405	439.667	350.667
CGL-000001	C15	Cpd	Levodopa	197.192	N[C@@H](Cc1ccc(O)c(O)c1)C(=O)O	59-92-7		Prestwick	Prestwick3	2006	DMSO	0.0566371	0.428611	0.134507	0.023052	437	363.167
CGL-000001	H12	Cpd	Fenofibrate	360.841	CC(C)OC(=O)C(C)(C)Oc1ccc(cc1)C(=O)c2ccc(Cl)cc2	49562-28-9		Prestwick	Prestwick3	2006	DMSO	0.0736091	0.428687	0.66188	0.0235047	418.667	289.167
CGL-000002	L18	Cpd	Sparteine (-)	234.388	C1CCN2C[C@@H]3C[C@@H](CN4CCCC[C@@H]34)[C@H]2C1	90-39-1		Prestwick	Prestwick3	2006	DMSO	0.0638548	0.428731	0.358782	0.0237653	372	305.167
CGL-000006	F15	Cpd	12-Methoxydodecanoic acid	230.4	COCCCCCCCCCCCC(O)=O	92169-28-3	G234	Biomol	Bioactive Lipid Library 2800v4	N1248a		0.0443202	0.428847	-0.248218	0.0244625	443.5	400.667
CGL-000001	M06	Cpd	Dipyridamole	504.638	OCCN(CCO)c1nc(N2CCCCC2)c3nc(nc(N4CCCCC4)c3n1)N(CCO)CCO	58-32-2		Prestwick	Prestwick3	2006	DMSO	0.0916289	0.42887	1.22181	0.0245996	333.5	280.667
CGL-000002	L15	Cpd	Piracetam	142.159	NC(=O)CN1CCCC1=O	7491-74-9		Prestwick	Prestwick3	2006	DMSO	0.0374834	0.428967	-0.460659	0.0251825	390	289.083
CGL-000001	C14	Cpd	Guanabenz acetate	291.139	CC(=O)O.NC(=N)N\N=C\c1c(Cl)cccc1Cl	23256-50-0		Prestwick	Prestwick3	2006	DMSO	0.0468667	0.428991	-0.169091	0.0253243	458.5	359.333
CGL-000002	C06	Cpd	Anisomycin	265.312	COc1ccc(C[C@H]2NC[C@H](O)[C@H]2OC(=O)C)cc1	22862-76-6		Prestwick	Prestwick3	2006	DMSO	0.0725574	0.42918	0.629201	0.0264545	257.5	223.667
CGL-000006	E02	Cpd	Anandamide (22:4,n-6)	375.6	CCCCC\C=C/C\C=C/C\C=C/C\C=C/CCCCCC(NCCO)=O		FA020	Biomol	Bioactive Lipid Library 2800v4	N1248a		0.0498891	0.429362	-0.075175	0.0275469	442	386.833
CGL-000001	E18	Cpd	Nomifensine maleate	354.409	CN1CC(c2ccccc2)c3cccc(N)c3C1.OC(=O)\C=C/C(=O)O	32795-47-4		Prestwick	Prestwick3	2006	DMSO	0.039554	0.429542	-0.396321	0.0286253	400.667	297.167
CGL-000003	B11	Cpd	Piromidic acid	288.309	CCN1C=C(C(=O)O)C(=O)c2cnc(nc12)N3CCCC3	19562-30-2		Prestwick	Prestwick3	2006	DMSO	0.0839731	0.429653	0.983922	0.029291	459.833	336.833
CGL-000002	G05	Cpd	Dobutamine hydrochloride	337.85	Cl.CC(CCc1ccc(O)cc1)NCCc2ccc(O)c(O)c2	49745-95-1		Prestwick	Prestwick3	2006	DMSO	0.0703635	0.429685	0.56103	0.0294832	406.833	311.833
CGL-000004	G04	Cpd	Imidurea	388.299	OCN1C(NC(=O)NCNC(=O)NC2N(CO)C(=O)NC2=O)C(=O)NC1=O	39236-46-9		Prestwick	Prestwick3	2006	DMSO	0.0486611	0.429767	-0.113335	0.0299706	457.167	354.833
CGL-000002	P11	Cpd	Nifuroxazide	275.223	Oc1ccc(cc1)C(=O)N\N=C\c2oc(cc2)[N+](=O)[O-]	965-52-6		Prestwick	Prestwick3	2006	DMSO	0.0577708	0.429903	0.169734	0.0307858	380.5	265.833
CGL-000005	E04	Cpd	LEUKOTOXIN B(12,13-EODE)	296.5	CCCCCC1C(C\C=C/CCCCCCCC(O)=O)O1		LE012	Biomol	ICCB_bioactives(v2)	3-N1348	DMSO	0.0620067	0.429919	0.301356	0.030884	457	355.833
CGL-000004	K03	Cpd	Flucloxacillin sodium	475.862	[Na+].Cc1onc(c1C(=O)N[C@H]2[C@H]3SC(C)(C)C(N3C2=O)C(=O)[O-])c4c(F)cccc4Cl	1847-24-1		Prestwick	Prestwick3	2006	DMSO	0.0697563	0.430067	0.54216	0.0317716	428	305.5
CGL-000006	B24	Cpd	Pentadecanoic acid	242.4	CCCCCCCCCCCCCCC(O)=O	1002-84-2	BL-140	Biomol	Fatty Acid Library 2803	3-N1309		0.0567437	0.430276	0.137818	0.0330192	398.25	308.5
CGL-000001	A21	Cpd	Sulfaguanidine	214.247	NC(=N)NS(=O)(=O)c1ccc(N)cc1	57-67-0		Prestwick	Prestwick3	2006	DMSO	0.050712	0.430458	-0.049607	0.0341093	437	386
CGL-000004	N14	Cpd	wortmannin	428.4	COC[C@@H]1[C@](c(c2oc3)c3C(=O)O1)(C)C4=C([C@H]5[C@](C(=O)CC5)(C)C[C@H]4OC(C)=O)C2=O	19545-26-7	ST-415	Biomol	ICCB_bioactives(v2)	3-N1348	DMSO	0.158061	0.430809	3.28608	0.0362173	234.5	212.667
CGL-000001	B19	Cpd	Hydralazine hydrochloride	196.641	Cl.N\N=C\1/N=NC=C2C=CC=CC12	304-20-1		Prestwick	Prestwick3	2006	DMSO	0.0382926	0.430822	-0.435516	0.0362916	484	362
CGL-000005	D12	Cpd	vinpocetine	350.5	CC[C@]1(C=C2C)C(N3CCC1)c(n24)c(c(c45)cccc5)CC3	42971-09-5	PD-185	Biomol	ICCB_bioactives(v2)	3-N1348	DMSO	0.0542242	0.430935	0.0595294	0.0369684	446.167	378.333
CGL-000002	P16	Cpd	Retrorsine	351.403	C\C=C/1\C[C@@H](C)[C@](O)(CO)C(=O)OCC2=CCN3CC[C@@H](OC1=O)[C@@H]23	480-54-6		Prestwick	Prestwick3	2006	DMSO	0.0358168	0.430987	-0.512447	0.0372833	398.5	281.417
CGL-000003	E18	Cpd	Monensin sodium salt	692.871	[Na+].CC[C@]1(CC[C@@H](O1)[C@]2(C)CC[C@]3(C[C@H](O)[C@@H](C)[C@H](O3)[C@@H](C)[C@@H](OC)[C@H](C)C(=O)[O-])O2)[C@@H]4O[C@H](C[C@@H]4C)[C@H]5O[C@@](O)(CO)[C@H](C)C[C@@H]5C	22373-78-0		Prestwick	Prestwick3	2006	DMSO	0.145894	0.431354	2.90799	0.0394779	395.333	323.167
CGL-000003	J02	Cpd	ROSCOVITINE	354.5	CC[C@@H](Nc1nc(c2c(NCc3ccccc3)n1)n(C(C)C)cn2)CO	186692-46-6	CC-205	Biomol	Kinase Inhibitor 2832v2.2	N1290	DMSO	0.0692935	0.431567	0.527781	0.0407522	355.667	258.333
CGL-000004	K05	Cpd	Trapidil	205.265	CCN(CC)c1cc(C)nc2ncnn12	15421-84-8		Prestwick	Prestwick3	2006	DMSO	0.0570083	0.431588	0.146042	0.0408775	425.5	303.5
CGL-000002	K18	Cpd	Melatonin	232.285	COc1ccc2[nH]cc(CCNC(=O)C)c2c1	73-31-4		Prestwick	Prestwick3	2006	DMSO	0.0523656	0.431627	0.00177691	0.0411132	394.667	311
CGL-000003	C12	Cpd	Flecainide acetate	474.404	CC(=O)O.FC(F)(F)COc1ccc(OCC(F)(F)F)c(c1)C(=O)NCC2CCCCN2	54143-56-5		Prestwick	Prestwick3	2006	DMSO	0.0813474	0.431772	0.902333	0.04198	436.167	313.667
CGL-000003	L12	Cpd	(-)-MK 801 hydrogen maleate	337.379	C[C@@]12N[C@@H](Cc3ccccc13)c4ccccc24.OC(=O)\C=C/C(=O)O	77086-19-2		Prestwick	Prestwick3	2006	DMSO	0.0683429	0.431947	0.498243	0.0430298	403.833	307.833
CGL-000002	O11	Cpd	Amikacin hydrate	621.644	O.O.NCC[C@H](O)C(=O)N[C@@H]1C[C@H](N)[C@@H](O[C@H]2O[C@H](CN)[C@@H](O)[C@H](O)[C@H]2O)[C@H](O)[C@H]1O[C@H]3O[C@H](CO)[C@@H](O)[C@H](N)[C@H]3O	37517-28-5		Prestwick	Prestwick3	2006	DMSO	0.0631514	0.432114	0.336926	0.0440324	342.167	269
CGL-000004	O14	Cpd	Dorzolamide hydrochloride	360.903	Cl.CCN[C@H]1C[C@H](C)S(=O)(=O)c2sc(cc12)S(=O)(=O)N	130693-82-2		Prestwick	Prestwick3	2006	DMSO	0.0809017	0.43212	0.888483	0.0440644	340	281
CGL-000002	K05	Cpd	Debrisoquin sulfate	448.548	NC(=N)N1CCc2ccccc2C1.NC(=N)N3CCc4ccccc4C3.OS(=O)(=O)O	581-88-4		Prestwick	Prestwick3	2006	DMSO	0.0500859	0.432406	-0.0690612	0.0457821	401.167	332
CGL-000002	C10	Cpd	Apigenin	270.244	Oc1ccc(cc1)C2=CC(=O)c3c(O)cc(O)cc3O2	520-36-5		Prestwick	Prestwick3	2006	DMSO	0.0906626	0.432434	1.19179	0.0459461	429.667	322.833
CGL-000001	A11	Cpd	Atracurium besylate	1243.51	COc1ccc(CC2c3cc(OC)c(OC)cc3CC[N+]2(C)CCC(=O)OCCCCCOC(=O)CC[N+]4(C)CCc5cc(OC)c(OC)cc5C4Cc6ccc(OC)c(OC)c6)cc1OC.[O-]S(=O)(=O)c7ccccc7.[O-]S(=O)(=O)c8ccccc8	64228-81-5		Prestwick	Prestwick3	2006	DMSO	0.0644468	0.43273	0.377179	0.0477195	412.167	344.333
CGL-000001	K06	Cpd	Loxapine succinate	445.907	CN1CCN(CC1)C2=Nc3ccccc3Oc4ccc(Cl)cc24.OC(=O)CCC(=O)O	27833-64-3		Prestwick	Prestwick3	2006	DMSO	0.073373	0.432739	0.654544	0.0477735	386.833	322.333
CGL-000004	L15	Cpd	N9-Isopropylolomoucine	326.4	CC(n1c(c2nc1)nc(NCCO)nc2NCc3ccccc3)C		CC-202	Biomol	ICCB_bioactives(v2)	3-N1348	DMSO	0.0425002	0.4328	-0.304773	0.0481393	336.417	272.333
CGL-000002	F06	Cpd	Lobelanidine hydrochloride	375.943	Cl.CN1C(CC(O)c2ccccc2)CCCC1CC(O)c3ccccc3	6112-86-3		Prestwick	Prestwick3	2006	DMSO	0.0539968	0.432863	0.0524625	0.0485178	448.333	349.333
CGL-000005	H17	Cpd	PHENTOLAMINE	317.8	Cc1ccc(N(c2cc(O)ccc2)CC(NCC3)=N3)cc1	73-05-2	AC-121	Biomol	ICCB_bioactives(v2)	3-N1348	DMSO	0.0465327	0.432969	-0.17947	0.04915	407	358.5
CGL-000005	N18	Cpd	CGP-37157	324.2	Clc1cc(c2cc1)C(c3c(Cl)cccc3)SCC(=O)N2	75450-34-9	CM-119	Biomol	ICCB_bioactives(v2)	3-N1348	DMSO	0.0867676	0.433099	1.07076	0.049931	359.5	226
CGL-000005	M04	Cpd	REV-5901	335.4	CCCCCC(c1cc(OCc2nc(c3cc2)cccc3)ccc1)O	101910-24-1	EI209	Biomol	ICCB_bioactives(v2)	3-N1348	DMSO	0.0434262	0.433619	-0.276	0.0530468	416.833	297.167
CGL-000003	O15	Cpd	Finasteride	372.556	CC(C)(C)NC(=O)[C@H]1CC[C@H]2[C@@H]3CC[C@H]4NC(=O)C=C[C@]4(C)[C@H]3CC[C@]12C	98319-26-7		Prestwick	Prestwick3	2006	DMSO	0.060939	0.43369	0.26818	0.0534715	325.833	293.417
CGL-000006	K13	Cpd	Prostaglandin E2	352.5	CCCCC[C@@H](\C=C\[C@@H]1[C@@H](C\C=C/CCCC(O)=O)C(=O)C[C@H]1O)O	363-24-6	PG007	Biomol	Bioactive Lipid Library 2800v4	N1248a		0.0625107	0.433912	0.317019	0.0548017	432.667	375.167
CGL-000003	B19	Cpd	Dichlorphenamide	305.16	NS(=O)(=O)c1cc(Cl)c(Cl)c(c1)S(=O)(=O)N	120-97-8		Prestwick	Prestwick3	2006	DMSO	0.0533333	0.433983	0.0318472	0.0552276	485.333	364.667
CGL-000005	O17	Cpd	CIGLITAZONE	333.5	CC1(CCCCC1)COc2ccc(CC3C(=O)NC(=O)S3)cc2	74772-77-3	GR205	Biomol	ICCB_bioactives(v2)	3-N1348	DMSO	0.0691552	0.434092	0.523483	0.0558789	344	264.833
CGL-000006	E05	Cpd	15(S)-HEPE	318.5	CC\C=C/C[C@@H](\C=C\C=C/C\C=C/C\C=C/CCCC(O)=O)O	86282-92-0	H515	Biomol	Bioactive Lipid Library 2800v4	N1248a		0.0491853	0.434158	-0.0970438	0.0562727	439.667	345.5
CGL-000005	P07	Cpd	Decylubiquinone	322.4	CCCCCCCCCCC(C(=O)C(OC)=C(OC)C1=O)=C1C	55486-00-5	CM-115	Biomol	ICCB_bioactives(v2)	3-N1348	DMSO	0.0538019	0.434215	0.0464082	0.0566148	422.833	307.333
CGL-000003	K07	Cpd	Promazine hydrochloride	320.887	Cl.CN(C)CCCN1c2ccccc2Sc3ccccc13	53-60-1		Prestwick	Prestwick3	2006	DMSO	0.0656528	0.434355	0.414653	0.0574531	388.5	328.667
CGL-000006	J05	Cpd	PAF C16	523.7	CCCCCCCCCCCCCCCCOC[C@@H](OC(C)=O)COP(OCC[N+](C)(C)C)([O-])=O	74389-68-7	L100	Biomol	Bioactive Lipid Library 2800v4	N1248a		NA	0.434387	NA	0.0576443	NA	357.833
CGL-000002	J03	Cpd	Glycocholic acid	465.636	C[C@H](CCC(=O)NCC(=O)O)[C@H]1CC[C@H]2[C@@H]3[C@H](O)C[C@@H]4C[C@H](O)CC[C@]4(C)[C@H]3C[C@H](O)[C@]12C	475-31-0		Prestwick	Prestwick3	2006	DMSO	0.0850003	0.434407	1.01584	0.057767	403.333	308.5
CGL-000001	C13	Cpd	Sulfathiazole	255.319	Nc1ccc(cc1)S(=O)(=O)Nc2nccs2	72-14-0		Prestwick	Prestwick3	2006	DMSO	0.0803369	0.434579	0.870936	0.0587971	464.167	359.667
CGL-000004	M17	Cpd	Benzathine benzylpenicillin	941.144	CC1(C)S[C@@H]2[C@H](NC(=O)COc3ccccc3)C(=O)N2C1C(=O)O.CC4(C)S[C@@H]5[C@H](NC(=O)COc6ccccc6)C(=O)N5C4C(=O)O.C(CNCc7ccccc7)NCc8ccccc8	5928-84-7		Prestwick	Prestwick3	2006	DMSO	0.0571216	0.43464	0.149562	0.0591583	387.833	298.333
CGL-000002	C15	Cpd	Procainamide hydrochloride	271.793	Cl.CCN(CC)CCNC(=O)c1ccc(N)cc1	614-39-1		Prestwick	Prestwick3	2006	DMSO	0.0681991	0.434684	0.493774	0.0594239	482	374.833
CGL-000001	P16	Cpd	Guanethidine sulfate	494.705	NC(=N)NCCN1CCCCCCC1.NC(=N)NCCN2CCCCCCC2.OS(=O)(=O)O	60-02-6		Prestwick	Prestwick3	2006	DMSO	0.0482881	0.434829	-0.124924	0.0602927	377	259.417
CGL-000002	H14	Cpd	Convolamine hydrochloride	341.838	Cl.COc1ccc(cc1OC)C(=O)OC2C[C@H]3CC[C@H](C2)N3C	500-56-1		Prestwick	Prestwick3	2006	DMSO	0.0413585	0.434895	-0.340248	0.0606879	410.5	310.833
CGL-000006	M15	Cpd	2,3-Dinor-6-keto-prostaglandin F1a	342.5	CCCCC[C@@H](\C=C\[C@@H]1[C@@H](CC(CCC(O)=O)=O)[C@@H](O)C[C@H]1O)O	64700-71-6	PG034	Biomol	Bioactive Lipid Library 2800v4	N1248a		0.057772	0.435465	0.16977	0.0641013	397.5	335.5
CGL-000003	O12	Cpd	Isocarboxazid	231.256	Cc1onc(c1)C(=O)NNCc2ccccc2	59-63-2		Prestwick	Prestwick3	2006	DMSO	0.0890358	0.435518	1.14124	0.0644197	318.333	274
CGL-000005	O07	Cpd	C2 CERAMIDE	341.5	CCCCCCCCCCCCC\C=C\[C@H]([C@@H](NC(C)=O)CO)O	3102-57-6	SL100	Biomol	ICCB_bioactives(v2)	3-N1348	DMSO	0.0648381	0.435535	0.389337	0.0645216	357.833	292.833
CGL-000001	M09	Cpd	Chlorpromazine hydrochloride	355.332	Cl.CN(C)CCCN1c2ccccc2Sc3ccc(Cl)cc13	69-09-0		Prestwick	Prestwick3	2006	DMSO	0.115256	0.435546	1.95599	0.0645856	311.333	259.833
CGL-000006	C12	Cpd	Misoprostol, free acid	368.5	CCCCC(C\C=C\[C@@H]1[C@@H](CCCCCCC(O)=O)C(=O)C[C@H]1O)(O)C	59122-46-2	PG052	Biomol	Bioactive Lipid Library 2800v4	N1248a		0.0653991	0.43569	0.406771	0.0654475	435.5	424.833
CGL-000005	H08	Cpd	PRIMA-1	185.2	OCC1(C(=O)C2CCN1CC2)CO	5608-24-2	GR333	Biomol	ICCB_bioactives(v2)	3-N1348	DMSO	0.363556	0.435712	9.67144	0.0655792	376.667	352.667
CGL-000004	A19	Cpd	3-Acetamidocoumarin	203.199	CC(=O)NC1=Cc2ccccc2OC1=O	779-30-6		Prestwick	Prestwick3	2006	DMSO	0.0461796	0.435759	-0.190442	0.0658619	439.333	365.667
CGL-000004	G03	Cpd	Gliquidone	527.645	COc1ccc2c(c1)C(=O)N(CCc3ccc(cc3)S(=O)(=O)NC(=O)NC4CCCCC4)C(=O)C2(C)C	33342-05-1		Prestwick	Prestwick3	2006	DMSO	0.0709111	0.435781	0.578046	0.0659957	414.167	322.167
CGL-000006	F17	Cpd	Sphingosine	299.5	CCCCCCCCCCCCC\C=C\[C@H]([C@H](CO)N)O	123-78-4	EI155	Biomol	Bioactive Lipid Library 2800v4	N1248a		0.05139	0.43591	-0.0285364	0.0667677	453.667	348.5
CGL-000001	D12	Cpd	Niflumic acid	282.224	OC(=O)c1cccnc1Nc2cccc(c2)C(F)(F)F	4394-00-7		Prestwick	Prestwick3	2006	DMSO	0.116151	0.435958	1.98378	0.0670581	444.667	383.5
CGL-000003	O14	Cpd	Lithocholic acid	376.585	C[C@H](CCC(=O)O)[C@H]1CC[C@H]2[C@@H]3CC[C@@H]4C[C@H](O)CC[C@]4(C)[C@H]3CC[C@]12C	434-13-9		Prestwick	Prestwick3	2006	DMSO	0.0883138	0.435991	1.1188	0.0672544	337.833	279.333
CGL-000006	C05	Cpd	(±)5-HETE Lactone	302.5	CCCCC\C=C/C\C=C/C\C=C/C=C/C1OC(=O)CCC1	73279-37-5	HL005	Biomol	Bioactive Lipid Library 2800v4	N1248a		0.0774618	0.436012	0.781595	0.0673813	452.167	328
CGL-000001	I05	Cpd	Moxisylyte hydrochoride	315.844	Cl.CC(C)c1cc(OC(=O)C)c(C)cc1OCCN(C)C	964-52-3		Prestwick	Prestwick3	2006	DMSO	0.0756061	0.436019	0.723934	0.0674203	380.333	305.333
CGL-000002	F19	Cpd	Bromperidol	420.325	OC1(CCN(CCCC(=O)c2ccc(F)cc2)CC1)c3ccc(Br)cc3	10457-90-6		Prestwick	Prestwick3	2006	DMSO	0.0552513	0.436033	0.091445	0.0675058	413.667	322.667
CGL-000003	N14	Cpd	Altretamine	210.284	CN(C)c1nc(nc(n1)N(C)C)N(C)C	645-05-6		Prestwick	Prestwick3	2006	DMSO	0.081737	0.436059	0.914441	0.0676578	373.333	306.167
CGL-000001	O10	Cpd	Josamycin	828.016	CO[C@H]1[C@@H](CC(=O)O[C@H](C)C\C=C\C=C\[C@H](O)[C@H](C)C[C@H](CC=O)[C@@H]1O[C@@H]2O[C@H](C)[C@@H](O[C@H]3C[C@@](C)(OC(=O)CC(C)C)[C@@H](O)[C@H](C)O3)[C@@H]([C@H]2O)N(C)C)OC(=O)C	16846-24-5		Prestwick	Prestwick3	2006	DMSO	0.110337	0.436122	1.80313	0.0680405	289.833	230.5
CGL-000005	M18	Cpd	U-75302	361.5	CCCCC\C=C/CC(\C=C\c1nc(CC(CCCCO)O)ccc1)O	119477-85-9	RA102	Biomol	ICCB_bioactives(v2)	3-N1348	DMSO	0.0770314	0.436223	0.768222	0.0686413	362.25	285.833
CGL-000005	P06	Cpd	CinnGEL	518.6	COC(CC[C@@H](C(N[C@H](C(N)=O)CC(C)C)=O)NC(CNC(c1ccc(\C=C\C(OC)=O)cc1)=O)=O)=O		PR-115	Biomol	ICCB_bioactives(v2)	3-N1348	DMSO	0.0515337	0.436336	-0.0240734	0.0693204	405	303.333
CGL-000004	L13	Cpd	Lavendustin A	381.4	OC(c1c(O)ccc(N(Cc2c(O)ccc(O)c2)Cc3c(O)cccc3)c1)=O	125697-92-9	EI185	Biomol	ICCB_bioactives(v2)	3-N1348	DMSO	0.0834037	0.436884	0.96623	0.0726014	381.5	315.333
CGL-000006	B04	Cpd	Undecanoic acid	186.3	CCCCCCCCCCC(O)=O	112-37-8	BL-136	Biomol	Fatty Acid Library 2803	3-N1309		0.0728521	0.43713	0.638357	0.0740776	487.667	390
CGL-000003	P05	Cpd	Iopromide	791.12	COCC(=O)Nc1c(I)c(C(=O)NCC(O)CO)c(I)c(C(=O)N(C)CC(O)CO)c1I	73334-07-3		Prestwick	Prestwick3	2006	DMSO	0.0752907	0.437269	0.714134	0.0749064	415	339.333
CGL-000005	I20	Cpd	PROSTAGLANDIN A1	336.5	CCCCC[C@@H](\C=C\[C@@H]1[C@@H](CCCCCCC(O)=O)C(=O)C=C1)O	14152-28-4	PG001	Biomol	ICCB_bioactives(v2)	3-N1348	DMSO	0.0436634	0.437383	-0.268627	0.075591	414.167	313.5
CGL-000006	F07	Cpd	17-Octadecynoic acid	280.4	OC(CCCCCCCCCCCCCCCC#C)=O	34450-18-5	EI103	Biomol	Bioactive Lipid Library 2800v4	N1248a		0.0486328	0.437451	-0.114213	0.0759978	442.167	366.583
CGL-000005	M16	Cpd	U-46619	350.5	CCCCC[C@@H](\C=C\[C@H]1[C@@H](C[C@H]2[C@@H]1C\C=C/CCCC(O)=O)OC2)O	56985-40-1	PG023	Biomol	ICCB_bioactives(v2)	3-N1348	DMSO	0.0547325	0.437517	0.0753249	0.0763919	388.167	278.917
CGL-000003	A05	Cpd	Epicatechin-(-)	290.275	O[C@H]1Cc2c(O)cc(O)cc2O[C@@H]1c3ccc(O)c(O)c3	154-23-4		Prestwick	Prestwick3	2006	DMSO	0.0413732	0.437716	-0.339791	0.0775849	472.667	369.167
CGL-000003	M21	Cpd	Strophanthidin	404.508	C[C@]12CC[C@H]3[C@@H](CC[C@]4(O)C[C@@H](O)CC[C@]34C=O)[C@@]1(O)CC[C@@H]2C5=CC(=O)OC5	66-28-4		Prestwick	Prestwick3	2006	DMSO	0.0622872	0.438043	0.310072	0.079544	387	294.167
CGL-000002	A03	Cpd	Streptomycin sulfate	1457.4	CN[C@H]1[C@H](O)[C@@H](O)[C@H](CO)O[C@H]1O[C@H]2[C@H](O[C@@H]3[C@@H](O)[C@H](O)[C@@H](NC(=N)N)[C@H](O)[C@H]3NC(=N)N)O[C@@H](C)[C@]2(O)C=O.CN[C@H]4[C@H](O)[C@@H](O)[C@H](CO)O[C@H]4O[C@H]5[C@H](O[C@@H]6[C@@H](O)[C@H](O)[C@@H](NC(=N)N)[C@H](O)[C@H]6NC(=N)N)O[C@@H](C)[C@]5(O)C=O.OS(=O)(=O)O.OS(=O)(=O)O.OS(=O)(=O)O	3810-74-0		Prestwick	Prestwick3	2006	DMSO	0.0536781	0.438061	0.0425622	0.0796509	485	423.167
CGL-000004	H21	Cpd	HNMPA-(AM)3	454.4	CC(OCOC(P(OCOC(C)=O)(OCOC(C)=O)=O)c1cc(c2cc1)cccc2)=O		EI-248	Biomol	ICCB_bioactives(v2)	3-N1348	DMSO	0.117633	0.438103	2.02983	0.0799046	277.833	253.333
CGL-000001	E07	Cpd	Sulfadiazine	250.281	Nc1ccc(cc1)S(=O)(=O)Nc2ncccn2	68-35-9		Prestwick	Prestwick3	2006	DMSO	0.0639169	0.438283	0.360713	0.0809791	433.167	368.5
CGL-000001	L10	Cpd	Pimethixene maleate	409.508	CN1CCC(=C2c3ccccc3Sc4ccccc24)CC1.OC(=O)\C=C/C(=O)O	13187-06-9		Prestwick	Prestwick3	2006	DMSO	0.0717612	0.438516	0.604461	0.0823783	318.667	297.5
CGL-000004	F06	Cpd	SB-431542	384.4	NC(c1ccc(c2[nH]c(c3ncccc3)c(c4cc(c5cc4)OCO5)n2)cc1)=O	301836-41-9	EI314	Biomol	ICCB_bioactives(v2)	3-N1348	DMSO	0.0591007	0.438564	0.211058	0.0826668	440.167	361.5
CGL-000002	I20	Cpd	Pilocarpine nitrate	271.275	CC[C@H]1[C@@H](Cc2cncn2C)COC1=O.O[N+](=O)[O-]	148-72-1		Prestwick	Prestwick3	2006	DMSO	0.0476074	0.438655	-0.146076	0.0832075	394.667	316
CGL-000001	G14	Cpd	Naltrexone hydrochloride dihydrate	413.902	O.O.Cl.Oc1ccc2C[C@H]3N(CC4CC4)CC[C@@]56[C@@H](Oc1c25)C(=O)CC[C@@]36O	16676-29-2		Prestwick	Prestwick3	2006	DMSO	0.0535701	0.438762	0.0392058	0.0838499	444.333	280.333
CGL-000001	A22	Cpd	Pindolol	248.328	CC(C)NCC(O)COc1cccc2[nH]ccc12	13523-86-9		Prestwick	Prestwick3	2006	DMSO	0.0627584	0.438772	0.324713	0.0839111	431	379.333
CGL-000005	M15	Cpd	ANANDAMIDE (20:4,n-6)	347.6	CCCCC\C=C/C\C=C/C\C=C/C\C=C/CCCC(NCCO)=O	94421-68-8	FA017	Biomol	ICCB_bioactives(v2)	3-N1348	DMSO	0.0572832	0.438796	0.154582	0.0840551	410	289.5
CGL-000001	K10	Cpd	Diltiazem hydrochloride	450.988	Cl.COc1ccc(cc1)[C@@H]2Sc3ccccc3N(CCN(C)C)C(=O)[C@@H]2OC(=O)C	33286-22-5		Prestwick	Prestwick3	2006	DMSO	0.0528683	0.439259	0.0173963	0.0868276	356.667	310.333
CGL-000002	H21	Cpd	Sulfasalazine	398.4	OC(=O)c1cc(ccc1O)N=Nc2ccc(cc2)S(=O)(=O)Nc3ccccn3	599-79-1		Prestwick	Prestwick3	2006	DMSO	0.0591179	0.439275	0.211591	0.0869203	377	216.667
CGL-000002	G17	Cpd	Cephalexin monohydrate	365.411	O.CC1=C(N2[C@H](SC1)[C@H](NC(=O)[C@H](N)c3ccccc3)C2=O)C(=O)O	23325-78-2		Prestwick	Prestwick3	2006	DMSO	0.0421909	0.43955	-0.314383	0.0885714	422.833	282.167
CGL-000001	D09	Cpd	Alverine citrate salt	473.571	CCN(CCCc1ccccc1)CCCc2ccccc2.OC(=O)CC(O)(CC(=O)O)C(=O)O	5560-59-8		Prestwick	Prestwick3	2006	DMSO	0.0599689	0.439642	0.238035	0.0891228	441	368.333
CGL-000006	B01	Cpd	ELASTATINAL	512.6	CC(C[C@@H](C(O)=O)NC(N[C@H](C(N[C@H](C(N[C@H](C=O)C)=O)CCC(N)=O)=O)C1NC(=N)NCC1)=O)C	51798-45-9	PI-103	Biomol	Protease Inhibitors Library 2833v2.0	1272a	DMSO	0.0746589	0.439921	0.694502	0.0907927	430.333	424.5
CGL-000006	I02	Cpd	12(S)-HHT	280.4	CCCCC[C@@H](\C=C\C=C\C\C=C/CCCC(O)=O)O	54397-84-1	HRT012	Biomol	Bioactive Lipid Library 2800v4	N1248a		0.0660436	0.439947	0.426797	0.0909504	434.667	426.5
CGL-000006	L12	Cpd	14(E)-Tricosenoic acid	352.6	CCCCCCCC\C=C\CCCCCCCCCCCCC(O)=O		BL-132	Biomol	Fatty Acid Library 2803	3-N1309		0.0581055	0.439992	0.180133	0.0912206	427	324.333
CGL-000004	A06	Cpd	Tridihexethyl chloride	353.98	[Cl-].CC[N+](CC)(CC)CCC(O)(C1CCCCC1)c2ccccc2	4310-35-4		Prestwick	Prestwick3	2006	DMSO	0.0477499	0.440153	-0.141646	0.0921849	456	366.5
CGL-000001	D21	Cpd	Flutamide	276.217	CC(C)C(=O)Nc1ccc(c(c1)C(F)(F)F)[N+](=O)[O-]	13311-84-7		Prestwick	Prestwick3	2006	DMSO	0.0397549	0.440312	-0.390077	0.0931354	420.5	328.5
CGL-000001	D11	Cpd	Aceclofenac	354.192	OC(=O)COC(=O)Cc1ccccc1Nc2c(Cl)cccc2Cl	89796-99-6		Prestwick	Prestwick3	2006	DMSO	0.073549	0.440342	0.660011	0.093314	443.5	375.667
CGL-000002	N16	Cpd	Folic acid	441.407	NC1=NC(=O)c2nc(CNc3ccc(cc3)C(=O)N[C@@H](CCC(=O)O)C(=O)O)cnc2N1	59-30-3		Prestwick	Prestwick3	2006	DMSO	0.0472032	0.440374	-0.158636	0.0935086	370.833	278.5
CGL-000002	K02	Cpd	SU 4312	264.3	CN(c1ccc(\C=C(\c(c2N3)cccc2)/C3=O)cc1)C	5812-07-07	EI-306	Biomol	Kinase Inhibitor 2832v2.2	N1290	DMSO	0.0822476	0.440515	0.930307	0.0943486	431.333	307.333
CGL-000001	E01	Cpd	TYRPHOSTIN 46	204.2	NC(\C(\C#N)=C\c1cc(O)c(O)cc1)=O	122520-85-8	EI-257	Biomol	Kinase Inhibitor 2832v2.2	N1290	DMSO	0.0847727	0.440516	1.00877	0.0943583	414.833	315.333
CGL-000002	L06	Cpd	Harmol hydrochloride monohydrate	252.703	O.Cl.Cc1nccc2c3ccc(O)cc3[nH]c12	40580-83-4		Prestwick	Prestwick3	2006	DMSO	0.0430948	0.440787	-0.286295	0.0959822	357.167	271.167
CGL-000006	C14	Cpd	Thromboxane B2	370.5	CCCCC[C@@H](\C=C\[C@@H]1[C@@H](C\C=C/CCCC(O)=O)[C@@H](O)CC(O)O1)O	54397-85-2	TB002	Biomol	Bioactive Lipid Library 2800v4	N1248a		0.0454414	0.440975	-0.21338	0.0971074	480	412.667
CGL-000001	K13	Cpd	Sulpiride	341.432	CCN1CCCC1CNC(=O)c2cc(ccc2OC)S(=O)(=O)N	15676-16-1		Prestwick	Prestwick3	2006	DMSO	0.0724542	0.441035	0.625993	0.0974637	378.5	327.333
CGL-000003	I02	Cpd	OLOMOUCINE	298.3	Cn1c(c2nc1)nc(NCCO)nc2NCc3ccccc3	101622-51-9	CC-200	Biomol	Kinase Inhibitor 2832v2.2	N1290	DMSO	0.0719384	0.441085	0.609966	0.0977667	381	283
CGL-000006	B12	Cpd	Tridecanoic acid	214.4	CCCCCCCCCCCCC(O)=O	638-53-9	BL-138	Biomol	Fatty Acid Library 2803	3-N1309		0.0442166	0.441309	-0.251439	0.0991083	461.833	329.833
CGL-000002	G13	Cpd	Adenosine 5'-monophosphate monohydrate	365.242	O.Nc1ncnc2c1ncn2[C@@H]3O[C@H](COP(=O)(O)O)[C@@H](O)[C@H]3O	18422-05-4		Prestwick	Prestwick3	2006	DMSO	0.0498599	0.44135	-0.0760838	0.0993517	459.333	353
CGL-000004	I03	Cpd	Alfadolone acetate	390.524	CC(=O)OCC(=O)[C@H]1CC[C@H]2[C@@H]3CC[C@H]4C[C@H](O)CC[C@]4(C)[C@H]3C(=O)C[C@]12C	23930-37-2		Prestwick	Prestwick3	2006	DMSO	0.043286	0.441355	-0.280354	0.0993826	411.5	303.833
CGL-000002	I13	Cpd	Ambroxol hydrochloride	414.57	Cl.Nc1c(Br)cc(Br)cc1CN[C@@H]2CC[C@@H](O)CC2	23828-92-4		Prestwick	Prestwick3	2006	DMSO	0.0500504	0.441397	-0.0701639	0.0996325	428.5	330.667
CGL-000006	N06	Cpd	Z-PLG-NHOH	434.5	CC(C[C@@H](C(NCC(NO)=O)=O)NC([C@@H]1N(C(OCc2ccccc2)=O)CCC1)=O)C	103135-74-0	PI-139	Biomol	Protease Inhibitors Library 2833v2.0	1272a	DMSO	0.0509879	0.441588	-0.0410309	0.100774	407.333	329.167
CGL-000001	B12	Cpd	Dropropizine (R,S)	236.317	OCC(O)CN1CCN(CC1)c2ccccc2	17692-31-8		Prestwick	Prestwick3	2006	DMSO	0.0812794	0.441885	0.90022	0.102556	478.833	365.833
CGL-000001	L05	Cpd	Pyrantel tartrate	356.4	CN1CCCN=C1\C=C\c2cccs2.O[C@H]([C@@H](O)C(=O)O)C(=O)O	33401-94-4		Prestwick	Prestwick3	2006	DMSO	0.0759044	0.442041	0.733201	0.103491	349.833	285.167
CGL-000001	M05	Cpd	Homatropine hydrobromide (R,S)	356.263	Br.CN1[C@@H]2CC[C@H]1C[C@H](C2)OC(=O)C(O)c3ccccc3	51-56-9		Prestwick	Prestwick3	2006	DMSO	0.0660142	0.442121	0.425881	0.103971	365.667	259.833
CGL-000003	L17	Cpd	Doxazosin mesylate	547.591	COc1cc2nc(nc(N)c2cc1OC)N3CCN(CC3)C(=O)C4COc5ccccc5O4.CS(=O)(=O)O	77883-43-3		Prestwick	Prestwick3	2006	DMSO	0.0265174	0.442252	-0.801409	0.104756	387.5	293.167
CGL-000005	O15	Cpd	CARBACYCLIN	350.5	CCCCC[C@@H](\C=C\[C@@H]1[C@H]([C@@H]2C[C@H]1O)C\C(=C\CCCC(O)=O)\C2)O	69552-46-1	PG035	Biomol	ICCB_bioactives(v2)	3-N1348	DMSO	0.0871148	0.442273	1.08154	0.104879	366.5	246.833
CGL-000003	K19	Cpd	Hexestrol	270.375	CCC(C(CC)c1ccc(O)cc1)c2ccc(O)cc2	84-16-2		Prestwick	Prestwick3	2006	DMSO	0.0457524	0.44246	-0.203717	0.106002	416.667	304
CGL-000004	F03	Cpd	EHNA	313.8	CCCCCC[C@H](n1c(c2nc1)ncnc2N)[C@H](O)C	51350-19-7	PD129	Biomol	ICCB_bioactives(v2)	3-N1348	DMSO	0.0705819	0.442484	0.567815	0.106145	434.667	324.167
CGL-000003	G02	Cpd	SPHINGOSINE	299.5	CCCCCCCCCCCCC\C=C\[C@H]([C@H](CO)N)O	123-78-4	EI-155	Biomol	Kinase Inhibitor 2832v2.2	N1290	DMSO	0.177061	0.442597	3.87647	0.106823	293.833	298.167
CGL-000006	L02	Cpd	Adrenic acid (22:4 N-6)	332.5	CCCCC\C=C/C\C=C/C\C=C/C\C=C/CCCCCC(O)=O	28874-58-0	FA-011	Biomol	Fatty Acid Library 2803	3-N1309		0.149867	0.442773	3.03147	0.107873	379	309.5
CGL-000006	L16	Cpd	15(Z)-Tetracosenoic acid	366.6	CCCCCCCC\C=C\CCCCCCCCCCCCCC(O)=O	506-37-6	BL-133	Biomol	Fatty Acid Library 2803	3-N1309		0.0453063	0.442819	-0.217578	0.108148	426.167	316.167
CGL-000003	L02	Cpd	DAIDZEIN	254.2	Oc1ccc(C(C(=O)c(c2O3)ccc(O)c2)=C3)cc1	486-66-8	ST-110	Biomol	Kinase Inhibitor 2832v2.2	N1290	DMSO	0.0584456	0.44289	0.190703	0.108577	437.333	304.333
CGL-000006	J20	Cpd	13(E)-Docosenoic acid	338.6	CCCCCCCC\C=C\CCCCCCCCCCCC(O)=O	506-33-2	BL-126	Biomol	Fatty Acid Library 2803	3-N1309		0.0539943	0.442915	0.0523875	0.108723	424.333	314.167
CGL-000004	B18	Cpd	PD 98059	267.3	COc1c(N)c(C(Oc(c2C3=O)cccc2)=C3)ccc1	167869-21-8	EI-360	Biomol	ICCB_bioactives(v2)	3-N1348	DMSO	0.0483397	0.443214	-0.123319	0.110518	439.5	362.833
CGL-000003	M09	Cpd	Bromopride	344.254	CCN(CC)CCNC(=O)c1cc(Br)c(N)cc1OC	4093-35-0		Prestwick	Prestwick3	2006	DMSO	0.0536114	0.443306	0.0404882	0.111069	382.667	297.167
CGL-000004	M18	Cpd	Mephenytoin	218.258	CCC1(NC(=O)N(C)C1=O)c2ccccc2	50-12-4		Prestwick	Prestwick3	2006	DMSO	0.0451733	0.443453	-0.22171	0.111947	376.583	294.833
CGL-000003	H06	Cpd	Monobenzone	200.239	Oc1ccc(OCc2ccccc2)cc1	103-16-2		Prestwick	Prestwick3	2006	DMSO	0.265129	0.443829	6.613	0.114198	270.833	227.667
CGL-000006	I03	Cpd	13-Ketooctadecadienoic acid	294.5	CCCCCC(\C=C\C=C/CCCCCCCC(O)=O)=O		KO013	Biomol	Bioactive Lipid Library 2800v4	N1248a		0.0669875	0.444123	0.456125	0.115959	428.333	340.333
CGL-000003	N02	Cpd	KENPAULLONE	327.2	Brc1cc(c2cc1)c3c(c(c4NC(=O)C3)cccc4)[nH]2	142273-20-9	EI-310	Biomol	Kinase Inhibitor 2832v2.2	N1290	DMSO	0.0413389	0.444619	-0.340856	0.118935	420.833	289.5
CGL-000005	L12	Cpd	5'-N-Ethylcarboxamidoadenosine (NECA)	308.3	CCNC([C@@H]1[C@H](O)C(O)[C@H](n2c(c3nc2)ncnc3N)O1)=O	78647-50-4	AC601	Biomol	ICCB_bioactives(v2)	3-N1348	DMSO	0.0575081	0.444755	0.161571	0.119748	396.833	315
CGL-000003	N17	Cpd	Acetaminophen	151.166	CC(=O)Nc1ccc(O)cc1	103-90-2		Prestwick	Prestwick3	2006	DMSO	0.0769532	0.444804	0.765792	0.12004	338.667	268.333
CGL-000002	K01	Cpd	ZM 336372	389.4	CN(c1cc(C(Nc2cc(NC(c3ccc(O)cc3)=O)c(C)cc2)=O)ccc1)C	208260-29-1	EI-298	Biomol	Kinase Inhibitor 2832v2.2	N1290	DMSO	0.0842393	0.44486	0.992196	0.120378	446.833	323
CGL-000006	G08	Cpd	9(S)-HODE	296.5	CCCCC\C=C/C=C/[C@H](CCCCCCCC(O)=O)O	73543-67-6	HO409	Biomol	Bioactive Lipid Library 2800v4	N1248a		0.0404361	0.445123	-0.368912	0.12195	460.333	361.167
CGL-000003	B22	Cpd	Proxyphylline	238.248	CC(O)Cn1cnc2N(C)C(=O)N(C)C(=O)c12	603-00-9		Prestwick	Prestwick3	2006	DMSO	0.0481748	0.445268	-0.128445	0.122821	469.833	388.833
CGL-000004	O13	Cpd	Alcuronium chloride	737.821	[Cl-].[Cl-].OC\C=C\1/C[N@+]2(CC=C)CC[C@@]34[C@@H]2C[C@@H]1C5=CN6C7C(=CN(C35)c8ccccc48)[C@H]9C[C@H]%10[C@@]7(CC[N@@+]%10(CC=C)C/C/9=C\CO)c%11ccccc6%11	15180-03-7		Prestwick	Prestwick3	2006	DMSO	0.163908	0.445313	3.46776	0.123089	315.833	287
CGL-000004	E05	Cpd	Rilmenidine hemifumarate	476.578	OC(=O)\C=C\C(=O)O.C1CN=C(NC(C2CC2)C3CC3)O1.C4CN=C(NC(C5CC5)C6CC6)O4	54187-04-1		Prestwick	Prestwick3	2006	DMSO	0.0608614	0.445346	0.26577	0.123287	456.5	356.333
CGL-000005	K19	Cpd	Dimethyloxaloylglycine	175.1	COC(CNC(C(OC)=O)=O)=O	89464-63-1	EI-347	Biomol	ICCB_bioactives(v2)	3-N1348	DMSO	0.045707	0.445504	-0.205127	0.124233	394.833	325
CGL-000004	A13	Cpd	Sotalol hydrochloride	308.83	Cl.CC(C)NCC(O)c1ccc(NS(=O)(=O)C)cc1	959-24-0		Prestwick	Prestwick3	2006	DMSO	0.0584965	0.44569	0.192283	0.125347	428.167	354.167
CGL-000005	C05	Cpd	12-METHOXYDODECANOIC ACID	230.4	COCCCCCCCCCCCC(O)=O	92169-28-3	G234	Biomol	ICCB_bioactives(v2)	3-N1348	DMSO	0.0497885	0.445692	-0.0783002	0.125359	439.167	347.5
CGL-000001	K20	Cpd	Cefotaxime sodium salt	477.453	[Na+].CO\N=C(/C(=O)N[C@H]1[C@H]2SCC(=C(N2C1=O)C(=O)[O-])COC(=O)C)\c3csc(N)n3	64485-93-4		Prestwick	Prestwick3	2006	DMSO	0.0626982	0.446079	0.322844	0.127677	334.833	308.667
CGL-000006	A18	Cpd	ARPHAMENINE A	369.4	N[C@H](C(C[C@H](C(O)=O)Cc1ccccc1)=O)CCCNC(N)=N	144110-37-2	PI-119	Biomol	Protease Inhibitors Library 2833v2.0	1272a	DMSO	0.0685885	0.446141	0.505873	0.128048	433.5	384
CGL-000002	A17	Cpd	Zoxazolamine	168.584	Nc1oc2ccc(Cl)cc2n1	61-80-3		Prestwick	Prestwick3	2006	DMSO	0.0411932	0.446321	-0.345385	0.129129	442.167	377.167
CGL-000006	H20	Cpd	7(Z),7(Z)-Dimethyleicosadienoic acid	336.6	CCCCCCCCCCC\C=C\C(\C=C\CCCC(O)=O)(C)C	89560-01-0	EI-112	Biomol	Fatty Acid Library 2803	3-N1309		0.0551637	0.446453	0.0887242	0.129919	457.167	333.833
CGL-000002	A08	Cpd	Thyroxine (L)	776.877	N[C@@H](Cc1cc(I)c(Oc2cc(I)c(O)c(I)c2)c(I)c1)C(=O)O	51-48-9		Prestwick	Prestwick3	2006	DMSO	0.058447	0.446542	0.190744	0.130452	507.167	399.667
CGL-000002	K19	Cpd	Mimosine	198.18	N[C@@H](CN1C=CC(=O)C(=C1)O)C(=O)O	500-44-7		Prestwick	Prestwick3	2006	DMSO	0.047664	0.446651	-0.144317	0.131101	402.333	331.167
CGL-000006	B15	Cpd	BML-244	215.3	CCCC[C@@H](C=O)NC(OC(C)(C)C)=O		PI140	Biomol	Protease Inhibitors Library 2833v2.0	1272a	DMSO	0.0697108	0.446655	0.540747	0.131125	475	395.167
CGL-000002	H22	Cpd	Boldine	327.384	COc1cc2c(C[C@@H]3N(C)CCc4cc(O)c(OC)c2c34)cc1O	476-70-0		Prestwick	Prestwick3	2006	DMSO	0.052102	0.446768	-0.00641252	0.131802	360.333	193.167
CGL-000002	F05	Cpd	Biperiden hydrochloride	347.932	Cl.OC(CCN1CCCCC1)(C2C[C@H]3C[C@@H]2C=C3)c4ccccc4	1235-82-1		Prestwick	Prestwick3	2006	DMSO	0.0559908	0.446787	0.114422	0.131915	445.167	345.833
CGL-000005	C20	Cpd	GAMMA-LINOLENIC ACID(18:3n-6)	278.4	CCCCC\C=C/C\C=C/C\C=C/CCCCC(O)=O	506-26-3	FA006	Biomol	ICCB_bioactives(v2)	3-N1348	DMSO	0.063792	0.446849	0.356831	0.13229	432.5	363.333
CGL-000003	P20	Cpd	Proparacaine hydrochloride	330.858	Cl.CCCOc1ccc(cc1N)C(=O)OCCN(CC)CC	5875-06-09		Prestwick	Prestwick3	2006	DMSO	0.0724198	0.446957	0.624924	0.132938	383	307.167
CGL-000002	M06	Cpd	Cefixime	453.455	Nc1nc(cs1)\C(=N\OCC(=O)O)\C(=O)N[C@H]2[C@H]3SCC(=C(N3C2=O)C(=O)O)C=C	79350-37-1		Prestwick	Prestwick3	2006	DMSO	0.0587676	0.447117	0.200707	0.133892	400.833	310.167
CGL-000003	O07	Cpd	Dipyrone	333.344	[Na+].CN(CS(=O)(=O)[O-])C1=C(C)N(C)N(C1=O)c2ccccc2	5907-38-0		Prestwick	Prestwick3	2006	DMSO	0.0773785	0.447136	0.779008	0.134006	369.5	293.5
CGL-000005	N15	Cpd	Bestatin	308.4	CC(C[C@@H](C(O)=O)NC([C@H]([C@@H](Cc1ccccc1)N)O)=O)C	65391-42-6	EI-212	Biomol	ICCB_bioactives(v2)	3-N1348	DMSO	0.0580153	0.44714	0.17733	0.134031	370.167	278.667
CGL-000005	A07	Cpd	(R)-METHANANDAMIDE	361.6	CCCCC\C=C/C\C=C/C\C=C/C\C=C/CCCC(N[C@@H](CO)C)=O	150314-39-3	FA021	Biomol	ICCB_bioactives(v2)	3-N1348	DMSO	0.0679395	0.447266	0.485707	0.134785	428	363.167
CGL-000001	F21	Cpd	Tolbutamide	270.353	CCCCNC(=O)NS(=O)(=O)c1ccc(C)cc1	64-77-7		Prestwick	Prestwick3	2006	DMSO	0.0601545	0.447354	0.243804	0.135315	368	248.167
CGL-000004	B05	Cpd	D609	266.5	CC(OC1C2CC(C(C23)CCC3)C1)=S	83373-60-8	ST-330	Biomol	ICCB_bioactives(v2)	3-N1348	DMSO	0.16553	0.447394	3.51814	0.135554	367.833	299.167
CGL-000005	M17	Cpd	ANANDAMIDE (22:4,n-6)	375.6	CCCCC\C=C/C\C=C/C\C=C/C\C=C/CCCCCC(NCCO)=O		FA020	Biomol	ICCB_bioactives(v2)	3-N1348	DMSO	0.0627719	0.447446	0.325134	0.135865	396.5	293.667
CGL-000002	M09	Cpd	Probucol	516.855	CC(C)(C)c1cc(SC(C)(C)Sc2cc(c(O)c(c2)C(C)(C)C)C(C)(C)C)cc(c1O)C(C)(C)C	23288-49-5		Prestwick	Prestwick3	2006	DMSO	0.0472139	0.44752	-0.158304	0.136305	363.333	313
CGL-000005	N05	Cpd	Thiorphan	253.3	OC(CNC(C(Cc1ccccc1)CS)=O)=O	76721-89-6	PI-113	Biomol	ICCB_bioactives(v2)	3-N1348	DMSO	0.0564373	0.447579	0.128296	0.136662	400.5	287.167
CGL-000006	M19	Cpd	(±)13-Azaprostanoic acid	311.5	CCCCCCCN[C@@H]1[C@@H](CCCCCCC(O)=O)CCC1	71629-07-7	PG036	Biomol	Bioactive Lipid Library 2800v4	N1248a		0.0494513	0.447642	-0.0887805	0.137038	376	302
CGL-000004	D14	Cpd	cyclopamine	411.6	C[C@H]1C[C@@H]2[C@H]([C@@H](C)[C@]3(C(C)=C([C@H]4CC3)C[C@@H]([C@H]45)[C@](C)(C6=CC5)CC[C@H](O)C6)O2)NC1	4449-51-8	GR334	Biomol	ICCB_bioactives(v2)	3-N1348	DMSO	0.0307977	0.447653	-0.668406	0.137105	446.167	390.667
CGL-000006	A01	Cpd	CALPAIN INHIBITOR II (ALLM)	401.6	CSCC[C@@H](C=O)NC([C@@H](NC([C@@H](NC(C)=O)CC(C)C)=O)CC(C)C)=O	136632-32-1	PI-100	Biomol	Protease Inhibitors Library 2833v2.0	1272a	DMSO	0.0673562	0.447874	0.467583	0.138428	447	412.25
CGL-000002	F01	Cpd	TYRPHOSTIN AG 1295	234.3	Cc1c(C)cc(c2c1)nc(c3ccccc3)cn2	71897-07-9	AC-1133	Biomol	Kinase Inhibitor 2832v2.2	N1290	DMSO	0.0687538	0.447938	0.511011	0.138813	425.167	340.333
CGL-000002	A13	Cpd	Methyldopa (L,-)	211.219	C[C@](N)(Cc1ccc(O)c(O)c1)C(=O)O	555-30-6		Prestwick	Prestwick3	2006	DMSO	0.0770716	0.448011	0.76947	0.139248	451.167	371.333
CGL-000003	P18	Cpd	Urosiol	392.584	C[C@H](CCC(=O)O)[C@H]1CC[C@H]2[C@@H]3[C@@H](O)C[C@@H]4C[C@H](O)CC[C@]4(C)[C@H]3CC[C@]12C	128-13-2		Prestwick	Prestwick3	2006	DMSO	0.0662708	0.448117	0.433855	0.139886	395.833	291.667
CGL-000004	B16	Cpd	PCA 4248	361.4	COC(C(C(C)C(C(OCCSc1ccccc1)=O)=C(C)N2)=C2C)=O		L-133	Biomol	ICCB_bioactives(v2)	3-N1348	DMSO	0.0491919	0.448197	-0.0968394	0.140361	385.5	306.833
CGL-000002	E06	Cpd	Carcinine	182.227	NCCC(=O)NCCc1c[nH]cn1	56897-53-1		Prestwick	Prestwick3	2006	DMSO	0.0819933	0.448269	0.922405	0.140792	456.667	377.333
CGL-000002	A04	Cpd	Testosterone propionate	344.499	CCC(=O)O[C@H]1CC[C@H]2[C@@H]3CCC4=CC(=O)CC[C@]4(C)[C@H]3CC[C@]12C	57-85-2		Prestwick	Prestwick3	2006	DMSO	0.0596043	0.448337	0.226707	0.141201	473.167	398.5
CGL-000001	N04	Cpd	Lisinopril	441.529	O.O.NCCCC[C@H](N[C@@H](CCc1ccccc1)C(=O)O)C(=O)N2CCC[C@H]2C(=O)O	83915-83-7		Prestwick	Prestwick3	2006	DMSO	0.0695677	0.44842	0.5363	0.1417	361.667	270.667
CGL-000006	H22	Cpd	11(Z), 14(Z)-Eicosadienoic acid (20:2 N-6)	308.5	CCCCCCCC\C=C\C\C=C\CCCCCC(O)=O	2091-39-6	FA-007	Biomol	Fatty Acid Library 2803	3-N1309		0.0852635	0.448509	1.02402	0.142234	414.833	336.833
CGL-000006	M01	Cpd	13,14-Dihydro-15-keto-prostaglandin F2a	354.5	CCCCCC(CC[C@@H]1[C@@H](C\C=C/CCCC(O)=O)[C@@H](O)C[C@H]1O)=O	27376-76-7	PG016	Biomol	Bioactive Lipid Library 2800v4	N1248a		0.0673574	0.448662	0.467619	0.14315	431	397.083
CGL-000006	C08	Cpd	8-epi-Prostaglandin F2a	354.5	CCCCC[C@@H](\C=C\[C@@H]1[C@H](C\C=C/CCCC(O)=O)[C@@H](O)C[C@H]1O)O	27415-26-5	PG049	Biomol	Bioactive Lipid Library 2800v4	N1248a		0.0443778	0.448727	-0.24643	0.14354	481	370.667
CGL-000004	A18	Cpd	Piperacetazine	410.583	CC(=O)c1ccc2Sc3ccccc3N(CCCN4CCC(CCO)CC4)c2c1	3819-00-9		Prestwick	Prestwick3	2006	DMSO	0.0912446	0.448735	1.20987	0.143587	395.167	303.5
CGL-000003	H02	Cpd	H-8	338.3	CNCCNS(c1c(c2ccc1)ccnc2)(=O)=O	84478-11-5	EI-158	Biomol	Kinase Inhibitor 2832v2.2	N1290	DMSO	0.055864	0.448939	0.110485	0.144805	433.667	263.167
CGL-000002	P08	Cpd	Thiorphan	253.322	OC(=O)CNC(=O)C(CS)Cc1ccccc1	76721-89-6		Prestwick	Prestwick3	2006	DMSO	0.0696151	0.44899	0.537773	0.145116	392.167	275.667
CGL-000006	C19	Cpd	15(S)-HEDE	320.5	CCCCC[C@@H](\C=C\C=C/CCCCCCCCCC(O)=O)O	92693-04-4	H215	Biomol	Bioactive Lipid Library 2800v4	N1248a		0.0625251	0.44908	0.317466	0.145653	461	411.667
CGL-000002	F09	Cpd	Etifenin	322.364	CCc1cccc(CC)c1NC(=O)CN(CC(=O)O)CC(=O)O	63245-28-3		Prestwick	Prestwick3	2006	DMSO	0.0416963	0.449203	-0.329752	0.146391	432.333	371.667
CGL-000003	N09	Cpd	Methylhydantoin-5-(D)	114.105	C[C@@H]1NC(=O)NC1=O	55147-68-7		Prestwick	Prestwick3	2006	DMSO	0.0717838	0.44922	0.605163	0.146493	341.833	276.667
CGL-000005	O20	Cpd	BAY K-8644	356.3	COC(C(C(c1c(C(F)(F)F)cccc1)C([N+]([O-])=O)=C(C)N2)=C2C)=O	98791-67-4	CA-410	Biomol	ICCB_bioactives(v2)	3-N1348	DMSO	0.0631986	0.449416	0.338394	0.147663	347.333	258
CGL-000005	N14	Cpd	castanospermine	189.2	O[C@@H]1[C@@H](N2CC1)[C@@H](O)[C@H](O)[C@@H](O)C2	79831-76-8	S-107	Biomol	ICCB_bioactives(v2)	3-N1348	DMSO	0.0549339	0.449433	0.0815832	0.147769	371.333	265.333
CGL-000003	I03	Cpd	Austricine	280.324	O.C[C@H]1[C@@H]2[C@@H](O)CC(=C3[C@@H]([C@H]2OC1=O)C(=CC3=O)C)C	10180-88-8		Prestwick	Prestwick3	2006	DMSO	0.0585051	0.449502	0.192551	0.148177	409	306.667
CGL-000006	D07	Cpd	Mead acid (20:3 n-9)	306.5	CCCCCCCC\C=C/C\C=C/C\C=C/CCCC(O)=O	20590-32-3	FA004	Biomol	Bioactive Lipid Library 2800v4	N1248a		0.0544735	0.4496	0.0672765	0.148765	474.333	374.167
CGL-000002	B12	Cpd	Atropine sulfate monohydrate	694.848	O.CN1C2CCC1CC(C2)OC(=O)C(CO)c3ccccc3.CN4C5CCC4CC(C5)OC(=O)C(CO)c6ccccc6.OS(=O)(=O)O	5908-99-6		Prestwick	Prestwick3	2006	DMSO	0.0820822	0.449936	0.925168	0.150779	468	357.5
CGL-000004	E07	Cpd	Dimaprit dihydrochloride	234.192	Cl.Cl.CN(C)CCCSC(=N)N	23256-33-9		Prestwick	Prestwick3	2006	DMSO	0.0564479	0.450012	0.128627	0.151236	479.833	384.167
CGL-000004	O11	Cpd	Molindone hydrochloride	312.843	Cl.CCc1c(C)[nH]c2CCC(CN3CCOCC3)C(=O)c12	15622-65-8		Prestwick	Prestwick3	2006	DMSO	0.0718428	0.450373	0.606995	0.153395	318.833	265.667
CGL-000006	F18	Cpd	Nonadecanoic acid	298.5	CCCCCCCCCCCCCCCCCCC(O)=O	646-30-0	BL-144	Biomol	Fatty Acid Library 2803	3-N1309		0.0423887	0.450397	-0.308235	0.153542	432.5	381
CGL-000004	B14	Cpd	ouabain	728.8	CC1C(O)C(O)C(O)C(O[C@@H]2C[C@](O)([C@]3(CO)[C@H](O)C2)CC[C@H]([C@@H]34)[C@](O)([C@]5(C)C[C@H]4O)CC[C@@H]5C(COC6=O)=C6)O1	11018-89-6	CM109	Biomol	ICCB_bioactives(v2)	3-N1348	DMSO	0.0397174	0.450467	-0.391242	0.153959	452.167	365.333
CGL-000001	D16	Cpd	Retinoic acid	300.445	C\C(=C/C=C/C(=C/C(=O)O)/C)\C=C\C1=C(C)CCCC1(C)C	302-79-4		Prestwick	Prestwick3	2006	DMSO	0.101201	0.450506	1.51924	0.154194	435.667	347.5
CGL-000004	D12	Cpd	piroxicam	331.3	CN1S(=O)(=O)c(c2C(O)=C1C(Nc3ncccc3)=O)cccc2	36322-90-4	EI219	Biomol	ICCB_bioactives(v2)	3-N1348	DMSO	0.0598382	0.450666	0.233973	0.155151	445.5	363.667
CGL-000001	J01	Cpd	2-HYDROXY-5-(2,5-DIHYDROXYBENZYLAMINO)BENZOIC ACID	275.3	OC(c1c(O)ccc(NCc2c(O)ccc(O)c2)c1)=O		EI-232	Biomol	Kinase Inhibitor 2832v2.2	N1290	DMSO	0.0755218	0.45083	0.721315	0.156133	393.167	329.167
CGL-000002	N06	Cpd	Stachydrine hydrochloride	179.648	Cl.C[N+]1(C)CCC[C@H]1C(=O)[O-]	4136-37-2		Prestwick	Prestwick3	2006	DMSO	0.0477647	0.451041	-0.141189	0.157398	368.833	248
CGL-000003	D22	Cpd	Methylatropine nitrate	366.418	C[N+]1(C)[C@H]2CCC1C[C@@H](C2)OC(=O)C(CO)c3ccccc3.[O-][N+](=O)[O-]	52-88-0		Prestwick	Prestwick3	2006	DMSO	0.0598682	0.451047	0.234907	0.157437	434.833	313.333
CGL-000001	K03	Cpd	Trichlorfon	257.439	COP(=O)(OC)C(O)C(Cl)(Cl)Cl	52-68-6		Prestwick	Prestwick3	2006	DMSO	0.0803476	0.451181	0.871268	0.158234	393.5	303.833
CGL-000005	M13	Cpd	ANANDAMIDE (20:3,n-6)	349.6	CCCCC\C=C/C\C=C/C\C=C/CCCCCCC(NCCO)=O		FA019	Biomol	ICCB_bioactives(v2)	3-N1348	DMSO	0.0754927	0.451198	0.720411	0.158336	390.5	291.333
CGL-000001	C07	Cpd	Hydroflumethiazide	331.294	NS(=O)(=O)c1cc2c(NCNS2(=O)=O)cc1C(F)(F)F	135-09-1		Prestwick	Prestwick3	2006	DMSO	0.0670386	0.451221	0.457713	0.158473	479.167	398.667
CGL-000006	E14	Cpd	WIN 55,212-2	522.6	Cc1n(c(c2ccc3)c3c1C(c4c(c5ccc4)cccc5)=O)[C@H](CN6CCOCC6)CO2	131543-23-2	CR105	Biomol	Bioactive Lipid Library 2800v4	N1248a		0.0555626	0.451225	0.10112	0.158502	460.833	364.833
CGL-000002	C12	Cpd	Aspartic acid, N-acetyl (R,S)	175.142	CC(=O)N[C@@H](CC(=O)O)C(=O)O	997-55-7		Prestwick	Prestwick3	2006	DMSO	0.0843466	0.451626	0.995528	0.160901	461.5	366.833
CGL-000004	M06	Cpd	Loracarbef	367.814	N[C@@H](C(=O)N[C@H]1[C@H]2SCC(=C(N2C1=O)C(=O)O)Cl)c3ccccc3	121961-22-6		Prestwick	Prestwick3	2006	DMSO	0.0810262	0.451657	0.892353	0.16109	380.833	310.667
CGL-000003	K20	Cpd	Zomepirac sodium salt	313.719	[Na+].Cc1cc(CC(=O)[O-])n(C)c1C(=O)c2ccc(Cl)cc2	64092-48-4		Prestwick	Prestwick3	2006	DMSO	0.0585434	0.451702	0.193741	0.161357	398	319.5
CGL-000005	A18	Cpd	DL-PPMP	510.7	CCCCCCCCCCCCCCCC(N[C@@H]([C@@H](c1ccccc1)O)CN2CCOCC2)=O		SL-215	Biomol	ICCB_bioactives(v2)	3-N1348	DMSO	0.0430241	0.451836	-0.288492	0.162158	440.833	348.167
CGL-000006	N18	Cpd	URB-597	338.4	NC(c1cc(c2cc(OC(NC3CCCCC3)=O)ccc2)ccc1)=O	546141-08-6	EI327	Biomol	Protease Inhibitors Library 2833v2.0	1272a	DMSO	0.110739	0.45201	1.81562	0.163205	404.5	284.333
CGL-000001	N14	Cpd	Clemastine fumarate	459.975	CN1CCC[C@@H]1CCO[C@](C)(c2ccccc2)c3ccc(Cl)cc3.OC(=O)\C=C\C(=O)O	14976-57-9		Prestwick	Prestwick3	2006	DMSO	0.097167	0.45234	1.3939	0.165178	319.333	262.667
CGL-000002	M08	Cpd	Metrizamide	789.105	CN(C(=O)C)c1c(I)c(NC(=O)C)c(I)c(C(=O)N[C@H]2C(O)O[C@H](CO)[C@@H](O)[C@@H]2O)c1I	31112-62-6		Prestwick	Prestwick3	2006	DMSO	0.051754	0.452571	-0.0172267	0.166562	402	285.417
CGL-000001	C05	Cpd	Benzonatate	603.757	CCCCNc1ccc(cc1)C(=O)OCCOCCOCCOCCOCCOCCOCCOCCOCCOC	104-31-4		Prestwick	Prestwick3	2006	DMSO	0.0604096	0.45262	0.251729	0.166855	499	381.167
CGL-000006	G20	Cpd	13(S)-HPODE	312.5	CCCCC[C@@H](\C=C\C=C/CCCCCCCC(O)=O)OO	33964-75-9	HP013	Biomol	Bioactive Lipid Library 2800v4	N1248a		0.060616	0.452848	0.258142	0.168222	433.167	341.167
CGL-000005	P18	Cpd	cyclosporin A	1202.6	CCC1C(=O)N(C)CC(=O)N(C)C(CC(C)C)C(=O)NC(C(C)C)C(=O)N(C)C(CC(C)C)C(=O)NC(C)C(=O)NC(C)C(=O)N(C)C(CC(C)C)C(=O)N(C)C(CC(C)C)C(=O)N(C)C(C(C)C)C(=O)N(C)C(C(C(C\C=C\C)C)O)C(=O)N1	59865-13-3	A-195	Biomol	ICCB_bioactives(v2)	3-N1348	DMSO	0.104126	0.452882	1.61013	0.168424	381.167	286.333
CGL-000003	H03	Cpd	Butacaine	306.452	CCCCN(CCCC)CCCOC(=O)c1ccc(N)cc1	149-16-6		Prestwick	Prestwick3	2006	DMSO	0.0609783	0.453117	0.269401	0.169831	410.333	289.333
CGL-000006	D08	Cpd	9(Z)-Hexadecenoic acid	254.4	CCCCCC\C=C\CCCCCCCC(O)=O	373-49-9	BL-103	Biomol	Fatty Acid Library 2803	3-N1309		0.0281591	0.453246	-0.750395	0.170608	491	386.833
CGL-000004	G05	Cpd	Pizotifen malate	429.539	CN1CCC(=C2c3ccccc3CCc4sccc24)CC1.OC(CC(=O)O)C(=O)O	5189-11-07		Prestwick	Prestwick3	2006	DMSO	0.0491033	0.453316	-0.0995914	0.171022	466.167	344.333
CGL-000001	J22	Cpd	Sulfinpyrazone	404.491	O=C1C(CCS(=O)c2ccccc2)C(=O)N(N1c3ccccc3)c4ccccc4	57-96-5		Prestwick	Prestwick3	2006	DMSO	0.0824851	0.453321	0.937685	0.171052	316	219.333
CGL-000001	D04	Cpd	Chlorothiazide	295.725	NS(=O)(=O)c1cc2c(cc1Cl)N=CNS2(=O)=O	58-94-6		Prestwick	Prestwick3	2006	DMSO	0.0757276	0.453691	0.727708	0.173272	442.167	371.333
CGL-000002	K12	Cpd	Mebhydroline 1,5-naphtalenedisulfonate	841.069	CN1CCc2c(C1)c3ccccc3n2Cc4ccccc4.CN5CCc6c(C5)c7ccccc7n6Cc8ccccc8.OS(=O)(=O)c9cccc%10c(cccc9%10)S(=O)(=O)O	6153-33-9		Prestwick	Prestwick3	2006	DMSO	0.0359516	0.453777	-0.508259	0.173788	381.167	324.333
CGL-000006	H01	Cpd	C8 Ceramide	425.7	CCCCCCCCCCCCC\C=C\[C@H]([C@@H](NC(CCCCCCC)=O)CO)O		SL112	Biomol	Bioactive Lipid Library 2800v4	N1248a		0.0722853	0.454021	0.620745	0.175247	422.667	391.5
CGL-000001	P15	Cpd	Ofloxacin	361.376	CC1COc2c(N3CCN(C)CC3)c(F)cc4C(=O)C(=CN1c24)C(=O)O	82419-36-1		Prestwick	Prestwick3	2006	DMSO	0.0458637	0.454187	-0.200258	0.176241	371	234.5
CGL-000006	G12	Cpd	13(S)-HODE	296.5	CCCCC[C@@H](\C=C\C=C/CCCCCCCC(O)=O)O	29623-28-7	HO013	Biomol	Bioactive Lipid Library 2800v4	N1248a		0.06216	0.454215	0.306121	0.176409	458.167	410.083
CGL-000005	B12	Cpd	MG-132	475.6	CC(C[C@@H](C=O)NC([C@@H](NC([C@@H](NC(OCc1ccccc1)=O)CC(C)C)=O)CC(C)C)=O)C	133407-82-6	PI-102	Biomol	ICCB_bioactives(v2)	3-N1348	DMSO	0.790558	0.454323	22.9398	0.177056	133.667	93.1667
CGL-000005	A15	Cpd	1,2-DIOLEOYL-GLYCEROL (18:1)	621	CCCCCCCC\C=C/CCCCCCCC(OCC(OC(CCCCCCC\C=C/CCCCCCCC)=O)CO)=O	3738-74-7	DG115	Biomol	ICCB_bioactives(v2)	3-N1348	DMSO	0.0621267	0.454426	0.305087	0.177673	443.833	332
CGL-000005	P03	Cpd	2-methoxyantimycin A3	534.6	CCCC[C@H]1C(=O)O[C@H](C)[C@H](NC(c2c(OC)c(NC=O)ccc2)=O)C(=O)O[C@@H](C)[C@@H]1OC(CC(C)C)=O		CM-123	Biomol	ICCB_bioactives(v2)	3-N1348	DMSO	0.0332701	0.454853	-0.591581	0.180228	410	331.167
CGL-000001	K15	Cpd	Benoxinate hydrochloride	344.885	Cl.CCCCOc1cc(ccc1N)C(=O)OCCN(CC)CC	5987-82-6		Prestwick	Prestwick3	2006	DMSO	0.0442633	0.454932	-0.249989	0.180706	401.667	313
CGL-000001	A12	Cpd	Baclofen (R,S)	213.666	NCC(CC(=O)O)c1ccc(Cl)cc1	1134-47-0		Prestwick	Prestwick3	2006	DMSO	0.105645	0.455145	1.65735	0.181981	435	367.333
CGL-000004	O15	Cpd	Zalcitabine	211.222	NC1=NC(=O)N(C=C1)[C@H]2CC[C@@H](CO)O2	7481-89-2		Prestwick	Prestwick3	2006	DMSO	0.109596	0.455162	1.78012	0.182082	335.333	257.5
CGL-000006	E18	Cpd	Linoleamide	279.5	CCCCC\C=C/C\C=C/CCCCCCCC(N)=O		FA023	Biomol	Bioactive Lipid Library 2800v4	N1248a		0.0419184	0.455278	-0.32285	0.182775	456.333	339.833
CGL-000003	O21	Cpd	Cefuroxime sodium salt	446.374	[Na+].CO\N=C(/C(=O)N[C@H]1[C@H]2SCC(=C(N2C1=O)C(=O)[O-])COC(=O)N)\c3occc3	56238-63-2		Prestwick	Prestwick3	2006	DMSO	0.0903583	0.455649	1.18233	0.185001	344.667	287
CGL-000006	N01	Cpd	Palmitoyl dopamine	391.5	CCCCCCCCCCCCCCCC(NCCc1cc(O)c(O)cc1)=O		VR-103	Biomol	Bioactive Lipid Library 2800v4	N1248a		0.067339	0.455726	0.467049	0.18546	415.167	370.167
CGL-000005	P10	Cpd	clonidine	266.5	Clc1c(N=C2NCCN2)c(Cl)ccc1	4205-91-8	AC-152	Biomol	ICCB_bioactives(v2)	3-N1348	DMSO	0.0512319	0.455755	-0.0334503	0.185633	426.833	316.667
CGL-000004	C22	Cpd	Oxaprozin	293.325	OC(=O)CCc1oc(c2ccccc2)c(n1)c3ccccc3	21256-18-8		Prestwick	Prestwick3	2006	DMSO	0.0470339	0.455815	-0.163895	0.185995	449.333	316
CGL-000003	O09	Cpd	Isosorbide dinitrate	236.139	[O-][N+](=O)O[C@H]1CO[C@@H]2[C@@H](CO[C@H]12)O[N+](=O)[O-]	87-33-2		Prestwick	Prestwick3	2006	DMSO	0.0997373	0.455982	1.47377	0.186996	316.667	277.5
CGL-000001	A06	Cpd	Cotinine (-)	176.22	CN1[C@@H](CCC1=O)c2cccnc2	486-56-6		Prestwick	Prestwick3	2006	DMSO	0.0754167	0.456098	0.718048	0.187685	467.833	397.167
CGL-000004	L18	Cpd	tyrphostin AG-126	215.2	Oc1c([N+]([O-])=O)ccc(C=C(C#N)C#N)c1		EI-263	Biomol	ICCB_bioactives(v2)	3-N1348	DMSO	0.240818	0.45627	5.85758	0.188718	314.667	275.833
CGL-000006	G13	Cpd	8(S),15(S)-DiHETE all trans	336.5	CCCCC[C@@H](\C=C\C=C\C=C\[C@H](C\C=C/CCCC(O)=O)O)O	80234-66-8	DTS815	Biomol	Bioactive Lipid Library 2800v4	N1248a		0.0675408	0.45643	0.47332	0.189677	464	364.333
CGL-000001	M13	Cpd	Minaprine dihydrochloride	371.313	Cl.Cl.Cc1cc(nnc1NCCN2CCOCC2)c3ccccc3	25953-17-7		Prestwick	Prestwick3	2006	DMSO	0.119468	0.456712	2.08685	0.191363	340.667	281.833
CGL-000006	B06	Cpd	10-Undecenoic acid	184.3	OC(CCCCCCCCC=C)=O	112-38-9	BL-096	Biomol	Fatty Acid Library 2803	3-N1309		0.0408443	0.456813	-0.356227	0.191972	482.833	358.833
CGL-000005	A19	Cpd	12(R)-HETE	320.5	CCCCC\C=C/C[C@H](\C=C\C=C/C\C=C/CCCC(O)=O)O	82337-46-0	H112	Biomol	ICCB_bioactives(v2)	3-N1348	DMSO	0.0642077	0.456879	0.369748	0.192366	430.833	362.667
CGL-000002	E18	Cpd	Cephaeline dihydrochloride heptahydrate	665.655	O.O.O.O.O.O.O.Cl.Cl.CC[C@H]1CN2CCc3cc(OC)c(OC)cc3[C@@H]2C[C@@H]1C[C@H]4NCCc5cc(O)c(OC)cc45	6487-30-5		Prestwick	Prestwick3	2006	DMSO	0.239334	0.456926	5.81148	0.192645	225	146.667
CGL-000001	H05	Cpd	Thalidomide	258.236	O=C1CCC(N2C(=O)c3ccccc3C2=O)C(=O)N1	50-35-1		Prestwick	Prestwick3	2006	DMSO	0.0603527	0.45704	0.249961	0.193328	402.5	299
CGL-000002	P14	Cpd	Epivincamine	354.453	CC[C@@]12CCCN3CCc4c([C@H]13)n(c5ccccc45)[C@@](O)(C2)C(=O)OC	6835-99-0		Prestwick	Prestwick3	2006	DMSO	0.0608144	0.457043	0.264308	0.193348	398.833	298.167
CGL-000005	D19	Cpd	L-cis-DILTIAZEM	451	COc1ccc([C@@H]2[C@H](OC(C)=O)C(=O)N(CCN(C)C)c(c3S2)cccc3)cc1		CA-207	Biomol	ICCB_bioactives(v2)	3-N1348	DMSO	0.0530385	0.457167	0.0226852	0.194089	461.667	353.667
CGL-000006	J03	Cpd	MAPP, L-erythro	361.6	CCCCCCCCCCCCCC(N[C@H]([C@@H](c1ccccc1)O)C)=O		SL222	Biomol	Bioactive Lipid Library 2800v4	N1248a		0.0598542	0.457178	0.234473	0.194158	441.5	343.5
CGL-000001	B09	Cpd	Ornidazole	219.629	Cc1ncc([N+](=O)[O-])n1CC(O)CCl	16773-42-5		Prestwick	Prestwick3	2006	DMSO	0.070504	0.457384	0.565395	0.195391	482.667	407.667
CGL-000004	P17	Cpd	GW-5074	520.9	Oc1c(Br)cc(\C=C(\c(c2N3)cc(I)cc2)/C3=O)cc1Br	220904-83-6	EI-307	Biomol	ICCB_bioactives(v2)	3-N1348	DMSO	0.0615378	0.4574	0.286787	0.195485	380.5	323.667
CGL-000002	K11	Cpd	Methiothepin maleate	472.63	CSc1ccc2Sc3ccccc3CC(N4CCN(C)CC4)c2c1.OC(=O)\C=C/C(=O)O	19728-88-2		Prestwick	Prestwick3	2006	DMSO	0.0487582	0.457422	-0.110316	0.195618	368.833	332
CGL-000004	O12	Cpd	Ronidazole	200.155	Cn1c(COC(=O)N)ncc1[N+](=O)[O-]	7681-76-7		Prestwick	Prestwick3	2006	DMSO	0.115573	0.45752	1.96584	0.196203	326.333	305.333
CGL-000002	M18	Cpd	Neostigmine bromide	303.201	[Br-].CN(C)C(=O)Oc1cccc(c1)[N+](C)(C)C	114-80-7		Prestwick	Prestwick3	2006	DMSO	0.0514839	0.457532	-0.0256212	0.196276	376.333	291.833
CGL-000005	C22	Cpd	LEUKOTOXIN A(9,10-EODE)	296.5	CCCCC\C=C/CC1C(CCCCCCCC(O)=O)O1		LE009	Biomol	ICCB_bioactives(v2)	3-N1348	DMSO	0.0540022	0.457626	0.052633	0.196841	437.833	352.333
CGL-000001	H01	Cpd	AG-370	259.3	NC(\C(\C#N)=C\c1cc(c2cc1)cc[nH]2)=C(C#N)C#N		EI-229	Biomol	Kinase Inhibitor 2832v2.2	N1290	DMSO	0.076881	0.457682	0.763549	0.197173	403	326
CGL-000005	I22	Cpd	PROSTAGLANDIN A2	334.5	CCCCC[C@@H](\C=C\[C@@H]1[C@@H](C\C=C/CCCC(O)=O)C(=O)C=C1)O	13345-50-1	PG002	Biomol	ICCB_bioactives(v2)	3-N1348	DMSO	0.0592529	0.45781	0.215788	0.197941	385.333	271.5
CGL-000005	B21	Cpd	FLUFENAMIC ACID	281.2	OC(c1c(Nc2cc(C(F)(F)F)ccc2)cccc1)=O	530-78-9	AC-123	Biomol	ICCB_bioactives(v2)	3-N1348	DMSO	0.0568684	0.457945	0.141694	0.198752	452.333	363
CGL-000006	K07	Cpd	Prostaglandin B2	334.5	CCCCC[C@@H](\C=C\C(CCC1=O)=C1C\C=C/CCCC(O)=O)O	13367-85-6	PG004	Biomol	Bioactive Lipid Library 2800v4	N1248a		0.042344	0.458161	-0.309626	0.200042	411.167	322.5
CGL-000001	A17	Cpd	Amprolium hydrochloride	315.248	Cl.[Cl-].CCCc1ncc(C[n+]2ccccc2C)c(N)n1	137-88-2		Prestwick	Prestwick3	2006	DMSO	0.0566138	0.458285	0.133782	0.200787	440	406
CGL-000005	C15	Cpd	13-KETOOCTADECADIENOIC ACID	294.5	CCCCCC(\C=C\C=C/CCCCCCCC(O)=O)=O		KO013	Biomol	ICCB_bioactives(v2)	3-N1348	DMSO	0.0706738	0.458712	0.570672	0.203342	443.167	351.833
CGL-000004	A21	Cpd	Roxarsone	263.039	Oc1ccc(cc1[N+](=O)[O-])[As](=O)(O)O	121-19-7		Prestwick	Prestwick3	2006	DMSO	0.0557106	0.458756	0.105718	0.203608	422.667	396.833
CGL-000002	B04	Cpd	Tubocurarine chloride pentahydrate (+)	771.74	O.O.O.O.O.Cl.[Cl-].COc1cc2CC[N+](C)(C)[C@@H]3Cc4ccc(O)c(Oc5cc6[C@H](Cc7cccc(Oc(c1O)c23)c7)N(C)CCc6cc5OC)c4	6989-98-6		Prestwick	Prestwick3	2006	DMSO	0.0665991	0.45884	0.444056	0.204113	482.667	383.833
CGL-000006	M12	Cpd	U-75302	361.5	CCCCC\C=C/CC(\C=C\c1nc(CC(CCCCO)O)ccc1)O	119477-85-9	RA102	Biomol	Bioactive Lipid Library 2800v4	N1248a		0.0591754	0.458881	0.213378	0.204357	406.833	303.833
CGL-000003	M08	Cpd	Clofibric acid	214.65	CC(C)(Oc1ccc(Cl)cc1)C(=O)O	882-09-7		Prestwick	Prestwick3	2006	DMSO	0.0525353	0.458913	0.00704894	0.204549	406	291.5
CGL-000003	J22	Cpd	Protriptyline hydrochloride	299.847	Cl.CNCCCC1c2ccccc2C=Cc3ccccc13	1225-55-4		Prestwick	Prestwick3	2006	DMSO	0.0832622	0.459266	0.961832	0.206663	347.667	231
CGL-000003	B06	Cpd	Bemegride	155.198	CCC1(C)CC(=O)NC(=O)C1	64-65-3		Prestwick	Prestwick3	2006	DMSO	0.0664882	0.459376	0.440611	0.207323	451.5	310.5
CGL-000001	G01	Cpd	AG-490	294.3	Oc1c(O)cc(\C=C(\C(NCc2ccccc2)=O)/C#N)cc1	133550-35-3	EI-272	Biomol	Kinase Inhibitor 2832v2.2	N1290	DMSO	0.0723125	0.459559	0.621592	0.208417	366.667	210.333
CGL-000001	L06	Cpd	Trazodone hydrochloride	408.334	Cl.Clc1cccc(c1)N2CCN(CCCN3N=C4C=CC=CN4C3=O)CC2	25332-39-2		Prestwick	Prestwick3	2006	DMSO	0.0566608	0.459563	0.135243	0.208441	359.667	296.167
CGL-000004	D05	Cpd	6,7-ADTN	260.1	NC1Cc(c2CC1)cc(O)c(O)c2	73304-33-3	D-100	Biomol	ICCB_bioactives(v2)	3-N1348	DMSO	0.0910479	0.459592	1.20376	0.208617	449	345.833
CGL-000003	D02	Cpd	TYRPHOSTIN 25	202.1	Oc1c(O)c(O)cc(C=C(C#N)C#N)c1	118409-58-8	EI-187	Biomol	Kinase Inhibitor 2832v2.2	N1290	DMSO	0.0475442	0.459764	-0.14804	0.209647	428.667	305.167
CGL-000005	N16	Cpd	dipyridamole	504.6	OCCN(c1nc(c2c(N3CCCCC3)n1)c(N4CCCCC4)nc(N(CCO)CCO)n2)CCO	58-32-2	EI-127	Biomol	ICCB_bioactives(v2)	3-N1348	DMSO	0.0513752	0.45986	-0.0289966	0.210221	359.167	261.667
CGL-000001	J03	Cpd	Ranitidine hydrochloride	350.87	Cl.CN\C(=C\[N+](=O)[O-])\NCCSCc1oc(CN(C)C)cc1	66357-59-3		Prestwick	Prestwick3	2006	DMSO	0.0787968	0.460131	0.823079	0.211844	364.333	282.333
CGL-000003	D13	Cpd	Suprofen	260.314	CC(C(=O)O)c1ccc(cc1)C(=O)c2cccs2	40828-46-4		Prestwick	Prestwick3	2006	DMSO	0.0678739	0.460184	0.48367	0.212162	485.5	344
CGL-000004	B12	Cpd	olomoucine	298.3	Cn1c(c2nc1)nc(NCCO)nc2NCc3ccccc3	101622-51-9	CC-200	Biomol	ICCB_bioactives(v2)	3-N1348	DMSO	0.0580411	0.460614	0.178133	0.214736	418.333	306.667
CGL-000005	C21	Cpd	15(S)-HPETE	336.5	CCCCC[C@@H](\C=C\C=C/C\C=C/C\C=C/CCCC(O)=O)OO	70981-96-3	HP015	Biomol	ICCB_bioactives(v2)	3-N1348	DMSO	0.0569271	0.460623	0.143519	0.214791	427.333	340.5
CGL-000003	P07	Cpd	Theophylline monohydrate	198.183	O.CN1C(=O)N(C)c2nc[nH]c2C1=O	5967-84-0		Prestwick	Prestwick3	2006	DMSO	0.0596594	0.460687	0.228418	0.215175	393	314
CGL-000002	A07	Cpd	Chlorpropamide	276.744	CCCNC(=O)NS(=O)(=O)c1ccc(Cl)cc1	94-20-2		Prestwick	Prestwick3	2006	DMSO	0.0823388	0.460712	0.93314	0.215326	476	381.167
CGL-000001	H20	Cpd	Methylprednisolone, 6-alpha	374.481	C[C@H]1C[C@H]2[C@@H]3CC[C@](O)(C(=O)CO)[C@@]3(C)C[C@H](O)[C@@H]2[C@@]4(C)C=CC(=O)C=C14	83-43-2		Prestwick	Prestwick3	2006	DMSO	0.0519713	0.46088	-0.0104761	0.21633	365.5	214
CGL-000005	M12	Cpd	TETRAHYDROCANNABINOL-7-OIC ACID	344.4	CCCCCc1cc(c2c(O)c1)OC(C)(C)[C@@H](C23)CCC(C(O)=O)=C3	39690-06-7	L-126	Biomol	ICCB_bioactives(v2)	3-N1348	DMSO	0.0536216	0.461187	0.0408041	0.218169	374.333	288
CGL-000002	L19	Cpd	Thiocolchicoside	563.629	COc1c(O[C@@H]2O[C@H](CO)[C@@H](O)[C@H](O)[C@H]2O)cc3CCC(NC(=O)C)C4=CC(=O)C(=CC=C4c3c1OC)SC	602-41-5		Prestwick	Prestwick3	2006	DMSO	0.0675235	0.461282	0.47278	0.218739	386.833	294.5
CGL-000006	A21	Cpd	PEPSTATIN A	685.9	CC(C[C@@H]([C@H](CC(O)=O)O)NC([C@@H](NC(C[C@@H]([C@@H](NC([C@H](C(C)C)NC([C@H](C(C)C)NC(CC(C)C)=O)=O)=O)CC(C)C)O)=O)C)=O)C	26305-03-3	PI-120	Biomol	Protease Inhibitors Library 2833v2.0	1272a	DMSO	0.053445	0.461396	0.0353164	0.219423	424.333	444.5
CGL-000004	L21	Cpd	Tyrphostin-8	160.2	Oc1ccc(C=C(C#N)C#N)cc1		PR-113	Biomol	ICCB_bioactives(v2)	3-N1348	DMSO	0.128465	0.461432	2.36642	0.219636	355.833	279.833
CGL-000001	K16	Cpd	Clindamycin hydrochloride	461.452	Cl.CCC[C@@H]1C[C@H](N(C)C1)C(=O)N[C@H]([C@H](C)Cl)C2O[C@H](SC)[C@H](O)[C@@H](O)[C@H]2O	21462-39-5		Prestwick	Prestwick3	2006	DMSO	0.0579903	0.461791	0.176554	0.221784	399.333	314.5
CGL-000005	P04	Cpd	CIMATEROL	219.2	CC(NCC(c1cc(C#N)c(N)cc1)O)C	54239-37-1	AC-183	Biomol	ICCB_bioactives(v2)	3-N1348	DMSO	0.0469529	0.461999	-0.166412	0.223033	432.333	318.167
CGL-000004	B11	Cpd	decoyinine	279.2	Nc1c2c(n([C@]3([C@H](O)[C@H](O)C(=C)O3)CO)cn2)ncn1	2004-04-08	A-230	Biomol	ICCB_bioactives(v2)	3-N1348	DMSO	0.033781	0.462038	-0.575706	0.223268	455	357.833
CGL-000003	N22	Cpd	(?)-Nipecotic acid	129.16	OC(=O)C1CCCNC1	498-95-3		Prestwick	Prestwick3	2006	DMSO	0.0668944	0.46223	0.453233	0.224418	376.167	314.5
CGL-000002	B07	Cpd	Azathymine, 6	127.103	CC1=NNC(=O)NC1=O	932-53-6		Prestwick	Prestwick3	2006	DMSO	0.0557336	0.462251	0.106432	0.224542	470.667	394.167
CGL-000004	E06	Cpd	Ioxaglic acid	1268.89	CNC(=O)c1c(I)c(N(C)C(=O)C)c(I)c(C(=O)NCC(=O)Nc2c(I)c(C(=O)O)c(I)c(C(=O)NCCO)c2I)c1I	59017-64-0		Prestwick	Prestwick3	2006	DMSO	0.0473242	0.46233	-0.154875	0.225016	467	383.833
CGL-000001	H16	Cpd	Labetalol hydrochloride	364.876	Cl.CC(CCc1ccccc1)NCC(O)c2ccc(O)c(c2)C(=O)N	32780-64-6		Prestwick	Prestwick3	2006	DMSO	0.0446592	0.462408	-0.237685	0.22548	413.167	289.667
CGL-000005	E13	Cpd	1-ACYL-PAF	537.7	CCCCCCCCCCCCCCCC(OC[C@@H](OC(C)=O)COP(OCC[N+](C)(C)C)([O-])=O)=O		L-134	Biomol	ICCB_bioactives(v2)	3-N1348	DMSO	0.0560811	0.462446	0.117229	0.225708	454	364.5
CGL-000003	N15	Cpd	Paromomycin sulfate	713.718	NC[C@@H]1O[C@H](O[C@H]2[C@@H](O)[C@H](O[C@@H]3[C@@H](O)[C@H](N)C[C@H](N)[C@H]3OC4O[C@H](CO)[C@@H](O)[C@H](O)[C@H]4N)O[C@@H]2CO)[C@H](N)[C@@H](O)[C@@H]1O.OS(=O)(=O)O	1263-89-4		Prestwick	Prestwick3	2006	DMSO	0.0773117	0.46256	0.776931	0.226392	345.333	295.667
CGL-000004	N17	Cpd	MCI-186	174.2	CC(CC(=O)N1c2ccccc2)=N1	89-25-8	FR103	Biomol	ICCB_bioactives(v2)	3-N1348	DMSO	0.0757016	0.46261	0.7269	0.22669	368.5	265.5
CGL-000006	D01	Cpd	Eicosapentaenoic acid (20:5 n-3)	302.5	CC\C=C/C\C=C/C\C=C/C\C=C/C\C=C/CCCC(O)=O	10417-94-4	FA001	Biomol	Bioactive Lipid Library 2800v4	N1248a		0.0669149	0.462621	0.45387	0.22676	426.167	397.667
CGL-000002	J06	Cpd	Ajmaline	326.442	CC[C@H]1C2C[C@H]3[C@@H]4N(C)c5ccccc5C46C[C@H](C2[C@H]6O)N3[C@@H]1O	4360-12-07		Prestwick	Prestwick3	2006	DMSO	0.059324	0.462995	0.217997	0.229001	390.667	312.5
CGL-000002	J14	Cpd	(-)-Cinchonidine	294.4	O[C@@H]([C@@H]1C[C@@H]2CCN1C[C@@H]2C=C)c3ccnc4ccccc34	485-71-2		Prestwick	Prestwick3	2006	DMSO	0.0530827	0.463105	0.0240609	0.22966	420.833	330
CGL-000004	B19	Cpd	dibutyrylcyclic AMP	491.4	[Na+].CCCC(Nc1c2c(n([C@H]3[C@H](OC(CCC)=O)[C@@H]([C@@H]4O3)OP([O-])(=O)OC4)cn2)ncn1)=O	16980-89-5	CN-125	Biomol	ICCB_bioactives(v2)	3-N1348	DMSO	0.0476293	0.463193	-0.145393	0.230183	476	332.167
CGL-000003	O13	Cpd	Pramoxine hydrochloride	329.871	Cl.CCCCOc1ccc(OCCCN2CCOCC2)cc1	637-58-1		Prestwick	Prestwick3	2006	DMSO	0.112829	0.463253	1.88058	0.230545	344.5	286.5
CGL-000005	I21	Cpd	7,7-DIMETHYLEICOSADIENOIC ACID	336.6	CCCCCCCCCCC\C=C/C(\C=C/CCCC(O)=O)(C)C	89560-01-0	EI-112	Biomol	ICCB_bioactives(v2)	3-N1348	DMSO	0.061235	0.463398	0.277377	0.231414	395.833	293.5
CGL-000003	B17	Cpd	Furazolidone	225.162	[O-][N+](=O)c1oc(\C=N\N2CCOC2=O)cc1	67-45-8		Prestwick	Prestwick3	2006	DMSO	0.0714609	0.463441	0.595129	0.231671	471.667	353.667
CGL-000004	N08	Cpd	valinomycin	1111.4	CC(C1C(=O)OC(C(C)C)C(=O)NC(C(C)C)C(=O)OC(C)C(=O)NC(C(C)C)C(=O)OC(C(C)C)C(=O)NC(C(C)C)C(=O)OC(C)C(=O)NC(C(C)C)C(=O)OC(C(C)C)C(=O)NC(C(C)C)C(=O)OC(C)C(=O)N1)C	2001-95-8	KC-140	Biomol	ICCB_bioactives(v2)	3-N1348	DMSO	0.191044	0.463461	4.31096	0.231789	245.167	147
CGL-000002	E05	Cpd	Methapyrilene hydrochloride	297.853	Cl.CN(C)CCN(Cc1cccs1)c2ccccn2	135-23-9		Prestwick	Prestwick3	2006	DMSO	0.0710833	0.463566	0.583395	0.232422	439	364.833
CGL-000002	A21	Cpd	Bisoprolol fumarate	766.978	CC(C)NCC(O)COc1ccc(COCCOC(C)C)cc1.CC(C)NCC(O)COc2ccc(COCCOC(C)C)cc2.OC(=O)\C=C\C(=O)O			Prestwick	Prestwick3	2006	DMSO	0.0521955	0.463588	-0.00350814	0.232553	422.167	397.333
CGL-000003	C02	Cpd	RG-14620	274.1	Clc1cc(\C=C(\c2cnccc2)/C#N)cc(Cl)c1	136831-49-7	EI-253	Biomol	Kinase Inhibitor 2832v2.2	N1290	DMSO	0.0693159	0.463739	0.528475	0.233456	489.5	371.5
CGL-000001	L17	Cpd	Fenbufen	254.288	OC(=O)CCC(=O)c1ccc(cc1)c2ccccc2	36330-85-5		Prestwick	Prestwick3	2006	DMSO	0.0750906	0.463774	0.707915	0.233667	351.5	275
CGL-000002	J05	Cpd	Thiostrepton	1664.92	CCC(C)[C@@H]1N[C@@H]2C=Cc3c(cc(nc3[C@H]2O)C(=O)O[C@H](C)[C@@H]4NC(=O)c5csc(n5)[C@@H](NC(=O)[C@H]6CSC(=N6)\C(=C/C)\NC(=O)[C@@H](NC(=O)c7csc(n7)[C@]8(CCC(=N[C@H]8c9csc4n9)c%10nc(cs%10)C(=O)NC(=C)C(=O)NC(=C)C(=O)N)NC(=O)[C@H](C)NC(=O)C(=C)NC(=O)[C@H](C)NC1=O)[C@@H](C)O)[C@@](C)(O)[C@@H](C)O)[C@H](C)O	1393-48-2		Prestwick	Prestwick3	2006	DMSO	0.170772	0.463795	3.68105	0.23379	341.167	313.167
CGL-000006	H04	Cpd	10(Z),13(Z)-Nonadecadienoic acid	294.5	CCCCC\C=C\C\C=C\CCCCCCCCC(O)=O		BL-117	Biomol	Fatty Acid Library 2803	3-N1309		0.0617246	0.463813	0.292592	0.233899	424.5	361.167
CGL-000004	K21	Cpd	Rimexolone	370.537	CCC(=O)[C@@]1(C)[C@H](C)C[C@H]2[C@@H]3CCC4=CC(=O)C=C[C@]4(C)[C@H]3[C@@H](O)C[C@]12C	49697-38-3		Prestwick	Prestwick3	2006	DMSO	0.0676059	0.463968	0.475343	0.234826	344.333	271.167
CGL-000001	A16	Cpd	Diazoxide	230.674	CC1=Nc2ccc(Cl)cc2S(=O)(=O)N1	364-98-7		Prestwick	Prestwick3	2006	DMSO	0.0401527	0.464053	-0.377718	0.235333	462.333	394.667
CGL-000001	F01	Cpd	TYRPHOSTIN 51	268.2	NC(\C(\C#N)=C\c1cc(O)c(O)c(O)c1)=C(C#N)C#N	122520-90-5	EI-189	Biomol	Kinase Inhibitor 2832v2.2	N1290	DMSO	0.0669021	0.464074	0.453471	0.235459	383.833	329.667
CGL-000002	A06	Cpd	Arecoline hydrobromide	236.11	Br.COC(=O)C1=CCCN(C)C1	300-08-3		Prestwick	Prestwick3	2006	DMSO	0.0963974	0.464179	1.36999	0.236091	455.5	354
CGL-000003	P22	Cpd	Aminocaproic acid	131.176	NCCCCCC(=O)O	60-32-2		Prestwick	Prestwick3	2006	DMSO	0.060698	0.4643	0.26069	0.236814	385.5	318.417
CGL-000002	F15	Cpd	Quercetine dihydrate	338.273	O.O.OC1=C(Oc2cc(O)cc(O)c2C1=O)c3ccc(O)c(O)c3	6151-25-3		Prestwick	Prestwick3	2006	DMSO	0.0843193	0.464395	0.99468	0.237386	364	320.833
CGL-000001	G18	Cpd	Nalbuphine hydrochloride	393.915	Cl.O[C@H]1CC[C@@]2(O)[C@H]3Cc4ccc(O)c5O[C@@H]1[C@]2(CCN3CC6CCC6)c45	23277-43-2		Prestwick	Prestwick3	2006	DMSO	0.0341731	0.464469	-0.563523	0.237825	422.5	272.167
CGL-000003	B16	Cpd	Oxybenzone	228.25	COc1ccc(C(=O)c2ccccc2)c(O)c1	131-57-7		Prestwick	Prestwick3	2006	DMSO	0.0797236	0.464683	0.851878	0.23911	454	384.667
CGL-000003	O16	Cpd	Methotrimeprazine maleat salt	444.554	COc1ccc2Sc3ccccc3N(C[C@H](C)CN(C)C)c2c1.OC(=O)\C=C/C(=O)O	7104-38-3		Prestwick	Prestwick3	2006	DMSO	0.0803387	0.46484	0.870991	0.240047	325.167	287
CGL-000002	O17	Cpd	Oxantel pamoate	820.951	CN1CCCN=C1\C=C\c2cccc(O)c2.CN3CCCN=C3\C=C\c4cccc(O)c4.OC(=O)c5c(O)cc6ccccc6c5Cc7c(C(=O)O)c(O)cc8ccccc78	68813-55-8		Prestwick	Prestwick3	2006	DMSO	0.0559269	0.465004	0.112438	0.24103	345.833	262.833
CGL-000004	E04	Cpd	Phensuximide	189.216	CN1C(=O)CC(C1=O)c2ccccc2	86-34-0		Prestwick	Prestwick3	2006	DMSO	0.0575925	0.465416	0.164194	0.243498	449	351.167
CGL-000006	M05	Cpd	16,16-Dimethyl-prostaglandin E2	380.5	CCCCC([C@@H](\C=C\[C@@H]1[C@@H](C\C=C/CCCC(O)=O)C(=O)C[C@H]1O)O)(C)C	39746-25-3	PG021	Biomol	Bioactive Lipid Library 2800v4	N1248a		0.0698963	0.46552	0.546513	0.24412	425.5	353
CGL-000001	B11	Cpd	Ethosuximide	141.171	CCC1(C)CC(=O)NC1=O	77-67-8		Prestwick	Prestwick3	2006	DMSO	0.0860958	0.465522	1.04988	0.244135	461.167	379.333
CGL-000006	E22	Cpd	Acetyl-farnesyl-cysteine	367.5	CC(C)=CCC\C(\C)=C\CC\C(\C)=C\CSC[C@@H](C(O)=O)NC(C)=O	135304-07-3	G200	Biomol	Bioactive Lipid Library 2800v4	N1248a		0.0580011	0.465585	0.176891	0.24451	436	299
CGL-000003	M15	Cpd	Diphenylpyraline hydrochloride	317.862	Cl.CN1CCC(CC1)OC(c2ccccc2)c3ccccc3	132-18-3		Prestwick	Prestwick3	2006	DMSO	0.100483	0.4656	1.49693	0.244604	388.5	307.333
CGL-000003	F22	Cpd	Nisoxetine hydrochloride	307.823	Cl.CNCCC(Oc1ccccc1OC)c2ccccc2	57754-86-6		Prestwick	Prestwick3	2006	DMSO	0.0525161	0.465707	0.00645474	0.245242	400.667	291.5
CGL-000003	H22	Cpd	L(-)-vesamicol hydrochloride	295.856	Cl.O[C@@H]1CCCC[C@H]1N2CCC(CC2)c3ccccc3	112709-59-8		Prestwick	Prestwick3	2006	DMSO	0.075989	0.46573	0.73583	0.245379	390.5	232.833
CGL-000006	J24	Cpd	Docosatrienoic acid (22:3 N-3)	336.5	CC\C=C/C\C=C/C\C=C/CCCCCCCCCCCC(O)=O	28845-86-5	FA-010	Biomol	Fatty Acid Library 2803	3-N1309		0.0886319	0.465866	1.12869	0.246194	400	314
CGL-000004	D21	Cpd	E-64-d	342.4	CC(CCNC([C@@H](NC([C@@H]1[C@@H](C)O1)=O)CC(C)C)=O)C	88321-09-9	PI-107	Biomol	ICCB_bioactives(v2)	3-N1348	DMSO	0.0423379	0.46598	-0.309817	0.246879	436	308
CGL-000002	C07	Cpd	Zidovudine, AZT	267.246	CC1=CN([C@H]2C[C@H](N=[N+]=[N-])[C@@H](CO)O2)C(=O)NC1=O	30516-87-1		Prestwick	Prestwick3	2006	DMSO	0.0541909	0.466181	0.0584964	0.248082	397.5	349.167
CGL-000002	E08	Cpd	Carisoprodol	260.336	CCCC(C)(COC(=O)N)COC(=O)NC(C)C	78-44-4		Prestwick	Prestwick3	2006	DMSO	0.066715	0.466321	0.447658	0.248921	456.333	382.667
CGL-000001	H04	Cpd	Vincamine	354.453	CC[C@@]12CCCN3CCc4c([C@H]13)n(c5ccccc45)[C@](O)(C2)C(=O)OC	1617-90-9		Prestwick	Prestwick3	2006	DMSO	0.0523932	0.466395	0.00263415	0.249361	391.667	274.833
CGL-000002	C13	Cpd	Chlormezanone	273.74	CN1C(c2ccc(Cl)cc2)S(=O)(=O)CCC1=O	80-77-3		Prestwick	Prestwick3	2006	DMSO	0.0827567	0.466433	0.946124	0.249591	471.5	382.167
CGL-000004	B09	Cpd	YC-1	304.4	OCc1ccc(c2c(c3n(Cc4ccccc4)n2)cccc3)o1		CN-223	Biomol	ICCB_bioactives(v2)	3-N1348	DMSO	0.0433877	0.46648	-0.277195	0.249874	449.167	328.333
CGL-000001	G15	Cpd	Pyrimethamine	248.717	CCc1nc(N)nc(N)c1c2ccc(Cl)cc2	58-14-0		Prestwick	Prestwick3	2006	DMSO	0.0479606	0.466537	-0.135101	0.250215	381	267.5
CGL-000003	G16	Cpd	Chlorotrianisene	380.875	COc1ccc(cc1)C(=C(c2ccc(OC)cc2)c3ccc(OC)cc3)Cl	569-57-3		Prestwick	Prestwick3	2006	DMSO	0.0295724	0.466591	-0.70648	0.250539	471.333	355.5
CGL-000001	J20	Cpd	Pyrilamine maleate	401.466	COc1ccc(CN(CCN(C)C)c2ccccn2)cc1.OC(=O)\C=C/C(=O)O	59-33-6		Prestwick	Prestwick3	2006	DMSO	0.042535	0.466706	-0.303691	0.251224	344.833	263.5
CGL-000003	P17	Cpd	Ioversol	807.12	OCCN(C(=O)CO)c1c(I)c(C(=O)NCC(O)CO)c(I)c(C(=O)NCC(O)CO)c1I	87771-40-2		Prestwick	Prestwick3	2006	DMSO	0.0698356	0.467026	0.544624	0.253141	384.667	304.667
CGL-000002	D13	Cpd	Tiaprofenic acid	260.314	CC(C(=O)O)c1ccc(s1)C(=O)c2ccccc2	33005-95-7		Prestwick	Prestwick3	2006	DMSO	0.0927656	0.467048	1.25713	0.253277	472.5	415.833
CGL-000004	O07	Cpd	Nomegestrol acetate	370.493	CC(=O)O[C@@]1(CC[C@H]2[C@@H]3C=C(C)C4=CC(=O)CC[C@@H]4[C@H]3CC[C@]12C)C(=O)C	58652-20-3		Prestwick	Prestwick3	2006	DMSO	0.0770542	0.467053	0.768932	0.253302	355.833	266.333
CGL-000002	C20	Cpd	Bisacodyl	361.401	CC(=O)Oc1ccc(cc1)C(c2ccc(OC(=O)C)cc2)c3ccccn3	603-50-9		Prestwick	Prestwick3	2006	DMSO	0.0605218	0.467226	0.255218	0.254342	489.833	368.167
CGL-000003	D20	Cpd	Adrenosterone	300.401	C[C@]12CC(=O)[C@H]3[C@@H](CCC4=CC(=O)CC[C@]34C)[C@@H]1CCC2=O	382-45-6		Prestwick	Prestwick3	2006	DMSO	0.0395071	0.467271	-0.397779	0.254609	460.5	344
CGL-000003	E22	Cpd	Mevalonic-D, L acid lactone	130.145	CC1(O)CCOC(=O)C1	674-26-0		Prestwick	Prestwick3	2006	DMSO	0.0528954	0.467573	0.0182399	0.256418	403	289.333
CGL-000006	M07	Cpd	U-46619	350.5	CCCCC[C@@H](\C=C\[C@H]1[C@@H](C[C@H]2[C@@H]1C\C=C/CCCC(O)=O)OC2)O	56985-40-1	PG023	Biomol	Bioactive Lipid Library 2800v4	N1248a		0.0551349	0.467599	0.0878267	0.256573	425.167	288.833
CGL-000004	C13	Cpd	Tracazolate hydrochloride	340.856	Cl.CCCCNc1c(C(=O)OCC)c(C)nc2c1cnn2CC	41094-88-6		Prestwick	Prestwick3	2006	DMSO	0.0505496	0.467624	-0.0546522	0.256724	419	356.333
CGL-000002	A16	Cpd	Adamantamine fumarate	267.328	N[C@@]12C[C@@H]3C[C@@H](C[C@@H](C3)C1)C2.OC(=O)\C=C\C(=O)O	80789-67-9		Prestwick	Prestwick3	2006	DMSO	0.0422313	0.46783	-0.313128	0.25796	464.167	376
CGL-000006	C17	Cpd	15(S)-HETE	320.5	CCCCC[C@@H](\C=C\C=C/C\C=C/C\C=C/CCCC(O)=O)O	54845-95-3	H015	Biomol	Bioactive Lipid Library 2800v4	N1248a		0.0610313	0.467987	0.271048	0.258898	453.833	376
CGL-000004	B22	Cpd	pepstatin	685.9	CC(C[C@@H]([C@H](CC(O)=O)O)NC([C@@H](NC(C[C@@H]([C@@H](NC([C@H](C(C)C)NC([C@H](C(C)C)NC(CC(C)C)=O)=O)=O)CC(C)C)O)=O)C)=O)C	26305-03-3	PI-120	Biomol	ICCB_bioactives(v2)	3-N1348	DMSO	0.0555916	0.468043	0.102019	0.259234	461.667	350
CGL-000001	A20	Cpd	Ursolic acid	456.715	C[C@@H]1CC[C@@]2(CC[C@]3(C)C(=CC[C@@H]4[C@@]5(C)CC[C@H](O)C(C)(C)[C@@H]5CC[C@@]34C)[C@@H]2[C@H]1C)C(=O)O	77-52-1		Prestwick	Prestwick3	2006	DMSO	0.0585292	0.468114	0.193301	0.259662	442	377.833
CGL-000002	P07	Cpd	Pentamidine isethionate	592.692	NC(=N)c1ccc(OCCCCCOc2ccc(cc2)C(=N)N)cc1.OCCS(=O)(=O)O.OCCS(=O)(=O)O	140-64-7		Prestwick	Prestwick3	2006	DMSO	0.0509312	0.468167	-0.0427939	0.259974	372.5	301.333
CGL-000005	N19	Cpd	MDL-28170	382.5	CC([C@@H](C(N[C@H](C=O)Cc1ccccc1)=O)NC(OCc2ccccc2)=O)C	88191-84-8	PI-130	Biomol	ICCB_bioactives(v2)	3-N1348	DMSO	0.0630998	0.468197	0.335323	0.260155	342.167	244.167
CGL-000005	P15	Cpd	Fumonisin B1	721.8	CCCC[C@H]([C@H]([C@@H](OC(C[C@@H](C(O)=O)CC(O)=O)=O)C[C@H](C[C@@H](CCCC[C@H](C[C@@H]([C@@H](N)C)O)O)O)C)OC(C[C@H](C(O)=O)CC(O)=O)=O)C	116355-83-0	SL-220	Biomol	ICCB_bioactives(v2)	3-N1348	DMSO	0.0462248	0.468266	-0.189037	0.26057	419.5	307.5
CGL-000002	M20	Cpd	Niridazole	214.204	[O-][N+](=O)c1cnc(s1)N2CCNC2=O	61-57-4		Prestwick	Prestwick3	2006	DMSO	0.0658211	0.468453	0.419883	0.261688	360.333	277
CGL-000001	C01	Cpd	PD-98059	267.3	COc1c(N)c(C(Oc(c2C3=O)cccc2)=C3)ccc1	167869-21-8	EI-360	Biomol	Kinase Inhibitor 2832v2.2	N1290	DMSO	0.0623374	0.468514	0.311632	0.262053	477.333	409
CGL-000001	E08	Cpd	Cyproheptadine hydrochloride	323.869	Cl.CN1CCC(=C2c3ccccc3C=Cc4ccccc24)CC1	969-33-5		Prestwick	Prestwick3	2006	DMSO	0.0675522	0.468562	0.473674	0.262343	425.667	358.833
CGL-000006	M16	Cpd	Fluprostenol	458.5	O[C@H](\C=C\[C@@H]1[C@@H](C\C=C/CCCC(O)=O)[C@@H](O)C[C@H]1O)COc2cc(C(F)(F)F)ccc2	40666-16-8	RA105	Biomol	Bioactive Lipid Library 2800v4	N1248a		0.0641125	0.468565	0.366791	0.262363	411.333	308.333
CGL-000006	L04	Cpd	Docosapentaenoic acid	330.5	CC\C=C/C\C=C/C\C=C/C\C=C/C\C=C/CCCCCC(O)=O	2234-74-4	FA-012	Biomol	Fatty Acid Library 2803	3-N1309		0.0600246	0.468646	0.239767	0.262846	432.667	365.833
CGL-000005	F12	Cpd	AG1478	352.3	Cl.COc1c(OC)cc(c2c1)c(Nc3cc(Cl)ccc3)ncn2	153436-53-4	EI-277	Biomol	ICCB_bioactives(v2)	3-N1348	DMSO	0.0651044	0.468904	0.397613	0.264391	408.833	342.333
CGL-000006	B19	Cpd	5-Nitroisatin	192.1	[O-][N+](c1cc(c2cc1)C(=O)C(=O)N2)=O	611-09-6	AC-1355	Biomol	Protease Inhibitors Library 2833v2.0	1272a	DMSO	0.0559779	0.468923	0.114021	0.264506	459.833	354.333
CGL-000001	L09	Cpd	Gemfibrozil	250.341	Cc1ccc(C)c(OCCCC(C)(C)C(=O)O)c1	25812-30-0		Prestwick	Prestwick3	2006	DMSO	0.069881	0.468937	0.546037	0.264591	356.167	278.5
CGL-000001	C11	Cpd	Heptaminol hydrochloride	181.708	Cl.CC(N)CCCC(C)(C)O	543-15-7		Prestwick	Prestwick3	2006	DMSO	0.0848347	0.469063	1.0107	0.265342	431.667	328.667
CGL-000006	C21	Cpd	(±)5-HETrE	320.5	CCCCCCCC\C=C/C\C=C/C=C/C(CCCC(O)=O)O	88053-46-7	H305	Biomol	Bioactive Lipid Library 2800v4	N1248a		0.0555513	0.46916	0.100766	0.265924	439.667	356.667
CGL-000002	M15	Cpd	Carbetapentane citrate	525.601	CCN(CC)CCOCCOC(=O)C1(CCCC1)c2ccccc2.OC(=O)CC(O)(CC(=O)O)C(=O)O	23142-01-0		Prestwick	Prestwick3	2006	DMSO	0.0304471	0.46922	-0.679301	0.266286	391.167	274.167
CGL-000006	N12	Cpd	EBELACTONE B	352.5	CCC(C(C(C(C(\C=C(\CC(C1C(CC)C(=O)O1)C)/C)C)=O)C)O)C	76808-15-6	G-223	Biomol	Protease Inhibitors Library 2833v2.0	1272a	DMSO	0.103184	0.469319	1.58088	0.266877	385.5	272.167
CGL-000004	C20	Cpd	Propoxycaine hydrochloride	330.858	Cl.CCCOc1cc(N)ccc1C(=O)OCCN(CC)CC	550-83-4		Prestwick	Prestwick3	2006	DMSO	0.0522408	0.469323	-0.0021015	0.266904	428.5	339.667
CGL-000001	K19	Cpd	Pheniramine maleate	356.425	CN(C)CCC(c1ccccc1)c2ccccn2.OC(=O)\C=C/C(=O)O	132-20-7		Prestwick	Prestwick3	2006	DMSO	0.072985	0.469697	0.642487	0.269143	350	322
CGL-000001	N08	Cpd	Telenzepine dihydrochloride	443.399	Cl.Cl.CN1CCN(CC(=O)N2c3ccccc3NC(=O)c4csc(C)c24)CC1	147416-96-4		Prestwick	Prestwick3	2006	DMSO	0.0927288	0.46978	1.25599	0.269641	328.5	249.833
CGL-000006	D15	Cpd	Eicosadienoic acid (20:2 n-6)	308.5	CCCCC\C=C/C\C=C/CCCCCCCCCC(O)=O	2091-39-6	FA007	Biomol	Bioactive Lipid Library 2800v4	N1248a		0.0457386	0.46982	-0.204144	0.269878	472.667	383.833
CGL-000004	C08	Cpd	Pivmecillinam hydrochloride	476.039	Cl.CC(C)(C)C(=O)OCOC(=O)[C@@H]1N2[C@H](SC1(C)C)[C@H](\N=C\N3CCCCCC3)C2=O	32887-03-9		Prestwick	Prestwick3	2006	DMSO	0.0551342	0.46992	0.0878065	0.270477	468.833	337.167
CGL-000001	G06	Cpd	Metolazone	365.841	CC1Nc2cc(Cl)c(cc2C(=O)N1c3ccccc3C)S(=O)(=O)N	17560-51-9		Prestwick	Prestwick3	2006	DMSO	0.0606141	0.47	0.258083	0.270957	426.5	260
CGL-000002	L03	Cpd	Pirenperone	393.465	CC1=C(CCN2CCC(CC2)C(=O)c3ccc(F)cc3)C(=O)N4C=CC=CC4=N1	75444-65-4		Prestwick	Prestwick3	2006	DMSO	0.0542376	0.470214	0.0599477	0.272238	424.667	340.333
CGL-000006	M02	Cpd	1-Hexadecyl-2-O-acetyl-glycerol	358.6	CCCCCCCCCCCCCCCCOCC(OC(C)=O)CO	77133-35-8	EI150	Biomol	Bioactive Lipid Library 2800v4	N1248a		0.0760086	0.470239	0.736441	0.272386	442.667	392
CGL-000001	G17	Cpd	Hexamethonium dibromide dihydrate	398.225	O.O.[Br-].[Br-].C[N+](C)(C)CCCCCC[N+](C)(C)C	55-97-0		Prestwick	Prestwick3	2006	DMSO	0.0307384	0.470244	-0.67025	0.272418	403.5	253.833
CGL-000002	O07	Cpd	Hemicholinium bromide	574.358	[Br-].[Br-].C[N+]1(C)CCOC(O)(C1)c2ccc(cc2)c3ccc(cc3)C4(O)C[N+](C)(C)CCO4	312-45-8		Prestwick	Prestwick3	2006	DMSO	0.0700485	0.470248	0.551242	0.272444	355.833	274.833
CGL-000006	C02	Cpd	17-Phenyl-trinor-prostaglandin E2	386.5	O[C@H](\C=C\[C@@H]1[C@@H](C\C=C/CCCC(O)=O)C(=O)C[C@H]1O)CCc2ccccc2	38315-43-4	PG042	Biomol	Bioactive Lipid Library 2800v4	N1248a		0.109555	0.470254	1.77883	0.272479	463.333	353.833
CGL-000001	B05	Cpd	Pentylenetetrazole	138.173	C1CCc2nnnn2CC1	54-95-5		Prestwick	Prestwick3	2006	DMSO	0.0743237	0.470258	0.684085	0.2725	467.167	384
CGL-000003	P03	Cpd	Iopamidol	777.093	C[C@H](O)C(=O)Nc1c(I)c(C(=O)NC(CO)CO)c(I)c(C(=O)NC(CO)CO)c1I	60166-93-0		Prestwick	Prestwick3	2006	DMSO	0.0470387	0.470358	-0.163746	0.273101	453.667	332.167
CGL-000002	E01	Cpd	TYRPHOSTIN AG 1288	231.2	Oc1c(O)c([N+]([O-])=O)cc(C=C(C#N)C#N)c1	116313-73-6	EI-335	Biomol	Kinase Inhibitor 2832v2.2	N1290	DMSO	0.0844826	0.470372	0.999753	0.273184	427.667	324
CGL-000006	B03	Cpd	PHOSPHORAMIDON	587.5	[Na+].CC(C[C@@H](C(N[C@H](C([O-])=O)Cc1c(c2[nH]c1)cccc2)=O)NP(OC3C(O)C(O)C(O)C(C)O3)(O[Na])=O)C	119942-99-3	PI-111	Biomol	Protease Inhibitors Library 2833v2.0	1272a	DMSO	0.0814782	0.470696	0.906399	0.275127	470.167	396.667
CGL-000004	L20	Cpd	tyrphostin 1	184.2	COc1ccc(C=C(C#N)C#N)cc1	2826-26-8	EI-190	Biomol	ICCB_bioactives(v2)	3-N1348	DMSO	0.107598	0.47072	1.71802	0.27527	355.667	294.833
CGL-000006	C16	Cpd	11-Dehydro-thromboxane B2	368.5	CCCCC[C@@H](\C=C\[C@@H]1[C@@H](C\C=C/CCCC(O)=O)[C@@H](O)CC(=O)O1)O	67910-12-7	TB004	Biomol	Bioactive Lipid Library 2800v4	N1248a		0.0475346	0.470723	-0.148337	0.275288	464.667	400.333
CGL-000001	P11	Cpd	Metampicillin sodium salt	383.405	[Na+].CC1(C)S[C@@H]2[C@H](NC(=O)[C@H](N=C)c3ccccc3)C(=O)N2[C@H]1C(=O)[O-]	6489-61-8		Prestwick	Prestwick3	2006	DMSO	0.0851613	0.470791	1.02085	0.275693	389.167	258.5
CGL-000006	F22	Cpd	7(E)-Nonadecenoic acid	296.5	CCCCCCCCCCC\C=C\CCCCCC(O)=O		BL-114	Biomol	Fatty Acid Library 2803	3-N1309		0.0781571	0.470865	0.803201	0.276138	415	301.833
CGL-000006	K21	Cpd	15-Keto-prostaglandin E2	350.5	CCCCCC(\C=C\[C@@H]1[C@@H](C\C=C/CCCC(O)=O)C(=O)C[C@H]1O)=O	26441-05-4	PG013	Biomol	Bioactive Lipid Library 2800v4	N1248a		0.0624917	0.470926	0.316428	0.276503	407.5	319.333
CGL-000006	C15	Cpd	12(R)-HETE	320.5	CCCCC\C=C/C[C@H](\C=C\C=C/C\C=C/CCCC(O)=O)O	82337-46-0	H112	Biomol	Bioactive Lipid Library 2800v4	N1248a		0.0473735	0.470968	-0.153344	0.276753	456.167	381.167
CGL-000004	H04	Cpd	RWJ-60475-(AM)3	620.4	CC(OCOCC(OCOP(C(c1c(Oc2ccc(Br)cc2)ccc([N+]([O-])=O)c1)OCOC(C)=O)=O)=O)=O		PR-110	Biomol	ICCB_bioactives(v2)	3-N1348	DMSO	0.133295	0.471003	2.51652	0.276966	320.333	259.833
CGL-000003	L21	Cpd	Methylhydantoin-5-(L)	114.105	C[C@@H]1NC(=O)NC1=O	40856-73-3		Prestwick	Prestwick3	2006	DMSO	0.0598668	0.471167	0.234863	0.277948	384	308.167
CGL-000002	N21	Cpd	Parthenolide	248.325	C\C\1=C/CC[C@@]2(C)O[C@@H]2[C@H]3OC(=O)C(=C)[C@@H]3CC1	20554-84-1		Prestwick	Prestwick3	2006	DMSO	0.467225	0.471414	12.8928	0.279428	91.1667	164
CGL-000005	B11	Cpd	DICHLOROBENZAMIL	425	N\C(\NCc1c(Cl)cc(Cl)cc1)=N/C(c2c(N)nc(N)c(Cl)n2)=O	1166-01-4	CA-204	Biomol	ICCB_bioactives(v2)	3-N1348	DMSO	0.599693	0.471635	17.009	0.280752	130.667	160.5
CGL-000005	A12	Cpd	DIINDOLYLMETHANE	246.3	C(c1c(c2[nH]c1)cccc2)c3c(c4[nH]c3)cccc4	1968-05-04	GR-207	Biomol	ICCB_bioactives(v2)	3-N1348	DMSO	0.0650773	0.471694	0.396769	0.281106	439	347.333
CGL-000005	M21	Cpd	ARACHIDONIC ACID(20:4,n-6)	304.5	CCCCC\C=C/C\C=C/C\C=C/C\C=C/CCCC(O)=O	506-32-1	FA003	Biomol	ICCB_bioactives(v2)	3-N1348	DMSO	0.0737308	0.471721	0.665661	0.281266	393.833	287.833
CGL-000001	D02	Cpd	H-7	364.3	CC1N(S(c2c(c3ccc2)ccnc3)(=O)=O)CCNC1	84477-87-2	EI-148	Biomol	Kinase Inhibitor 2832v2.2	N1290	DMSO	0.0875666	0.471799	1.09558	0.281732	417.5	336.167
CGL-000002	D19	Cpd	Propafenone hydrochloride	377.915	Cl.CCCNCC(O)COc1ccccc1C(=O)CCc2ccccc2	34183-22-7		Prestwick	Prestwick3	2006	DMSO	0.0632854	0.472251	0.341089	0.284441	427.833	343.333
CGL-000001	M12	Cpd	Chlortetracycline hydrochloride	515.351	Cl.CN(C)[C@H]1[C@@H]2CC3C(=C(O)[C@]2(O)C(=O)C(=C1O)C(=O)N)C(=O)c4c(O)ccc(Cl)c4[C@@]3(C)O	64-72-2		Prestwick	Prestwick3	2006	DMSO	0.145729	0.472275	2.90287	0.284582	335.833	260.5
CGL-000002	D12	Cpd	Ipratropium bromide	412.371	[Br-].CC(C)[N+]1(C)[C@@H]2CC[C@@H]1CC(C2)OC(=O)C(CO)c3ccccc3	22254-24-6		Prestwick	Prestwick3	2006	DMSO	0.0778656	0.472357	0.794143	0.285073	489.167	378
CGL-000002	B13	Cpd	Colistin sulfate	1351.62	CC(C)CCCCC(=O)NC(CCN)C(=O)NC(C(C)O)C(=O)NC(CCN)C(=O)NC1CCNC(=O)C(NC(=O)C(CCN)NC(=O)C(CCN)NC(=O)C(CNC(=O)C(CC(C)C)NC(=O)C(CCN)NC1=O)C(C)C)C(C)O.OS(=O)(=O)O.OS(=O)(=O)O	1264-72-8		Prestwick	Prestwick3	2006	DMSO	0.0944635	0.472446	1.30989	0.285608	473.667	384
CGL-000003	M03	Cpd	Trihexyphenidyl-D,L Hydrochloride	337.937	Cl.OC(CCN1CCCCC1)(C2CCCCC2)c3ccccc3	58947-95-8		Prestwick	Prestwick3	2006	DMSO	0.0457102	0.472568	-0.205027	0.286339	440.167	295.667
CGL-000001	F06	Cpd	Triprolidine hydrochloride	314.862	Cl.Cc1ccc(cc1)\C(=C/CN2CCCC2)\c3ccccn3	550-70-9		Prestwick	Prestwick3	2006	DMSO	0.0679202	0.472594	0.48511	0.286491	408.167	360
CGL-000001	N03	Cpd	Norfloxacin	319.339	CCN1C=C(C(=O)O)C(=O)c2cc(F)c(cc12)N3CCNCC3	70458-96-7		Prestwick	Prestwick3	2006	DMSO	0.0823499	0.47266	0.933484	0.286887	391	284.167
CGL-000006	B23	Cpd	Nafamostat mesylate	539.6	NC(Nc1ccc(C(Oc2cc(c3cc2)ccc(C(N)=N)c3)=O)cc1)=N	82956-11-4	PI143	Biomol	Protease Inhibitors Library 2833v2.0	1272a	DMSO	0.0681297	0.472733	0.491616	0.287324	428.333	330.333
CGL-000001	E13	Cpd	Cimetidine	252.343	CN\C(=N\CCSCc1nc[nH]c1C)\NC#N	51481-61-9		Prestwick	Prestwick3	2006	DMSO	0.0714062	0.472835	0.593429	0.287937	454.667	342
CGL-000003	O19	Cpd	Cephalothin sodium salt	418.426	[Na+].CC(=O)OCC1=C(N2[C@H](SC1)[C@H](NC(=O)Cc3cccs3)C2=O)C(=O)[O-]	58-71-9		Prestwick	Prestwick3	2006	DMSO	0.0748257	0.472835	0.699683	0.287938	344.333	269.667
CGL-000003	M04	Cpd	Clobetasol propionate	466.982	CCC(=O)OC1([C@@H](C)C[C@H]2[C@@H]3CCC4=CC(=O)C=C[C@]4(C)[C@@]3(F)[C@@H](O)C[C@]12C)C(=O)CCl	25122-46-7		Prestwick	Prestwick3	2006	DMSO	0.0592232	0.4731	0.214864	0.289523	402.333	273
CGL-000002	J21	Cpd	Trolox	250.297	Cc1c(C)c2OC(C)(CCc2c(C)c1O)C(=O)O	53188-07-1		Prestwick	Prestwick3	2006	DMSO	0.0363147	0.473225	-0.496976	0.290274	389	260.167
CGL-000002	N15	Cpd	Molsidomine	242.236	CCOC(=O)\N=C\1/O[N-][N+](=C1)N2CCOCC2	25717-80-0		Prestwick	Prestwick3	2006	DMSO	0.0584641	0.473387	0.191278	0.291243	371.667	266.333
CGL-000006	G21	Cpd	14,15-Epoxyeicosatrienoic acid	320.5	CCCCCC1C(C\C=C/C\C=C/C\C=C/CCCC(O)=O)O1		EE14	Biomol	Bioactive Lipid Library 2800v4	N1248a		0.0548673	0.473491	0.0795135	0.291864	451.833	317.833
CGL-000002	F17	Cpd	Resveratrol	228.25	Oc1ccc(\C=C\c2cc(O)cc(O)c2)cc1	501-36-0		Prestwick	Prestwick3	2006	DMSO	0.128638	0.473686	2.3718	0.293034	291.5	280.667
CGL-000004	F05	Cpd	Pregnenolone 16alphacarbonitrile	341.5	CC([C@@H]1[C@](C)([C@H]2C[C@H]1C#N)CC[C@@H]([C@H]23)[C@](C)(C4=CC3)CC[C@H](O)C4)=O	1434-54-4	S620	Biomol	ICCB_bioactives(v2)	3-N1348	DMSO	0.0524267	0.473687	0.00367479	0.293043	443.333	360.167
CGL-000005	A13	Cpd	1,2-DIOCTANOYL-SN-GLYCEROL	344.5	CCCCCCCC(OC[C@@H](OC(CCCCCCC)=O)CO)=O	75685-80-2	DG112	Biomol	ICCB_bioactives(v2)	3-N1348	DMSO	0.0799049	0.473951	0.857512	0.29462	402.333	356.667
CGL-000002	A05	Cpd	Alfuzosin hydrochloride	425.919	Cl.COc1cc2nc(nc(N)c2cc1OC)N(C)CCCNC(=O)C3CCCO3	81403-68-1		Prestwick	Prestwick3	2006	DMSO	0.0498767	0.474003	-0.0755608	0.294933	468	377.667
CGL-000003	I22	Cpd	Isopropamide iodide	480.437	[I-].CC(C)[N+](C)(CCC(C(=O)N)(c1ccccc1)c2ccccc2)C(C)C	71-81-8		Prestwick	Prestwick3	2006	DMSO	0.0630381	0.47409	0.333405	0.295454	367.167	261
CGL-000001	G04	Cpd	Naloxone hydrochloride	363.844	Cl.Oc1ccc2C[C@H]3N(CC=C)CC[C@@]45[C@@H](Oc1c24)C(=O)CC[C@@]35O	357-08-4		Prestwick	Prestwick3	2006	DMSO	0.0540287	0.474175	0.0534537	0.295964	454.5	256
CGL-000004	L12	Cpd	trifluoperazine	480.4	CN1CCN(CCCN2c(c3Sc(c24)cccc4)cc(C(F)(F)F)cc3)CC1	440-17-5	CA-310	Biomol	ICCB_bioactives(v2)	3-N1348	DMSO	0.385441	0.474254	10.3515	0.296439	333.167	285
CGL-000002	F03	Cpd	Vigabatrin	129.16	NC(CCC(=O)O)C=C	60643-86-9		Prestwick	Prestwick3	2006	DMSO	0.086594	0.4745	1.06536	0.297911	407.5	341.333
CGL-000006	C04	Cpd	D12-Prostaglandin J2	334.5	CCCCC[C@@H](C\C=C(\C(=O)C=C1)/[C@H]1C\C=C/CCCC(O)=O)O	87893-54-7	PG047	Biomol	Bioactive Lipid Library 2800v4	N1248a		0.0847299	0.474564	1.00744	0.298292	482.833	374.5
CGL-000002	P09	Cpd	Tolazamide	311.406	Cc1ccc(cc1)S(=O)(=O)NC(=O)NN2CCCCCC2	1156-19-0		Prestwick	Prestwick3	2006	DMSO	0.0311723	0.474635	-0.656765	0.298719	365.5	272.667
CGL-000003	B13	Cpd	Trimipramine maleate salt	410.518	CC(CN(C)C)CN1c2ccccc2CCc3ccccc13.OC(=O)\C=C/C(=O)O	521-78-8		Prestwick	Prestwick3	2006	DMSO	0.0591582	0.474769	0.212844	0.299524	467.167	321.667
CGL-000002	P15	Cpd	Dirithromycin	835.095	CC[C@H]1OC(=O)[C@H](C)[C@@H](O[C@H]2C[C@@](C)(OC)[C@@H](O)[C@H](C)O2)[C@H](C)[C@@H](O[C@@H]3O[C@H](C)C[C@@H]([C@H]3O)N(C)C)[C@](C)(O)C[C@@H](C)[C@@H]4N[C@@H](COCCOC)O[C@H]([C@H]4C)[C@]1(C)O	62013-04-1		Prestwick	Prestwick3	2006	DMSO	0.0518307	0.475251	-0.0148443	0.30241	392.167	291
CGL-000004	P06	Cpd	NS-398	314.4	CS(Nc1c(OC2CCCCC2)cc([N+]([O-])=O)cc1)(=O)=O	123653-11-2	EI-261	Biomol	ICCB_bioactives(v2)	3-N1348	DMSO	0.0774354	0.475284	0.780775	0.302606	386.667	337.833
CGL-000002	P20	Cpd	Protoveratrine A	793.958	CC[C@@H](C)C(=O)O[C@H]1[C@H](O)[C@H]2[C@@H](CN3C[C@@H](C)CC[C@H]3[C@@]2(C)O)C4C[C@]56O[C@@]7(O)[C@H](CC[C@@]5(C)[C@@H]7[C@@H](OC(=O)C)[C@@H](OC(=O)C)[C@H]6[C@]14O)OC(=O)[C@](C)(O)CC	143-57-7		Prestwick	Prestwick3	2006	DMSO	0.0632841	0.475803	0.341049	0.305714	382.5	322.167
CGL-000004	L09	Cpd	Furoxan	187	[O-][n+]1c(C#N)c(c2ccccc2)no1		CN-255	Biomol	ICCB_bioactives(v2)	3-N1348	DMSO	0.597015	0.475916	16.9258	0.306394	67	51.5
CGL-000005	B05	Cpd	CYCLOPIAZONIC ACID	336.4	C\C(\O)=C(\C(=O)N([C@@H]12)C(C)(C)[C@H]3[C@@H]1c(c(c4ccc5)c5C3)c[nH]4)/C2=O	18172-33-3	CA-415	Biomol	ICCB_bioactives(v2)	3-N1348	DMSO	0.058813	0.476052	0.202118	0.307207	456.667	338.167
CGL-000006	C11	Cpd	EMPTY					Biomol	Bioactive Lipid Library 2800v4	N1248a		0.0576497	0.476105	0.165972	0.307522	469.167	398.833
CGL-000006	J21	Cpd	2-DHLA-PAF	770.2	CCCCCCCCCCCCCCCCOC[C@@H](OC(CCCCCC\C=C/C\C=C/C\C=C/CCCCC)=O)COP(OCC[N+](C)(C)C)([O-])=O		L116	Biomol	Bioactive Lipid Library 2800v4	N1248a		0.0650153	0.476241	0.394843	0.308335	411.667	316.667
CGL-000002	G04	Cpd	Coralyne chloride hydrate	417.893	O.[Cl-].COc1cc2cc[n+]3c(C)c4cc(OC)c(OC)cc4cc3c2cc1OC	38989-38-7		Prestwick	Prestwick3	2006	DMSO	0.0597075	0.476272	0.229912	0.308525	417.667	310.167
CGL-000002	J02	Cpd	2-AMINOPURINE	135.1	Nc1nc(c2cn1)[nH]cn2	452-06-2	CC-100	Biomol	Kinase Inhibitor 2832v2.2	N1290	DMSO	0.0803128	0.476275	0.870185	0.308544	406.5	333
CGL-000003	O20	Cpd	Pridinol methanesulfonate salt	391.534	CS(=O)(=O)O.OC(CCN1CCCCC1)(c2ccccc2)c3ccccc3	6856-31-1		Prestwick	Prestwick3	2006	DMSO	0.0635642	0.476332	0.349752	0.308883	361.667	288
CGL-000001	D18	Cpd	Antazoline hydrochloride	301.822	Cl.C(N(Cc1ccccc1)c2ccccc2)C3=NCCN3	2508-72-7		Prestwick	Prestwick3	2006	DMSO	0.0479543	0.476568	-0.135296	0.310299	440.833	347.5
CGL-000006	N02	Cpd	Gabexate mesylate	417.5	C.CCOC(c1ccc(OC(CCCCCNC(N)=N)=O)cc1)=O	56974-61-9	PI144	Biomol	Protease Inhibitors Library 2833v2.0	1272a	DMSO	0.067365	0.476588	0.467857	0.310418	432.667	344.5
CGL-000001	P14	Cpd	Glibenclamide	494.014	COc1ccc(Cl)cc1C(=O)NCCc2ccc(cc2)S(=O)(=O)NC(=O)NC3CCCCC3	10238-21-8		Prestwick	Prestwick3	2006	DMSO	0.0942223	0.476808	1.3024	0.311732	368.833	231.5
CGL-000005	O21	Cpd	CLOPROSTENOL	446.9	O[C@H](\C=C\[C@@H]1[C@@H](C\C=C/CCCC(O)=O)[C@@H](O)C[C@H]1O)COc2cc(Cl)ccc2	55028-72-3	RA106	Biomol	ICCB_bioactives(v2)	3-N1348	DMSO	0.0726479	0.476951	0.632011	0.312589	331.5	267.167
CGL-000003	P21	Cpd	Carbachol	182.652	[Cl-].C[N+](C)(C)CCOC(=O)N	51-83-2		Prestwick	Prestwick3	2006	DMSO	0.069806	0.476985	0.543705	0.312794	386.333	292.5
CGL-000002	E21	Cpd	Clozapine	326.832	CN1CCN(CC1)C2=Nc3cc(Cl)ccc3Nc4ccccc24	5786-21-0		Prestwick	Prestwick3	2006	DMSO	0.0451561	0.477165	-0.222246	0.313874	398.667	278.667
CGL-000001	B06	Cpd	Flavoxate hydrochloride	427.932	Cl.CC1=C(Oc2c(cccc2C1=O)C(=O)OCCN3CCCCC3)c4ccccc4	3717-88-2		Prestwick	Prestwick3	2006	DMSO	0.0615604	0.477167	0.28749	0.313882	489.667	378.667
CGL-000006	B16	Cpd	12-Tridecenoic acid	212.4	OC(CCCCCCCCCCC=C)=O	6006-06-0	BL-098	Biomol	Fatty Acid Library 2803	3-N1309		0.0598088	0.477284	0.233062	0.314586	490.833	393
CGL-000002	D21	Cpd	Ethamivan	223.274	CCN(CC)C(=O)c1ccc(O)c(OC)c1	304-84-7		Prestwick	Prestwick3	2006	DMSO	0.0605324	0.47736	0.255545	0.315042	425.167	313.5
CGL-000002	G01	Cpd	LY 294002	307.4	O=C1c2c(c(c3ccccc3)ccc2)OC(N4CCOCC4)=C1	154447-36-6	ST-420	Biomol	Kinase Inhibitor 2832v2.2	N1290	DMSO	0.0721644	0.477821	0.61699	0.317801	423.333	304.5
CGL-000003	O04	Cpd	(R) -Naproxen sodium salt	252.248	[Na+].COc1ccc2cc(ccc2c1)[C@@H](C)C(=O)[O-]	26159-34-2		Prestwick	Prestwick3	2006	DMSO	0.0580733	0.477958	0.179135	0.318625	343.833	269.167
CGL-000005	K20	Cpd	PROSTAGLANDIN J2	334.5	CCCCC[C@@H](\C=C\[C@H]1C(=O)C=C[C@@H]1C\C=C/CCCC(O)=O)O	60203-57-8	PG033	Biomol	ICCB_bioactives(v2)	3-N1348	DMSO	0.0681058	0.478093	0.490876	0.31943	406.5	312.833
CGL-000006	E21	Cpd	Hepoxilin B3	318.5	CCCCC\C=C/C[C@H]1[C@H](C(\C=C/C\C=C/CCCC(O)=O)O)O1		HE010	Biomol	Bioactive Lipid Library 2800v4	N1248a		0.0519839	0.478246	-0.010083	0.320344	428.667	327.167
CGL-000002	C14	Cpd	Bacampicillin hydrochloride	501.99	Cl.CCOC(=O)OC(C)OC(=O)[C@@H]1N2[C@H](SC1(C)C)[C@H](NC(=O)[C@H](N)c3ccccc3)C2=O	37661-08-8		Prestwick	Prestwick3	2006	DMSO	0.0865792	0.47838	1.0649	0.321149	481.5	380.667
CGL-000005	B18	Cpd	cycloheximide-N-ethylethanoate	367.4	CCOC(CN1C(=O)CC(C[C@H](C2C(=O)[C@@H](C)C[C@H](C)C2)O)CC1=O)=O		IM-100	Biomol	ICCB_bioactives(v2)	3-N1348	DMSO	0.0741394	0.478561	0.678359	0.322231	470	366
CGL-000004	M19	Cpd	Risperidone	410.496	CC1=C(CCN2CCC(CC2)c3noc4cc(F)ccc34)C(=O)N5CCCCC5=N1	106266-06-2		Prestwick	Prestwick3	2006	DMSO	0.0639228	0.478606	0.360897	0.322505	371.667	299.333
CGL-000002	O20	Cpd	Methoxy-8-psoralen	216.195	COc1c2OC(=O)C=Cc2cc3ccoc13	298-81-7		Prestwick	Prestwick3	2006	DMSO	0.0926901	0.478678	1.25479	0.322934	347.667	234.5
CGL-000002	M05	Cpd	Betaxolol hydrochloride	343.898	Cl.CC(C)NCC(O)COc1ccc(CCOCC2CC2)cc1	63659-19-8		Prestwick	Prestwick3	2006	DMSO	0.0529484	0.478891	0.0198859	0.324208	401.833	288.333
CGL-000001	E21	Cpd	Antipyrine, 4-hydroxy	204.23	CN1N(C(=O)C(=C1C)O)c2ccccc2	1672-63-5		Prestwick	Prestwick3	2006	DMSO	0.0564399	0.479029	0.128378	0.32504	357.5	272.833
CGL-000001	I19	Cpd	Amyleine hydrochloride	271.79	Cl.CCC(C)(CN(C)C)OC(=O)c1ccccc1	532-59-2		Prestwick	Prestwick3	2006	DMSO	0.0493031	0.479053	-0.0933851	0.325179	368.667	281.333
CGL-000006	F04	Cpd	11(Z)-Octadecenoic acid	282.5	CCCCCC\C=C\CCCCCCCCCCCC(O)=O	506-17-2	BL-111	Biomol	Fatty Acid Library 2803	3-N1309		0.0419555	0.479053	-0.321698	0.325184	434.667	365.333
CGL-000002	L04	Cpd	Harmalol hydrochloride dihydrate	272.734	O.O.Cl.CC1=NCCc2c1[nH]c3cc(O)ccc23	6028-07-05		Prestwick	Prestwick3	2006	DMSO	0.0476725	0.479087	-0.144054	0.325385	417.833	329
CGL-000006	M13	Cpd	Prostaglandin J2	334.5	CCCCC[C@@H](\C=C\[C@H]1C(=O)C=C[C@@H]1C\C=C/CCCC(O)=O)O	60203-57-8	PG033	Biomol	Bioactive Lipid Library 2800v4	N1248a		0.0853553	0.479163	1.02687	0.325839	422.167	310.833
CGL-000001	D14	Cpd	Isotretinoin	300.445	C\C(=C\C(=O)O)\C=C\C=C(/C)\C=C\C1=C(C)CCCC1(C)C	4759-48-2		Prestwick	Prestwick3	2006	DMSO	0.0834015	0.479306	0.966161	0.326698	446.667	359.333
CGL-000004	M07	Cpd	Isometheptene mucate	492.659	CNC(C)CCC=C(C)C.CNC(C)CCC=C(C)C.OC(C(O)C(O)C(=O)O)C(O)C(=O)O	7492-31-1		Prestwick	Prestwick3	2006	DMSO	0.0579023	0.479319	0.173821	0.326776	391.333	294.167
CGL-000006	C07	Cpd	8(S)-HETE	320.5	CCCCC\C=C/C\C=C/C=C/[C@H](C\C=C/CCCC(O)=O)O	98462-03-4	H008	Biomol	Bioactive Lipid Library 2800v4	N1248a		0.0500034	0.479461	-0.0716232	0.327623	467.167	395.5
CGL-000006	F14	Cpd	Linolenic acid (18:3 N-3)	278.4	CC\C=C\C\C=C\C\C=C\CCCCCCCC(O)=O	463-40-1	FA-005	Biomol	Fatty Acid Library 2803	3-N1309		0.0564109	0.479577	0.127477	0.328319	469.167	326
CGL-000005	B09	Cpd	DIAZOXIDE	230.7	CC(NS(=O)(=O)c(c12)cc(Cl)cc1)=N2	364-98-7	KC-115	Biomol	ICCB_bioactives(v2)	3-N1348	DMSO	0.0635442	0.479883	0.349132	0.330151	449.333	349.667
CGL-000002	O01	Cpd	BML-259	260.4	CC(c1sc(NC(Cc2ccccc2)=O)nc1)C		EI-344	Biomol	Kinase Inhibitor 2832v2.2	N1290	DMSO	0.0483017	0.479973	-0.124501	0.330693	424.167	302.333
CGL-000006	J22	Cpd	13(Z),16(Z)-Docosadienoic acid	336.6	CCCCC\C=C\C\C=C\CCCCCCCCCCCC(O)=O	17735-98-7	BL-127	Biomol	Fatty Acid Library 2803	3-N1309		0.0708768	0.480221	0.576978	0.332175	412	287.333
CGL-000004	B06	Cpd	OBAA	428.4	CCCCCCCCCCCCCCCCCCc1ccc(C(\C=C\C(O)=O)=O)cc1		ST315	Biomol	ICCB_bioactives(v2)	3-N1348	DMSO	0.118171	0.480269	2.04656	0.332465	436	282.833
CGL-000003	N18	Cpd	Timolol maleate salt	432.499	CC(C)(C)NC[C@H](O)COc1nsnc1N2CCOCC2.OC(=O)\C=C/C(=O)O	26921-17-5		Prestwick	Prestwick3	2006	DMSO	0.0790757	0.480623	0.831744	0.334584	342.833	314.167
CGL-000005	O14	Cpd	AMILORIDE	266.1	NC(NC(c1c(N)nc(N)c(Cl)n1)=O)=N	2016-88-8	CA-200	Biomol	ICCB_bioactives(v2)	3-N1348	DMSO	0.0635182	0.480701	0.348325	0.335052	381	264.333
CGL-000005	P16	Cpd	cycloheximide	281.4	C[C@@H]1CC([C@@H](CC2CC(=O)NC(=O)C2)O)C(=O)[C@@H](C)C1	66-81-9	GR-310	Biomol	ICCB_bioactives(v2)	3-N1348	DMSO	0.286772	0.480761	7.28554	0.33541	190.333	170
CGL-000001	P04	Cpd	Ifenprodil tartrate	475.544	CC(C(O)c1ccc(O)cc1)N2CCC(Cc3ccccc3)CC2.OC(C(O)C(=O)O)C(=O)O	23210-58-4		Prestwick	Prestwick3	2006	DMSO	0.0539104	0.481078	0.0497777	0.337309	385	279.333
CGL-000003	N20	Cpd	(+,-)-Octopamine hydrochloride	189.643	Cl.NCC(O)c1ccc(O)cc1	770-05-8		Prestwick	Prestwick3	2006	DMSO	0.0630908	0.481358	0.335044	0.338987	381.5	318.167
CGL-000001	B21	Cpd	Phenelzine sulfate	234.276	NNCCc1ccccc1.OS(=O)(=O)O	156-51-4		Prestwick	Prestwick3	2006	DMSO	0.0513881	0.481648	-0.0285977	0.340726	473.833	395.333
CGL-000002	F22	Cpd	Yohimbinic acid monohydrate	358.441	O.O[C@H]1CC[C@H]2CN3CCc4c([nH]c5ccccc45)[C@@H]3C[C@@H]2[C@H]1C(=O)O	522-87-2		Prestwick	Prestwick3	2006	DMSO	0.0688566	0.48168	0.514204	0.340915	380.167	252.833
CGL-000006	B20	Cpd	9(Z)-Tetradecenoic acid	226.4	[R]OC(CCCCCCC\C=C\CCCC)=O	544-64-9	BL-099	Biomol	Fatty Acid Library 2803	3-N1309		0.0482509	0.482493	-0.12608	0.345786	495.667	342.5
CGL-000006	L06	Cpd	Docosahexaenoic acid (22:6 N-3)	328.5	CC\C=C/C\C=C/C\C=C/C\C=C/C\C=C/C\C=C/CCC(O)=O	6217-54-5	FA-002	Biomol	Fatty Acid Library 2803	3-N1309		0.0786736	0.482509	0.81925	0.345879	397.833	299.667
CGL-000006	E16	Cpd	Arachidonamide	303.5	CCCCC\C=C/C\C=C/C\C=C/C\C=C/CCCC(N)=O		FA022	Biomol	Bioactive Lipid Library 2800v4	N1248a		0.0468473	0.482682	-0.169695	0.346919	456.167	339.5
CGL-000002	G03	Cpd	Chlorthalidone	338.772	NS(=O)(=O)c1cc(ccc1Cl)C2(O)NC(=O)c3ccccc23	77-36-1		Prestwick	Prestwick3	2006	DMSO	0.0744137	0.482899	0.686881	0.34822	421.667	306
CGL-000004	O17	Cpd	Methyldopate hydrochloride	275.735	Cl.COc1ccc(C[C@](C)(N)C(=O)O)cc1OC	2508-79-4		Prestwick	Prestwick3	2006	DMSO	0.116095	0.483213	1.98205	0.350096	308.5	258.167
CGL-000001	I03	Cpd	Procaine hydrochloride	272.778	Cl.CCN(CC)CCOC(=O)c1ccc(N)cc1	51-05-8		Prestwick	Prestwick3	2006	DMSO	0.087195	0.483298	1.08404	0.35061	369.167	272.667
CGL-000002	N08	Cpd	Pyridoxine hydrochloride	205.643	Cl.Cc1ncc(CO)c(CO)c1O	58-56-0		Prestwick	Prestwick3	2006	DMSO	0.06603	0.483615	0.426373	0.352504	371.333	252
CGL-000004	O09	Cpd	Pancuronium bromide	732.687	[Br-].[Br-].CC(=O)O[C@H]1C[C@@H]2CC[C@@H]3[C@H](CC[C@@]4(C)[C@H]3C[C@@H]([C@@H]4OC(=O)C)[N+]5(C)CCCCC5)[C@@]2(C)C[C@@H]1[N+]6(C)CCCCC6	15500-66-0		Prestwick	Prestwick3	2006	DMSO	0.101282	0.483717	1.52176	0.353115	320	258.5
CGL-000001	G03	Cpd	Chloramphenicol	323.135	OC[C@@H](NC(=O)C(Cl)Cl)[C@H](O)c1ccc(cc1)[N+](=O)[O-]	56-75-7		Prestwick	Prestwick3	2006	DMSO	0.0633636	0.483732	0.343519	0.353208	420.5	226
CGL-000001	M03	Cpd	Morantel tartrate	370.428	CN1CCCN=C1\C=C\c2sccc2C.OC(C(O)C(=O)O)C(=O)O	26155-31-7		Prestwick	Prestwick3	2006	DMSO	0.0668283	0.483786	0.45118	0.353533	403.833	292.667
CGL-000002	E22	Cpd	Cisapride	465.957	CO[C@@H]1CN(CCCOc2ccc(F)cc2)CC[C@@H]1NC(=O)c3cc(Cl)c(N)cc3OC	81098-60-4		Prestwick	Prestwick3	2006	DMSO	0.049444	0.484131	-0.0890069	0.355595	398.833	267
CGL-000003	C03	Cpd	Glimepiride	490.626	CCC1=C(C)CN(C(=O)NCCc2ccc(cc2)S(=O)(=O)NC(=O)N[C@@H]3CC[C@@H](C)CC3)C1=O	93479-97-1		Prestwick	Prestwick3	2006	DMSO	0.0552648	0.484162	0.0918642	0.355784	484.5	351.167
CGL-000001	D22	Cpd	Praziquantel	312.415	O=C(C1CCCCC1)N2CC3N(CCc4ccccc34)C(=O)C2	55268-74-1		Prestwick	Prestwick3	2006	DMSO	0.0646724	0.484168	0.384189	0.355816	398.167	312
CGL-000001	N11	Cpd	Nifenazone	308.343	CN1N(C(=O)C(=C1C)NC(=O)c2cccnc2)c3ccccc3	2139-47-1		Prestwick	Prestwick3	2006	DMSO	0.120765	0.484302	2.12716	0.356619	312.167	258.5
CGL-000001	D06	Cpd	Diphenidol hydrochloride	345.916	Cl.OC(CCCN1CCCCC1)(c2ccccc2)c3ccccc3	3254-89-5		Prestwick	Prestwick3	2006	DMSO	0.0663293	0.484687	0.435673	0.358925	440.667	313.75
CGL-000005	K17	Cpd	9-CIS RETINOICACID	300.4	C\C(\C=C\C(C(C)(C)CCC1)=C1C)=C\C=C\C(\C)=C\C(O)=O	5300-03-08	GR101	Biomol	ICCB_bioactives(v2)	3-N1348	DMSO	0.0781461	0.484771	0.802859	0.359429	408.167	337.667
CGL-000006	G04	Cpd	AGC	299.4	CC(C)=CCC\C(\C)=C\CSC[C@@H](C(O)=O)NC(C)=O		G221	Biomol	Bioactive Lipid Library 2800v4	N1248a		0.0505318	0.48516	-0.0552051	0.361761	436.833	403.833
CGL-000005	O06	Cpd	5-HYDROXYDECANOATE	210.3	CCCCCC(CCCC(O)=O)O	624-00-0	KC-141	Biomol	ICCB_bioactives(v2)	3-N1348	DMSO	0.0545634	0.485213	0.0700696	0.362078	378	290.667
CGL-000001	M20	Cpd	Thioproperazine dimesylate	638.848	CN(C)S(=O)(=O)c1ccc2Sc3ccccc3N(CCCN4CCN(C)CC4)c2c1.CS(=O)(=O)O.CS(=O)(=O)O	2347-80-0		Prestwick	Prestwick3	2006	DMSO	0.0811797	0.485256	0.897124	0.362337	346.333	253.833
CGL-000001	G20	Cpd	Picotamide monohydrate	394.434	O.COc1ccc(cc1C(=O)NCc2cccnc2)C(=O)NCc3cccnc3	80530-63-8		Prestwick	Prestwick3	2006	DMSO	0.0497526	0.48543	-0.0794168	0.363375	365	241.333
CGL-000005	A20	Cpd	DOCOSAHEXAENOIC ACID(22:6n-3)	328.5	CC\C=C/C\C=C/C\C=C/C\C=C/C\C=C/C\C=C/CCC(O)=O	6217-54-5	FA-002	Biomol	ICCB_bioactives(v2)	3-N1348	DMSO	0.0655261	0.48548	0.410715	0.363677	417.667	375.667
CGL-000005	I17	Cpd	6-FORMYLINDOLO [3,2-B]CARBAZOLE	284.3	O=Cc1c(c2cc(c13)c(c4[nH]3)cccc4)c(c5[nH]2)cccc5	172922-91-7	GR206	Biomol	ICCB_bioactives(v2)	3-N1348	DMSO	0.17051	0.485529	3.67291	0.363972	440.5	374
CGL-000006	A02	Cpd	ACTINONIN	385.5	CCCCC[C@@H](C(N[C@H](C(N1[C@H](CO)CCC1)=O)C(C)C)=O)CC(NO)=O	13434-13-4	PI-114	Biomol	Protease Inhibitors Library 2833v2.0	1272a	DMSO	0.0954851	0.485826	1.34164	0.365747	425.833	375.167
CGL-000002	L20	Cpd	Diflorasone Diacetate	494.538	C[C@H]1C[C@H]2[C@@H]3C[C@H](F)C4=CC(=O)C=C[C@]4(C)[C@@]3(F)[C@@H](O)C[C@]2(C)[C@@]1(OC(=O)C)C(=O)COC(=O)C	33564-31-7		Prestwick	Prestwick3	2006	DMSO	0.0850494	0.485913	1.01737	0.366272	364.5	275.667
CGL-000006	G06	Cpd	Farnesylthioacetic acid	296.5	CC(C)=CCC\C(\C)=C\CC\C(\C)=C\CSCC(O)=O	135784-48-4	G222	Biomol	Bioactive Lipid Library 2800v4	N1248a		0.0498536	0.485953	-0.0762789	0.366511	425.5	397.833
CGL-000004	G12	Cpd	(R)-Propranolol hydrochloride	295.812	Cl.CC(C)NC[C@H](O)COc1cccc2ccccc12	13071-11-9		Prestwick	Prestwick3	2006	DMSO	0.0348247	0.48601	-0.543273	0.366853	463	396.5
CGL-000006	A20	Cpd	BESTATIN	308.4	CC(C[C@@H](C(O)=O)NC([C@H]([C@@H](Cc1ccccc1)N)O)=O)C	65391-42-6	EI-212	Biomol	Protease Inhibitors Library 2833v2.0	1272a	DMSO	0.0371359	0.486075	-0.471459	0.367239	445.5	402.5
CGL-000006	N16	Cpd	Argatroban	508.6	C[C@H]1C[C@H](C(O)=O)N(C([C@@H](NS(c2c(c3ccc2)NCC(C)C3)(=O)=O)CCCNC(N)=N)=O)CC1	74863-84-6	PI-146	Biomol	Protease Inhibitors Library 2833v2.0	1272a	DMSO	0.0557381	0.486195	0.106573	0.367956	391.5	310
CGL-000002	E09	Cpd	Clorgyline hydrochloride	308.638	Cl.CN(CCCOc1ccc(Cl)cc1Cl)CC#C	17780-75-5		Prestwick	Prestwick3	2006	DMSO	0.0710177	0.486199	0.581358	0.367984	420.167	353.167
CGL-000002	E07	Cpd	Desipramine hydrochloride	302.85	Cl.CNCCCN1c2ccccc2CCc3ccccc13	58-28-6		Prestwick	Prestwick3	2006	DMSO	0.0859891	0.486219	1.04657	0.368105	453.5	394.167
CGL-000003	I11	Cpd	Nitrarine dihydrochloride	380.364	Cl.Cl.C1CN[C@H]2[C@@H](C1)C3CCC2[C@H]4N3CCc5c4[nH]c6ccccc56	20069-05-0		Prestwick	Prestwick3	2006	DMSO	0.0514433	0.486314	-0.026882	0.368671	432.333	367.167
CGL-000003	C06	Cpd	Streptozotocin	265.225	CN(N=O)C(=O)N[C@H]1[C@@H](O)O[C@H](CO)[C@@H](O)[C@@H]1O	18883-66-4		Prestwick	Prestwick3	2006	DMSO	0.0426027	0.486403	-0.301587	0.369208	460	362.583
CGL-000005	J11	Cpd	QUININE	360.9	COc1cc(c2cc1)c([C@@H]([C@H]3N4CCC(C(C=C)C4)C3)O)ccn2	6119-47-7	AC-122	Biomol	ICCB_bioactives(v2)	3-N1348	DMSO	0.0220713	0.486544	-0.939564	0.370047	423.5	345.833
CGL-000005	A17	Cpd	11,12-EPOXYEICOSATRIENOIC ACID	320.5	CCCCC\C=C/CC1C(C\C=C/C\C=C/CCCC(O)=O)O1		EE11	Biomol	ICCB_bioactives(v2)	3-N1348	DMSO	0.0593884	0.48679	0.219999	0.371523	416.667	366.667
CGL-000003	M12	Cpd	Dicumarol	336.304	OC1=C(CC2=C(O)c3ccccc3OC2=O)C(=O)Oc4ccccc14	66-76-2		Prestwick	Prestwick3	2006	DMSO	0.0879534	0.487508	1.1076	0.375825	371.667	309.667
CGL-000001	A19	Cpd	Hydrochlorothiazide	297.741	NS(=O)(=O)c1cc2c(NCNS2(=O)=O)cc1Cl	58-93-5		Prestwick	Prestwick3	2006	DMSO	0.0549046	0.487558	0.0806711	0.376125	433.833	391.667
CGL-000001	B22	Cpd	Alprenolol hydrochloride	285.817	Cl.CC(C)NCC(O)COc1ccccc1CC=C	13707-88-5		Prestwick	Prestwick3	2006	DMSO	0.0517181	0.487887	-0.0183436	0.378095	433	355
CGL-000001	E03	Cpd	Sulfaphenazole	314.368	Nc1ccc(cc1)S(=O)(=O)Nc2ccnn2c3ccccc3	526-08-9		Prestwick	Prestwick3	2006	DMSO	0.0806537	0.487892	0.880777	0.378122	399.5	315.5
CGL-000002	B05	Cpd	Cefotiam hydrochloride	562.095	Cl.CN(C)CCn1nnnc1SCC2=C(N3[C@H](SC2)[C@H](NC(=O)Cc4csc(N)n4)C3=O)C(=O)O			Prestwick	Prestwick3	2006	DMSO	0.0576997	0.487932	0.167526	0.378364	463.833	409.333
CGL-000005	O08	Cpd	ACONITINE	645.7	CCN1[C@@H]([C@]2([C@@H]([C@]3(COC)C1)[C@H]4OC)[C@@H](OC)C[C@H]3O)C4[C@@]([C@@H]([C@@H](OC(c5ccccc5)=O)[C@]6(O)C7)[C@H]27)(OC(C)=O)[C@@H](O)[C@@H]6OC	302-27-2	AC-126	Biomol	ICCB_bioactives(v2)	3-N1348	DMSO	0.0736766	0.488078	0.663977	0.379239	333	285.333
CGL-000002	N07	Cpd	Betahistine mesylate	328.409	CNCCc1ccccn1.CS(=O)(=O)O.CS(=O)(=O)O	54856-23-4		Prestwick	Prestwick3	2006	DMSO	0.0665927	0.48826	0.443859	0.380326	354.5	258.167
CGL-000006	A15	Cpd	CA-074	383.4	CCCNC([C@@H]1[C@@H](C(N[C@H](C(N2[C@H](C(O)=O)CCC2)=O)C(CC)C)=O)O1)=O		PI131	Biomol	Protease Inhibitors Library 2833v2.0	1272a	DMSO	0.0524377	0.488299	0.004019	0.38056	443.667	352.333
CGL-000002	G16	Cpd	Digoxin	780.959	C[C@H]1O[C@H](C[C@H](O)[C@@H]1O)O[C@H]2[C@@H](O)C[C@H](O[C@H]3[C@@H](O)C[C@H](O[C@H]4CC[C@@]5(C)[C@H](CC[C@@H]6[C@@H]5C[C@@H](O)[C@]7(C)[C@H](CC[C@]67O)C8=CC(=O)OC8)C4)O[C@@H]3C)O[C@@H]2C	20830-75-5		Prestwick	Prestwick3	2006	DMSO	0.05454	0.488424	0.0693412	0.381311	442.833	322.167
CGL-000001	F04	Cpd	Ethisterone	312.456	C[C@]12CCC(=O)C=C1CC[C@@H]3[C@@H]2CC[C@@]4(C)[C@H]3CC[C@@]4(O)C#C	434-03-7		Prestwick	Prestwick3	2006	DMSO	0.0706404	0.488469	0.569634	0.381582	398.333	338.667
CGL-000001	A04	Cpd	Metronidazole	171.157	Cc1ncc([N+](=O)[O-])n1CCO	443-48-1		Prestwick	Prestwick3	2006	DMSO	0.0600742	0.488748	0.241309	0.383254	482.667	437.833
CGL-000001	N21	Cpd	Phentolamine hydrochloride	317.821	Cl.Cc1ccc(cc1)N(CC2=NCCN2)c3cccc(O)c3	73-05-2		Prestwick	Prestwick3	2006	DMSO	0.0875046	0.488762	1.09366	0.383334	331	240
CGL-000001	D13	Cpd	Iproniazide phosphate	277.219	CC(C)NNC(=O)c1ccncc1.OP(=O)(O)O	305-33-9		Prestwick	Prestwick3	2006	DMSO	0.0847364	0.488981	1.00764	0.384647	448.667	372.167
CGL-000004	E13	Cpd	Proscillaridin A	530.664	C[C@@H]1O[C@@H](O[C@H]2CC[C@]3(C)C4CC[C@]5(C)[C@H](CC[C@]5(O)C4CCC3=C2)C6=COC(=O)C=C6)[C@H](O)[C@H](O)[C@H]1O	466-06-8		Prestwick	Prestwick3	2006	DMSO	0.0562585	0.488983	0.122741	0.384661	447.333	391
CGL-000006	L13	Cpd	Phosphatidic acid, dipalmitoyl	670.9	CCCCCCCCCCCCCCCC(OCC(OC(CCCCCCCCCCCCCCC)=O)COP(O)(O)=O)=O	71065-87-7	LP103	Biomol	Bioactive Lipid Library 2800v4	N1248a		0.0663588	0.48906	0.436591	0.385121	428.167	317.167
CGL-000002	B14	Cpd	Eserine sulfate, physostigmine sulfate	648.785	CNC(=O)Oc1ccc2N(C)[C@H]3N(C)CC[C@@]3(C)c2c1.CNC(=O)Oc4ccc5N(C)[C@H]6N(C)CC[C@@]6(C)c5c4.OS(=O)(=O)O	64-47-1		Prestwick	Prestwick3	2006	DMSO	0.0833467	0.489487	0.964458	0.38768	476.333	378.833
CGL-000004	B17	Cpd	dexamethasone	392.5	C[C@H]1[C@@](C(CO)=O)(O)[C@](C)([C@H]2C1)C[C@H](O)[C@@](F)([C@H]23)[C@](C)(C(=C4)CC3)C=CC4=O	50-02-2	EI-126	Biomol	ICCB_bioactives(v2)	3-N1348	DMSO	0.0637405	0.489874	0.355233	0.389997	450.167	348.333
CGL-000001	O15	Cpd	Prednisone	358.438	C[C@]12CC(=O)[C@H]3[C@@H](CCC4=CC(=O)C=C[C@]34C)[C@@H]1CC[C@]2(O)C(=O)CO	53-03-2		Prestwick	Prestwick3	2006	DMSO	0.123988	0.489876	2.22732	0.390008	326.333	235.667
CGL-000002	K15	Cpd	Nafronyl oxalate	473.571	CCN(CC)CCOC(=O)C(CC1CCCO1)Cc2cccc3ccccc23.OC(=O)C(=O)O	3200-06-04		Prestwick	Prestwick3	2006	DMSO	0.0286124	0.490039	-0.736312	0.390985	412.5	330.667
CGL-000001	F03	Cpd	Ampyrone	203.246	CN1N(C(=O)C(=C1C)N)c2ccccc2	83-07-8		Prestwick	Prestwick3	2006	DMSO	0.101928	0.490278	1.54185	0.392415	405.167	331.167
CGL-000002	P17	Cpd	Gliclazide	323.417	Cc1ccc(cc1)S(=O)(=O)NC(=O)NN2CC3CCCC3C2	21187-98-4		Prestwick	Prestwick3	2006	DMSO	0.0598519	0.49057	0.234401	0.394165	402.833	281.5
CGL-000002	H20	Cpd	Seneciphylline	333.388	C\C=C/1\CC(=C)[C@@](C)(O)C(=O)OCC2=CCN3CC[C@@H](OC1=O)[C@@H]23	480-81-9		Prestwick	Prestwick3	2006	DMSO	0.0516874	0.491295	-0.0192964	0.398509	400.5	233.167
CGL-000004	C05	Cpd	THIP Hydrochloride	176.604	Cl.Oc1noc2CNCCc12			Prestwick	Prestwick3	2006	DMSO	0.0467081	0.491455	-0.174018	0.399468	465	341
CGL-000006	M03	Cpd	6-Keto-prostaglandin F1a	370.5	CCCCC[C@@H](\C=C\[C@@H]1[C@@H](CC(CCCCC(O)=O)=O)[C@@H](O)C[C@H]1O)O	58962-34-8	PG017	Biomol	Bioactive Lipid Library 2800v4	N1248a		0.0535262	0.491463	0.0378401	0.39951	457.5	352.5
CGL-000002	N14	Cpd	Racecadotril	385.486	CC(=O)SCC(Cc1ccccc1)C(=O)NCC(=O)OCc2ccccc2	81110-73-8		Prestwick	Prestwick3	2006	DMSO	0.0489278	0.491484	-0.105046	0.39964	381.333	271.333
CGL-000005	D20	Cpd	Ro 20-1724	278.4	CCCCOc1c(OC)ccc(CC2NC(=O)NC2)c1	29925-17-5	EI-117	Biomol	ICCB_bioactives(v2)	3-N1348	DMSO	0.0415667	0.491509	-0.333778	0.39979	451.667	334.917
CGL-000001	B04	Cpd	Mexiletine hydrochloride	215.725	Cl.CC(N)COc1c(C)cccc1C	5370-01-04		Prestwick	Prestwick3	2006	DMSO	0.0586715	0.491517	0.197723	0.399836	489.5	422.167
CGL-000006	N10	Cpd	Z-VAD-FMK	467.5	COC(C[C@@H](C(CF)=O)NC([C@@H](NC([C@H](C(C)C)NC(OCc1ccccc1)=O)=O)C)=O)=O	NA	P416	Biomol	Protease Inhibitors Library 2833v2.0	1272a	DMSO	0.074133	0.49158	0.678161	0.400217	382	284.333
CGL-000005	O03	Cpd	ARACHIDONOYL-PAF	768.2	CCCCCCCCCCCCCCCCOC[C@@H](OC(CCC\C=C/C\C=C/C\C=C/C\C=C/CCCCC)=O)COP(OCC[N+](C)(C)C)([O-])=O	86288-11-1	L102	Biomol	ICCB_bioactives(v2)	3-N1348	DMSO	0.0679122	0.4923	0.484858	0.404526	409.833	294.333
CGL-000004	M21	Cpd	Torsemide	348.427	CC(C)NC(=O)NS(=O)(=O)c1cnccc1Nc2cccc(C)c2	56211-40-6		Prestwick	Prestwick3	2006	DMSO	0.088562	0.492595	1.12652	0.406291	366.333	276.167
CGL-000002	G12	Cpd	Cyclosporin A	1202.64	CC[C@@H]1NC(=O)[C@H]([C@H](O)[C@H](C)C\C=C\C)N(C)C(=O)[C@H](C(C)C)N(C)C(=O)[C@H](CC(C)C)N(C)C(=O)[C@H](CC(C)C)N(C)C(=O)[C@@H](C)NC(=O)[C@H](C)NC(=O)[C@H](CC(C)C)N(C)C(=O)[C@@H](NC(=O)[C@H](CC(C)C)N(C)C(=O)CN(C)C1=O)C(C)C	59865-13-3		Prestwick	Prestwick3	2006	DMSO	0.0584452	0.492623	0.190689	0.406458	391.5	342.5
CGL-000002	D05	Cpd	Nitrofural	198.139	NC(=O)N\N=C\c1oc(cc1)[N+](=O)[O-]	59-87-0		Prestwick	Prestwick3	2006	DMSO	0.0934269	0.492768	1.27768	0.407328	444.833	370.833
CGL-000002	I03	Cpd	Bambuterol hydrochloride	403.91	Cl.CN(C)C(=O)Oc1cc(OC(=O)N(C)C)cc(c1)C(O)CNC(C)(C)C	81732-46-9		Prestwick	Prestwick3	2006	DMSO	0.0636339	0.493002	0.35192	0.408728	392.333	307
CGL-000001	F17	Cpd	Pentolinium bitartrate	538.597	C[N+]1(CCCCC[N+]2(C)CCCC2)CCCC1.O[C@H]([C@@H](O)C(=O)[O-])C(=O)O.O[C@H]([C@@H](O)C(=O)[O-])C(=O)O	52-62-0		Prestwick	Prestwick3	2006	DMSO	0.0357311	0.493182	-0.515109	0.409807	410.833	292.833
CGL-000005	O13	Cpd	C8 DIHYDROCERAMIDE	427.7	CCCCCCCCCCCCCCC[C@H]([C@@H](NC(CCCCCCC)=O)CO)O		SL113	Biomol	ICCB_bioactives(v2)	3-N1348	DMSO	0.0897682	0.493612	1.164	0.412384	369.167	285.667
CGL-000006	D12	Cpd	Heptadecanoic acid	270.5	CCCCCCCCCCCCCCCCC(O)=O	506-12-7	BL-142	Biomol	Fatty Acid Library 2803	3-N1309		0.0793244	0.493652	0.839473	0.412623	458.667	377.333
CGL-000001	K04	Cpd	Glipizide	445.544	Cc1cnc(cn1)C(=O)NCCc2ccc(cc2)S(=O)(=O)NC(=O)NC3CCCCC3	29094-61-9		Prestwick	Prestwick3	2006	DMSO	0.0569637	0.493869	0.144653	0.413925	378.833	308.333
CGL-000003	G13	Cpd	Beta-Escin	1264.45	[R]OC1[C@H](OC(=O)C)C2(CO)[C@H](O)C[C@]3(C)C(=CCC4C5(C)CCC(OC)[C@](C)(CO)C5CCC34C)C2CC1(C)C.C\C=C(\C)/C(=O)O.C\C=C(/C)\C(=O)O.OC[C@H]6O[C@@H](O[C@H]7CO[C@@H]([C@@H](O[C@@H]8O[C@H](CO)[C@@H](O)[C@H](O)[C@H]8O)[C@@H]7O)C(=O)O)[C@H](O)[C@@H](O)[C@@H]6O	11072-93-8		Prestwick	Prestwick3	2006	DMSO	0.072058	0.494036	0.613683	0.414923	445	359.5
CGL-000001	A07	Cpd	Acetazolamide	222.245	CC(=O)Nc1nnc(s1)S(=O)(=O)N	59-66-5		Prestwick	Prestwick3	2006	DMSO	0.067052	0.494598	0.45813	0.418289	478	408
CGL-000001	P03	Cpd	Etodolac	287.362	CCc1cccc2c3CCOC(CC)(CC(=O)O)c3[nH]c12	41340-25-4		Prestwick	Prestwick3	2006	DMSO	0.103449	0.49488	1.58909	0.419979	356	282.5
CGL-000006	E03	Cpd	(±)5-HEPE	318.5	CC\C=C/C\C=C/C\C=C/C\C=C/C=C/C(CCCC(O)=O)O	112572-25-5	HR505	Biomol	Bioactive Lipid Library 2800v4	N1248a		0.069962	0.494951	0.548552	0.420405	442.167	368.5
CGL-000001	N13	Cpd	Griseofulvin	352.774	COC1=CC(=O)C[C@@H](C)[C@]12Oc3c(Cl)c(OC)cc(OC)c3C2=O	126-07-8		Prestwick	Prestwick3	2006	DMSO	0.171504	0.495289	3.70378	0.422428	388.833	291
CGL-000006	B09	Cpd	THIORPHAN	253.3	OC(CNC(C(Cc1ccccc1)CS)=O)=O	76721-89-6	PI-113	Biomol	Protease Inhibitors Library 2833v2.0	1272a	DMSO	0.0651468	0.496105	0.39893	0.427315	495.833	376.833
CGL-000004	C21	Cpd	Piribedil hydrochloride	334.808	Cl.C(N1CCN(CC1)c2ncccn2)c3ccc4OCOc4c3	78213-63-5		Prestwick	Prestwick3	2006	DMSO	0.0523587	0.496396	0.00156203	0.42906	447.5	324.167
CGL-000003	K22	Cpd	Cinoxacin	262.224	CCN1N=C(C(=O)O)C(=O)c2cc3OCOc3cc12	28657-80-9		Prestwick	Prestwick3	2006	DMSO	0.0947274	0.49684	1.31809	0.43172	304	257.167
CGL-000002	M19	Cpd	Ketoconazole	531.443	CC(=O)N1CCN(CC1)c2ccc(OC[C@H]3CO[C@@](Cn4ccnc4)(O3)c5ccc(Cl)cc5Cl)cc2	65277-42-1		Prestwick	Prestwick3	2006	DMSO	0.0364403	0.496855	-0.493072	0.431807	372.667	296.167
CGL-000006	G03	Cpd	8(S),15(S)-DiHETE	336.5	CCCCC[C@@H](\C=C\C=C/C=C/[C@H](C\C=C/CCCC(O)=O)O)O	80234-65-7	D815	Biomol	Bioactive Lipid Library 2800v4	N1248a		0.0814944	0.497189	0.906901	0.433809	404.667	373.833
CGL-000006	A09	Cpd	E-64-d	342.4	CC(CCNC([C@@H](NC([C@@H]1[C@@H](C)O1)=O)CC(C)C)=O)C	88321-09-9	PI-107	Biomol	Protease Inhibitors Library 2833v2.0	1272a	DMSO	0.0575924	0.497656	0.16419	0.43661	454.667	351.333
CGL-000002	C04	Cpd	Androsterone	290.45	C[C@]12CC[C@@H](O)C[C@@H]1CC[C@@H]3[C@@H]2CC[C@@]4(C)[C@H]3CCC4=O	53-41-8		Prestwick	Prestwick3	2006	DMSO	0.0792046	0.49793	0.835749	0.438247	485.5	403.167
CGL-000006	I21	Cpd	Lipoxin A4	352.5	CCCCC[C@@H](\C=C\C=C/C=C/C=C/[C@H]([C@H](CCCC(O)=O)O)O)O	89663-86-5	LXA004	Biomol	Bioactive Lipid Library 2800v4	N1248a		0.0607058	0.498327	0.260934	0.440627	412.167	325.833
CGL-000002	D04	Cpd	Tetraca?ne hydrochloride	300.832	Cl.CCCCNc1ccc(cc1)C(=O)OCCN(C)C	136-47-0		Prestwick	Prestwick3	2006	DMSO	0.0439149	0.498586	-0.260814	0.442175	467.667	362.167
CGL-000003	K05	Cpd	Citalopram Hydrobromide	405.314	Br.CN(C)CCCC1(OCc2cc(ccc12)C#N)c3ccc(F)cc3	59729-32-7		Prestwick	Prestwick3	2006	DMSO	0.029405	0.498736	-0.71168	0.443073	398.333	315
CGL-000004	O05	Cpd	Articaine hydrochloride	320.841	Cl.CCCNC(C)C(=O)Nc1c(C)csc1C(=O)OC	23964-57-0		Prestwick	Prestwick3	2006	DMSO	0.0931611	0.498965	1.26942	0.44445	363.167	286
CGL-000001	L19	Cpd	Ketoprofen	254.288	CC(C(=O)O)c1cccc(c1)C(=O)c2ccccc2	22071-15-4		Prestwick	Prestwick3	2006	DMSO	0.0502136	0.499116	-0.0650925	0.445352	359.5	286.333
CGL-000001	N02	Cpd	ZM 449829	182.2	C=CC(c1cc(c2cc1)cccc2)=O	4452-06-06	EI-357	Biomol	Kinase Inhibitor 2832v2.2	N1290	DMSO	0.382255	0.499129	10.2525	0.44543	126.25	110
CGL-000006	B21	Cpd	P32/98	260.4	CC[C@@H]([C@@H](C(N1CSCC1)=O)N)C	136259-20-6	PI142	Biomol	Protease Inhibitors Library 2833v2.0	1272a	DMSO	0.0527724	0.4992	0.0144189	0.445853	485.5	354.833
CGL-000001	L03	Cpd	Piroxicam	331.353	CN1C(=C(O)c2ccccc2S1(=O)=O)C(=O)Nc3ccccn3	36322-90-4		Prestwick	Prestwick3	2006	DMSO	0.0711459	0.499233	0.585341	0.44605	375.167	315
CGL-000006	C24	Cpd	Anandamide (20:3,n-6)	349.6	CCCCC\C=C/C\C=C/C\C=C/CCCCCCC(NCCO)=O		FA019	Biomol	Bioactive Lipid Library 2800v4	N1248a		0.053998	0.49958	0.0525015	0.448129	433.833	293.833
CGL-000004	N03	Cpd	L-NAME	269.7	COC([C@H](CCCNC(N[N+]([O-])=O)=N)N)=O	51298-62-5	CN242	Biomol	ICCB_bioactives(v2)	3-N1348	DMSO	0.0665306	0.499633	0.441928	0.448451	426	312
CGL-000004	E12	Cpd	Milrinone	211.225	CC1=C(C=C(C#N)C(=O)N1)c2ccncc2	78415-72-2		Prestwick	Prestwick3	2006	DMSO	0.0444555	0.499829	-0.244013	0.449621	434.833	396.833
CGL-000004	D13	Cpd	doxorubicin	580	Cl.COc1c(c2ccc1)C(=O)c(c3C2=O)c(O)c(c4c3O)[C@@H](O[C@@H]5O[C@@H](C)[C@@H](O)[C@@H](N)C5)C[C@@](C(CO)=O)(O)C4	25316-40-9	GR-319	Biomol	ICCB_bioactives(v2)	3-N1348	DMSO	0.608058	0.499856	17.2689	0.449784	117.333	114
CGL-000002	N09	Cpd	Tobramycin	467.524	NC[C@H]1O[C@H](O[C@@H]2[C@@H](N)C[C@@H](N)[C@H](O[C@H]3O[C@H](CO)[C@@H](O)[C@H](N)[C@H]3O)[C@H]2O)[C@H](N)C[C@@H]1O	32986-56-4		Prestwick	Prestwick3	2006	DMSO	0.0816577	0.499912	0.911975	0.450123	342.5	253.667
CGL-000006	C22	Cpd	Anandamide (18:2,n-6)	323.6	CCCCC\C=C/C\C=C/CCCCCCCC(NCCO)=O		FA026	Biomol	Bioactive Lipid Library 2800v4	N1248a		0.0578191	0.50033	0.171234	0.452626	433.833	342.333
CGL-000003	L03	Cpd	Paroxetine Hydrochloride	365.836	Cl.Fc1ccc(cc1)[C@@H]2CCNC[C@H]2COc3ccc4OCOc4c3	110429-35-1		Prestwick	Prestwick3	2006	DMSO	0.0997855	0.500502	1.47526	0.453651	409	326.167
CGL-000001	B15	Cpd	Riluzole hydrochloride	270.662	Cl.Nc1nc2ccc(OC(F)(F)F)cc2s1			Prestwick	Prestwick3	2006	DMSO	0.0964868	0.500544	1.37276	0.453906	458.5	381.333
CGL-000001	P20	Cpd	Clofilium tosylate	510.185	CCCCCCC[N+](CC)(CC)CCCCc1ccc(Cl)cc1.Cc2ccc(cc2)S(=O)(=O)[O-]	92953-10-1		Prestwick	Prestwick3	2006	DMSO	0.165828	0.500638	3.52742	0.454468	260.5	175.333
CGL-000003	E12	Cpd	Spiramycin	842.066	[R]O[C@@H]1CC(=O)O[C@H](C)C\C=C\C=C\[C@H](OC2CCC(C(C)O2)N(C)C)[C@H](C)C[C@H](CC=O)[C@H](OC3OC(C)C(OC4CC(C)(O)C(O)C(C)O4)C(C3O)N(C)C)[C@H]1OC	8025-81-8		Prestwick	Prestwick3	2006	DMSO	0.0483657	0.500977	-0.122511	0.456502	458.5	358.5
CGL-000002	C22	Cpd	Calciferol	396.662	CC(C)[C@@H](C)\C=C\[C@@H](C)[C@H]1CC[C@H]2\C(=C\C=C/3\C[C@@H](O)CCC3=C)\CCC[C@]12C	50-14-6		Prestwick	Prestwick3	2006	DMSO	0.0661174	0.50112	0.429088	0.457358	461.5	317.5
CGL-000006	H21	Cpd	DL-PDMP	427.1	CCCCCCCCCC(N[C@@H]([C@@H](c1ccccc1)O)CN2CCOCC2)=O	73257-80-4	SL210	Biomol	Bioactive Lipid Library 2800v4	N1248a		0.0488362	0.501571	-0.107892	0.460056	445.333	318.167
CGL-000006	B05	Cpd	PPACK	451	N[C@@H](C(N1[C@H](C(N[C@H](C(CCl)=O)CCCNC(N)=N)=O)CCC1)=O)Cc2ccccc2	65149-23-7	PI-117	Biomol	Protease Inhibitors Library 2833v2.0	1272a	DMSO	0.0594004	0.502037	0.22037	0.462848	471.833	383.667
CGL-000003	L22	Cpd	Esculetin	178.146	Oc1cc2OC(=O)C=Cc2cc1O	305-01-1		Prestwick	Prestwick3	2006	DMSO	0.0602029	0.502198	0.245305	0.463814	343.167	246.167
CGL-000001	L02	Cpd	PP2	301.8	CC(n1c(c2c(c3ccc(Cl)cc3)n1)ncnc2N)(C)C	172889-27-9	EI-297	Biomol	Kinase Inhibitor 2832v2.2	N1290	DMSO	0.074897	0.502464	0.701901	0.465403	372.333	287.25
CGL-000005	B16	Cpd	bezafibrate	361.8	CC(C(O)=O)(Oc1ccc(CCNC(c2ccc(Cl)cc2)=O)cc1)C	41859-67-0	GR-211	Biomol	ICCB_bioactives(v2)	3-N1348	DMSO	0.0497319	0.502471	-0.0800594	0.465447	473	361.667
CGL-000004	O08	Cpd	Viomycin sulfate	783.78	NCCC[C@H](N)CC(=O)N[C@H]1CNC(=O)[C@@H](NC(=O)\C(=C\NC(=O)N)\NC(=O)[C@H](CO)NC(=O)[C@H](CO)NC1=O)[C@H]2C[C@H](O)N=C(N)N2.OS(=O)(=O)O	37883-00-4		Prestwick	Prestwick3	2006	DMSO	0.110468	0.502651	1.80721	0.466524	326	251.5
CGL-000002	O09	Cpd	Kanamycin A sulfate	582.585	NC[C@H]1O[C@H](O[C@@H]2[C@@H](N)C[C@@H](N)[C@H](O[C@H]3O[C@H](CO)[C@@H](O)[C@H](N)[C@H]3O)[C@H]2O)[C@H](O)[C@@H](O)[C@@H]1O.OS(=O)(=O)O	25389-94-0		Prestwick	Prestwick3	2006	DMSO	0.0673256	0.502668	0.466631	0.46663	326.833	244.833
CGL-000002	B19	Cpd	Ceftazidime pentahydrate	636.661	O.O.O.O.O.CC(C)(O\N=C(/C(=O)N[C@H]1[C@H]2SCC(=C(N2C1=O)C(=O)[O-])C[n+]3ccccc3)\c4csc(N)n4)C(=O)O	78439-06-2		Prestwick	Prestwick3	2006	DMSO	0.0483096	0.502897	-0.124256	0.468	508.333	381.5
CGL-000001	H22	Cpd	Quinidine hydrochloride monohydrate	378.903	O.Cl.COc1ccc2nccc([C@H](O)[C@H]3C[C@@H]4CCN3C[C@@H]4C=C)c2c1	6151-40-2		Prestwick	Prestwick3	2006	DMSO	0.0727219	0.503382	0.634313	0.470906	338.167	179
CGL-000001	H03	Cpd	Midodrine hydrochloride	290.749	Cl.COc1ccc(OC)c(c1)C(O)CNC(=O)CN	3092-17-9		Prestwick	Prestwick3	2006	DMSO	0.0912641	0.503413	1.21048	0.471089	379.833	283.333
CGL-000005	O10	Cpd	AM 92016	483.8	CN(CC(COc1ccc(NS(C)(=O)=O)cc1)O)CCc2cc(Cl)c(Cl)cc2	178894-81-0	AC-115	Biomol	ICCB_bioactives(v2)	3-N1348	DMSO	0.091663	0.503434	1.22287	0.471217	305.667	241.333
CGL-000002	N19	Cpd	Trimetazidine dihydrochloride	339.265	Cl.Cl.COc1ccc(CN2CCNCC2)c(OC)c1OC	13171-25-0		Prestwick	Prestwick3	2006	DMSO	0.0628072	0.50351	0.326229	0.471671	345.167	273.333
CGL-000001	B17	Cpd	Nitrofurantoin	238.161	[O-][N+](=O)c1oc(\C=N\N2CC(=O)NC2=O)cc1	67-20-9		Prestwick	Prestwick3	2006	DMSO	0.0850143	0.503542	1.01628	0.471861	448.667	398.5
CGL-000002	N18	Cpd	Salsolinol hydrobromide	260.133	Br.C[C@@H]1NCCc2cc(O)c(O)cc12	38221-21-5		Prestwick	Prestwick3	2006	DMSO	0.0643305	0.503574	0.373564	0.472052	334.667	272
CGL-000002	N20	Cpd	Gramine	174.248	CN(C)Cc1c[nH]c2ccccc12	87-52-5		Prestwick	Prestwick3	2006	DMSO	0.0925131	0.503578	1.24929	0.47208	347.5	272.667
CGL-000004	C03	Cpd	Remoxipride Hydrochloride	407.738	Cl.CCN1CCC[C@H]1CNC(=O)c2c(OC)ccc(Br)c2OC	73220-03-8		Prestwick	Prestwick3	2006	DMSO	0.0751956	0.504	0.711179	0.474606	473.167	368.667
CGL-000002	H07	Cpd	Norcyclobenzaprine	261.37	CNCCC=C1c2ccccc2C=Cc3ccccc13	303-50-4		Prestwick	Prestwick3	2006	DMSO	0.0462523	0.50412	-0.188182	0.475324	405.667	297.333
CGL-000001	A18	Cpd	Amidopyrine	231.3	CN(C)C1=C(C)N(C)N(C1=O)c2ccccc2	58-15-1		Prestwick	Prestwick3	2006	DMSO	0.0657357	0.504135	0.417228	0.475412	465.833	397.667
CGL-000004	P19	Cpd	monensin	692.9	[Na+].CC[C@]1([C@H]2[C@@H](C)C[C@H]([C@@H]3[C@@H](C)C[C@@H](C)[C@@](CO)(O)O3)O2)O[C@@H]([C@]4(OC5(O[C@H]([C@H]([C@H]([C@@H](C([O-])=O)C)OC)C)[C@H](C)[C@@H](O)C5)CC4)C)CC1	22373-78-0	A-248	Biomol	ICCB_bioactives(v2)	3-N1348	DMSO	0.168948	0.504199	3.62437	0.475798	337.167	261.167
CGL-000004	M15	Cpd	Tocainide hydrochloride	228.724	Cl.CC(N)C(=O)Nc1c(C)cccc1C	71395-14-7		Prestwick	Prestwick3	2006	DMSO	0.0968589	0.504318	1.38433	0.476508	375.167	298.5
CGL-000006	E09	Cpd	12(S)-HPETE	336.5	CCCCC\C=C/C[C@@H](\C=C\C=C/C\C=C/CCCC(O)=O)OO	71774-10-2	HP012	Biomol	Bioactive Lipid Library 2800v4	N1248a		0.0389467	0.504385	-0.41519	0.476912	450.167	314
CGL-000004	E03	Cpd	Nitrocaramiphen hydrochloride	370.88	Cl.CCN(CC)CCOC(=O)C1(CCCC1)c2ccc(cc2)[N+](=O)[O-]			Prestwick	Prestwick3	2006	DMSO	0.0608012	0.504562	0.263898	0.47797	430.5	327.667
CGL-000002	M21	Cpd	Fusidic acid sodium salt	538.706	[Na+].C[C@@H]1[C@H](O)CC[C@@]2(C)C1CC[C@@]3(C)[C@H]2[C@H](O)C[C@H]4\C(=C(/CCC=C(C)C)\C(=O)[O-])\[C@H](C[C@]34C)OC(=O)C	751-94-0		Prestwick	Prestwick3	2006	DMSO	0.0666958	0.504792	0.447062	0.479347	384.333	275.5
CGL-000002	G19	Cpd	Dextromethorphan hydrobromide monohydrate	370.333	O.Br.COc1ccc2C[C@H]3[C@H]4CCCC[C@@]4(CCN3C)c2c1	6700-34-1		Prestwick	Prestwick3	2006	DMSO	0.0447879	0.505105	-0.233686	0.481225	408	294.167
CGL-000001	N06	Cpd	Lincomycin hydrochloride	443.006	Cl.CCC[C@@H]1C[C@H](N(C)C1)C(=O)N[C@H]([C@@H](C)O)[C@H]2O[C@H](SC)[C@H](O)[C@@H](O)[C@@H]2O	859-18-7		Prestwick	Prestwick3	2006	DMSO	0.0796466	0.505193	0.849483	0.481751	339.083	269.167
CGL-000006	A05	Cpd	E-64	357.4	CC(C[C@@H](C(NCCCCNC(N)=N)=O)NC([C@@H]1[C@@H](C(O)=O)O1)=O)C	66701-25-5	PI-105	Biomol	Protease Inhibitors Library 2833v2.0	1272a	DMSO	0.07951	0.505594	0.845239	0.484152	442.333	370.167
CGL-000002	K21	Cpd	Clebopride maleate	489.96	COc1cc(N)c(Cl)cc1C(=O)NC2CCN(Cc3ccccc3)CC2.OC(=O)\C=C/C(=O)O	84370-95-6		Prestwick	Prestwick3	2006	DMSO	0.0595415	0.505785	0.224755	0.4853	370.667	260.5
CGL-000002	A22	Cpd	Amphotericin B	924.102	C[C@@H]1OC(=O)C[C@H](O)C[C@H](O)CC[C@@H](O)[C@H](O)C[C@H](O)C[C@]2(O)C[C@H](O)[C@H]([C@H](C[C@@H](O[C@@H]3O[C@H](C)[C@@H](O)[C@H](N)[C@@H]3O)\C=C\C=C\C=C\C=C\C=C\C=C\C=C\[C@H](C)[C@@H](O)[C@H]1C)O2)C(=O)O	1397-89-3		Prestwick	Prestwick3	2006	DMSO	0.0558489	0.505893	0.110014	0.485945	415.667	388.167
CGL-000004	O18	Cpd	Cefepime hydrochloride	535.045	O.[Cl-].CO\N=C(/C(=O)N[C@H]1[C@H]2SCC(=C(N2C1=O)C(=O)O)C[N+]3(C)CCCC3)\c4csc(N)n4	123171-59-5		Prestwick	Prestwick3	2006	DMSO	0.108874	0.505946	1.75768	0.486261	328	241.5
CGL-000004	O16	Cpd	Azaperone	327.405	Fc1ccc(cc1)C(=O)CCCN2CCN(CC2)c3ccccn3	1649-18-9		Prestwick	Prestwick3	2006	DMSO	0.110934	0.506294	1.82168	0.488345	317.5	266.167
CGL-000001	G12	Cpd	Haloperidol	375.874	OC1(CCN(CCCC(=O)c2ccc(F)cc2)CC1)c3ccc(Cl)cc3	52-86-8		Prestwick	Prestwick3	2006	DMSO	0.036262	0.506559	-0.498614	0.489932	439.167	245.167
CGL-000001	I21	Cpd	Lidoca?ne hydrochloride	270.805	Cl.CCN(CC)CC(=O)Nc1c(C)cccc1C	73-78-9		Prestwick	Prestwick3	2006	DMSO	0.0617293	0.506646	0.292738	0.490457	357.333	250
CGL-000005	O19	Cpd	CLOFIBRATE	242.7	CCOC(C(Oc1ccc(Cl)cc1)(C)C)=O	637-07-0	EI160	Biomol	ICCB_bioactives(v2)	3-N1348	DMSO	0.0997972	0.506787	1.47563	0.491297	333.667	257
CGL-000002	H12	Cpd	Calycanthine	346.479	CN1CC[C@@]23[C@@H]4Nc5ccccc5[C@]2(CCN4C)[C@@H]1Nc6ccccc36	595-05-1		Prestwick	Prestwick3	2006	DMSO	0.0716801	0.506822	0.60194	0.49151	423.667	303.167
CGL-000006	N15	Cpd	PKSI-527	474	Cl.NC[C@H]1CC[C@H](C(N[C@H](C(Nc2ccc(CC(O)=O)cc2)=O)Cc3ccccc3)=O)CC1	128837-71-8	PI-147	Biomol	Protease Inhibitors Library 2833v2.0	1272a	DMSO	0.0575828	0.506917	0.163892	0.492078	396.167	299.5
CGL-000001	P01	Cpd	BML-257	326.4	OC(c1cc(c2cc1)nc(c3ccccc3)c(c4ccccc4)n2)=O		EI-336	Biomol	Kinase Inhibitor 2832v2.2	N1290	DMSO	0.0605349	0.506976	0.255622	0.492429	433.5	326
CGL-000003	O05	Cpd	Benzocaine	165.194	CCOC(=O)c1ccc(N)cc1	94-09-7		Prestwick	Prestwick3	2006	DMSO	0.0801475	0.507224	0.865048	0.493917	359.167	280
CGL-000001	C04	Cpd	Khellin	260.249	COc1c2OC(=CC(=O)c2c(OC)c3ccoc13)C	82-02-0		Prestwick	Prestwick3	2006	DMSO	0.0846587	0.507511	1.00523	0.495633	489.833	392.333
CGL-000002	B11	Cpd	Cefaclor	385.829	O.N[C@@H](C(=O)N[C@H]1[C@H]2SCC(=C(N2C1=O)C(=O)O)Cl)c3ccccc3	70356-03-5		Prestwick	Prestwick3	2006	DMSO	0.0991307	0.507541	1.45492	0.495817	463	359.333
CGL-000003	F03	Cpd	Azlocillin sodium salt	483.482	[Na+].CC1(C)S[C@@H]2[C@H](NC(=O)[C@H](NC(=O)N3CCNC3=O)c4ccccc4)C(=O)N2[C@H]1C(=O)[O-]	37091-65-9		Prestwick	Prestwick3	2006	DMSO	0.0629257	0.507851	0.329912	0.497672	432.667	323.333
CGL-000002	H04	Cpd	Laudanosine (R,S)	357.454	COc1ccc(CC2N(C)CCc3cc(OC)c(OC)cc23)cc1OC	1699-51-0		Prestwick	Prestwick3	2006	DMSO	0.0718094	0.507966	0.605957	0.498358	397.667	262.167
CGL-000001	K21	Cpd	Tolazoline hydrochloride	196.682	Cl.C(C1=NCCN1)c2ccccc2	59-97-2		Prestwick	Prestwick3	2006	DMSO	0.067303	0.50833	0.465928	0.500541	349	270.667
CGL-000001	M21	Cpd	Tolnaftate	307.417	CN(C(=S)Oc1ccc2ccccc2c1)c3cccc(C)c3	2398-96-1		Prestwick	Prestwick3	2006	DMSO	0.0972973	0.508414	1.39795	0.501044	327.5	240.333
CGL-000002	N02	Cpd	SP 600125	220.2	O=C1c(c(c2[nH]n3)c3c(c14)cccc4)ccc2	129-56-6	EI-305	Biomol	Kinase Inhibitor 2832v2.2	N1290	DMSO	0.099738	0.509078	1.47379	0.505019	396.167	249.667
CGL-000006	C20	Cpd	Palmitylethanolamide	299.5	CCCCCCCCCCCCCCCC(NCCO)=O	544-31-0	FA018	Biomol	Bioactive Lipid Library 2800v4	N1248a		0.0561427	0.509284	0.119142	0.506255	453.833	341.333
CGL-000006	I14	Cpd	13-cis Retinoic acid	300.4	C\C(\C=C\C=C(\C=C\C(C(C)(C)CCC1)=C1C)/C)=C\C(O)=O	4759-48-2	GR102	Biomol	Bioactive Lipid Library 2800v4	N1248a		0.0714718	0.509469	0.595468	0.507364	439.667	325.167
CGL-000002	D02	Cpd	AG-825	397.5	COc1c(O)c(CSc2sc(c3n2)cccc3)cc(\C=C(\C(N)=O)/C#N)c1		EI-267	Biomol	Kinase Inhibitor 2832v2.2	N1290	DMSO	0.0676094	0.509675	0.475451	0.508598	441.667	354
CGL-000001	A05	Cpd	Allantoin	158.117	NC(=O)NC1NC(=O)NC1=O	97-59-6		Prestwick	Prestwick3	2006	DMSO	0.0533769	0.50968	0.0332024	0.508624	500	402
CGL-000004	C17	Cpd	Memantine Hydrochloride	215.769	Cl.CC12CC3CC(C)(C1)CC(N)(C3)C2	41100-52-1		Prestwick	Prestwick3	2006	DMSO	0.0350525	0.51083	-0.536196	0.515513	465.5	343.5
CGL-000002	E03	Cpd	Furosemide	330.749	NS(=O)(=O)c1cc(C(=O)O)c(NCc2occc2)cc1Cl	54-31-9		Prestwick	Prestwick3	2006	DMSO	0.0786147	0.511135	0.817421	0.517339	430.333	338.667
CGL-000004	M04	Cpd	Netilmicin sulfate	1441.57	CCN[C@@H]1C[C@H](N)[C@@H](O[C@H]2OC(=CC[C@H]2N)CN)[C@H](O)[C@H]1O[C@H]3OC[C@](C)(O)[C@H](NC)[C@H]3O.CCN[C@@H]4C[C@H](N)[C@@H](O[C@H]5OC(=CC[C@H]5N)CN)[C@H](O)[C@H]4O[C@H]6OC[C@](C)(O)[C@H](NC)[C@H]6O.OS(=O)(=O)O.OS(=O)(=O)O.OS(=O)(=O)O.OS(=O)(=O)O.OS(=O)(=O)O	56391-57-2		Prestwick	Prestwick3	2006	DMSO	0.0692237	0.511563	0.525611	0.519908	397.833	316.333
CGL-000002	P22	Cpd	Solanine alpha	868.081	C[C@H]1CC[C@@H]2[C@@H](C)[C@H]3[C@H](C[C@H]4[C@@H]5CC=C6C[C@H](CC[C@]6(C)[C@H]5CC[C@]34C)O[C@@H]7O[C@H](CO)[C@H](O)[C@H](O[C@@H]8O[C@H](CO)[C@@H](O)[C@H](O)[C@H]8O)[C@H]7O[C@@H]9O[C@@H](C)[C@H](O)[C@@H](O)[C@H]9O)N2C1	20562-02-1		Prestwick	Prestwick3	2006	DMSO	0.0694983	0.512304	0.534144	0.524342	354.333	296.333
CGL-000002	O08	Cpd	Cefotetan	575.623	CO[C@]1(NC(=O)C2SC(=C(C(=O)N)C(=O)O)S2)[C@H]3SCC(=C(N3C1=O)C(=O)O)CSc4nnnn4C	69712-56-7		Prestwick	Prestwick3	2006	DMSO	0.0854894	0.512425	1.03104	0.52507	351	272.5
CGL-000001	N20	Cpd	Amodiaquin dihydrochloride dihydrate	464.823	O.O.Cl.Cl.CCN(CC)Cc1cc(Nc2ccnc3cc(Cl)ccc23)ccc1O	6398-98-7		Prestwick	Prestwick3	2006	DMSO	0.0894565	0.51253	1.15431	0.525696	309.333	243.833
CGL-000004	N20	Cpd	Z-Leu3-VS	551.3	CC(C[C@@H](\C=C\S(C)(=O)=O)NC([C@@H](NC([C@@H](NC(OCc1ccccc1)=O)CC(C)C)=O)CC(C)C)=O)C		ZW-9170	Biomol	ICCB_bioactives(v2)	3-N1348	DMSO	0.0861927	0.512933	1.05289	0.528114	353.333	243.833
CGL-000004	F12	Cpd	rapamycin	914.2	CO[C@H]1[C@H](O)CCC(CC([C@H]2OC(=O)[C@@H](N3C(=O)C(=O)[C@@](O[C@@H]4C[C@H](OC)\C(\C)=C\C=C\C=C\[C@@H](C)C[C@@H](C)C(=O)[C@H](OC)[C@H](O)\C(\C)=C\[C@@H](C)C(=O)C2)(O)[C@H](C)CC4)CCCC3)C)C1	53123-88-9	A-275	Biomol	ICCB_bioactives(v2)	3-N1348	DMSO	0.0597281	0.51297	0.230554	0.528331	425	352.667
CGL-000006	C23	Cpd	Tetranor-12(R)-HETE	324.5	CCCCC\C=C/C[C@H](\C=C\C=C/CCC(O)=O)O	135271-51-1	H312	Biomol	Bioactive Lipid Library 2800v4	N1248a		0.0638168	0.513163	0.357602	0.529487	448.167	323.167
CGL-000002	I12	Cpd	Cyclobenzaprine hydrochloride	311.858	Cl.CN(C)CCC=C1c2ccccc2C=Cc3ccccc13	6202-23-9		Prestwick	Prestwick3	2006	DMSO	0.0405689	0.51343	-0.364783	0.531086	394.667	322
CGL-000001	I20	Cpd	Pirenzepine dihydrochloride	424.333	Cl.Cl.CN1CCN(CC(=O)N2c3ccccc3C(=O)Nc4cccnc24)CC1	29868-97-1		Prestwick	Prestwick3	2006	DMSO	0.0439811	0.514055	-0.258756	0.534833	358.333	265.667
CGL-000005	A10	Cpd	DIHYDROSPHINGOSINE	301.5	CCCCCCCCCCCCCCC[C@H]([C@H](CO)N)O		SL-125	Biomol	ICCB_bioactives(v2)	3-N1348	DMSO	0.0573301	0.51456	0.156039	0.537855	403.833	282
CGL-000001	C03	Cpd	Meticrane	275.347	Cc1cc2CCCS(=O)(=O)c2cc1S(=O)(=O)N	1084-65-7		Prestwick	Prestwick3	2006	DMSO	0.0650021	0.51488	0.394435	0.539773	463.833	381.167
CGL-000002	K22	Cpd	Dinoprost trometamol	475.628	CCCCC[C@H](O)\C=C\[C@H]1[C@H](O)C[C@H](O)[C@@H]1C\C=C/CCCC(=O)O.COC(N)(CO)CO	38362-01-5		Prestwick	Prestwick3	2006	DMSO	0.0850735	0.51511	1.01811	0.541152	362.333	236.833
CGL-000001	F18	Cpd	Vinpocetine	350.465	CCOC(=O)C1=C[C@]2(CC)CCCN3CCc4c([C@H]23)n1c5ccccc45	42971-09-5		Prestwick	Prestwick3	2006	DMSO	0.0378094	0.515428	-0.450531	0.543057	398.333	272
CGL-000001	P05	Cpd	Scopolamin-N-oxide hydrobromide	400.273	Br.C[N+]1([O-])[C@@H]2C[C@H](C[C@H]1[C@@H]3O[C@H]23)OC(=O)[C@H](CO)c4ccccc4	6106-81-6		Prestwick	Prestwick3	2006	DMSO	0.0893428	0.515478	1.15078	0.543356	396.5	281.667
CGL-000006	H02	Cpd	10(E)-Nonadecenoic acid	296.5	CCCCCCCC\C=C\CCCCCCCCC(O)=O		BL-116	Biomol	Fatty Acid Library 2803	3-N1309		0.0636216	0.515572	0.351535	0.54392	455.667	328.5
CGL-000006	C06	Cpd	13,14-Dihydro-prostaglandin E1	356.5	CCCCC[C@@H](CC[C@@H]1[C@@H](CCCCCCC(O)=O)C(=O)C[C@H]1O)O	19313-28-1	PG048	Biomol	Bioactive Lipid Library 2800v4	N1248a		0.0596862	0.515582	0.229253	0.543979	474.667	399.833
CGL-000002	N11	Cpd	Tetramisole hydrochloride	240.757	Cl.C1CN2CC(N=C2S1)c3ccccc3	16595-80-5		Prestwick	Prestwick3	2006	DMSO	0.0742095	0.515729	0.680535	0.544858	331.167	261.833
CGL-000004	C14	Cpd	Trifluridine	296.205	OC[C@H]1OC(C[C@@H]1O)N2C=C(C(=O)NC2=O)C(F)(F)F	70-00-8		Prestwick	Prestwick3	2006	DMSO	0.0429451	0.515935	-0.290947	0.546092	306.167	261.333
CGL-000004	O20	Cpd	Clocortolone pivalate	495.036	C[C@@H]1C[C@H]2[C@@H]3C[C@H](F)C4=CC(=O)C=C[C@]4(C)[C@@]3(Cl)[C@@H](O)C[C@]2(C)[C@H]1C(=O)COC(=O)C(C)(C)C	34097-16-0		Prestwick	Prestwick3	2006	DMSO	0.108266	0.515989	1.73877	0.546416	312.833	252.833
CGL-000002	O05	Cpd	Ketanserin tartrate hydrate	563.542	O.O[C@H]([C@@H](O)C(=O)O)C(=O)O.Fc1ccc(cc1)C(=O)C2CCN(CCN3C(=O)Nc4ccccc4C3=O)CC2	83846-83-7		Prestwick	Prestwick3	2006	DMSO	0.0586017	0.516097	0.195553	0.547061	368.667	259.667
CGL-000001	F14	Cpd	Disopyramide	339.485	CC(C)N(CCC(C(=O)N)(c1ccccc1)c2ccccn2)C(C)C	3737-09-05		Prestwick	Prestwick3	2006	DMSO	0.0660906	0.516141	0.428258	0.547325	397.167	305.667
CGL-000002	N04	Cpd	Methoxy-6-harmalan	214.269	COc1ccc2[nH]c3C(=NCCc3c2c1)C	3589-73-9		Prestwick	Prestwick3	2006	DMSO	0.075193	0.516413	0.711098	0.548958	370.667	260.833
CGL-000001	G16	Cpd	Chlorpheniramine maleate	390.87	CN(C)CCC(c1ccc(Cl)cc1)c2ccccn2.OC(=O)\C=C/C(=O)O	113-92-8		Prestwick	Prestwick3	2006	DMSO	0.0442594	0.516528	-0.25011	0.549646	417.833	283.5
CGL-000006	K22	Cpd	1-Hexadecyl-2-arachidonoyl-glycerol	603	CCCCCCCCCCCCCCCCOC[C@@H](OC(CCC\C=C/C\C=C/C\C=C/C\C=C/CCCCC)=O)CO		DG140	Biomol	Bioactive Lipid Library 2800v4	N1248a		0.0817423	0.516585	0.914606	0.549985	412.5	286.5
CGL-000005	N12	Cpd	capsazepine	376.9	Oc1c(O)cc(c2c1)CN(C(NCCc3ccc(Cl)cc3)=S)CCC2	138977-28-3	NK101	Biomol	ICCB_bioactives(v2)	3-N1348	DMSO	0.197254	0.516624	4.50393	0.550218	233	203
CGL-000001	F02	Cpd	TYRPHOSTIN 1	184.2	COc1ccc(C=C(C#N)C#N)cc1	2826-26-8	EI-190	Biomol	Kinase Inhibitor 2832v2.2	N1290	DMSO	0.0890128	0.516635	1.14052	0.550284	395.167	290.333
CGL-000005	L17	Cpd	VERATRIDINE	673.8	COc1c(OC)cc(C(O[C@@H]2[C@](O)([C@@H]3[C@]([C@]4([C@H]5CC3)C[C@](O)([C@]56O)[C@H]7[C@]([C@@](O)(C)[C@@H](N8C7)CC[C@H](C)C8)(O)[C@@H](O)C6)(C)CC2)O4)=O)cc1	71-62-5	NA-125	Biomol	ICCB_bioactives(v2)	3-N1348	DMSO	0.0582983	0.516807	0.186126	0.551316	400.5	310.667
CGL-000002	O10	Cpd	Piperine	285.346	O=C(\C=C\C=C\c1ccc2OCOc2c1)N3CCCCC3	94-62-2		Prestwick	Prestwick3	2006	DMSO	0.0644955	0.517015	0.37869	0.552559	339	278.667
CGL-000001	B07	Cpd	Chlorzoxazone	169.568	Clc1ccc2OC(=O)Nc2c1	95-25-0		Prestwick	Prestwick3	2006	DMSO	0.0828677	0.517019	0.949576	0.552585	479	386.167
CGL-000005	A21	Cpd	12(S)-HETE	320.5	CCCCC\C=C/C[C@@H](\C=C\C=C/C\C=C/CCCC(O)=O)O	54397-83-0	H012	Biomol	ICCB_bioactives(v2)	3-N1348	DMSO	0.0696675	0.517186	0.539402	0.553587	419.5	385
CGL-000002	G02	Cpd	WORTMANNIN	428.4	COC[C@@H]1[C@](c(c2oc3)c3C(=O)O1)(C)C4=C(C5[C@](C(=O)CC5)(C)C[C@H]4OC(C)=O)C2=O	19545-26-7	ST-415	Biomol	Kinase Inhibitor 2832v2.2	N1290	DMSO	0.117717	0.517597	2.03246	0.556047	344.333	257.667
CGL-000005	D21	Cpd	LIDOCAINE	270.8	CCN(CC(Nc1c(C)cccc1C)=O)CC	6108-05-0	AC-128	Biomol	ICCB_bioactives(v2)	3-N1348	DMSO	0.0656613	0.517642	0.414918	0.55632	436.333	373.667
CGL-000001	M19	Cpd	Acebutolol hydrochloride	372.896	Cl.CCCC(=O)Nc1ccc(OCC(O)CNC(C)C)c(c1)C(=O)C	34381-68-5		Prestwick	Prestwick3	2006	DMSO	0.0930215	0.517664	1.26509	0.55645	311.167	293.833
CGL-000002	N17	Cpd	Chloroquine diphosphate	515.872	CCN(CC)CCCC(C)Nc1ccnc2cc(Cl)ccc12.OP(=O)(O)O.OP(=O)(O)O	50-63-5		Prestwick	Prestwick3	2006	DMSO	0.075896	0.518139	0.732942	0.559292	339.833	294.833
CGL-000002	I21	Cpd	Benzbromarone	424.091	CCc1oc2ccccc2c1C(=O)c3cc(Br)c(O)c(Br)c3	3562-84-3		Prestwick	Prestwick3	2006	DMSO	0.0657289	0.518166	0.417018	0.559457	383.167	252
CGL-000001	L13	Cpd	Tiapride hydrochloride	364.894	Cl.CCN(CC)CCNC(=O)c1cc(ccc1OC)S(=O)(=O)C	51012-33-0		Prestwick	Prestwick3	2006	DMSO	0.10354	0.518479	1.59194	0.561333	334.333	292.167
CGL-000002	M22	Cpd	Ceforanide	519.562	NCc1ccccc1CC(=O)N[C@H]2[C@H]3SCC(=C(N3C2=O)C(=O)O)CSc4nnnn4CC(=O)O	60925-61-3		Prestwick	Prestwick3	2006	DMSO	0.0834193	0.518804	0.966715	0.563276	349.667	276.333
CGL-000005	N13	Cpd	Boc-GVV-CHO	357	CC([C@@H](C=O)NC([C@H](C(C)C)NC(CNC(OC(C)(C)C)=O)=O)=O)C		PI-128	Biomol	ICCB_bioactives(v2)	3-N1348	DMSO	0.0883	0.518805	1.11837	0.563281	362.5	258.333
CGL-000002	P03	Cpd	Hexetidine	339.613	CCCCC(CC)CN1CN(CC(CC)CCCC)CC(C)(N)C1	141-94-6		Prestwick	Prestwick3	2006	DMSO	0.0640597	0.519372	0.365152	0.566682	396.667	320
CGL-000003	O03	Cpd	Sulfabenzamide	276.316	Nc1ccc(cc1)S(=O)(=O)NC(=O)c2ccccc2	127-71-9		Prestwick	Prestwick3	2006	DMSO	0.0708746	0.519396	0.576911	0.566826	406.333	318.667
CGL-000005	L20	Cpd	calpeptin	362.5	CCCC[C@@H](C=O)NC([C@@H](NC(OCc1ccccc1)=O)CC(C)C)=O		PI101	Biomol	ICCB_bioactives(v2)	3-N1348	DMSO	0.0615735	0.519464	0.287897	0.567231	382.333	293.833
CGL-000006	J23	Cpd	2-DCHA-PAF	792.2	CCCCCCCCCCCCCCCCOC[C@@H](OC(CC\C=C/C\C=C/C\C=C/C\C=C/C\C=C/C\C=C/CC)=O)COP(OCC[N+](C)(C)C)([O-])=O		L117	Biomol	Bioactive Lipid Library 2800v4	N1248a		0.0769443	0.519828	0.765517	0.56941	404.167	264.167
CGL-000002	J22	Cpd	Harmaline hydrochloride dihydrate	286.761	O.O.Cl.COc1ccc2c3CCN=C(C)c3[nH]c2c1	6027-98-1		Prestwick	Prestwick3	2006	DMSO	0.0682837	0.519903	0.496404	0.569861	344.833	227.5
CGL-000004	B13	Cpd	deoxymannojirimycin(1)	199.6	OC[C@@H]1[C@@H](O)[C@H](O)[C@H](O)CN1	84444-90-6	S-109	Biomol	ICCB_bioactives(v2)	3-N1348	DMSO	0.0578559	0.519965	0.172378	0.570229	443.833	347.167
CGL-000006	C13	Cpd	12(S)-HETE	320.5	CCCCC\C=C/C[C@@H](\C=C\C=C/C\C=C/CCCC(O)=O)O	54397-83-0	H012	Biomol	Bioactive Lipid Library 2800v4	N1248a		0.0809747	0.520068	0.890753	0.570847	441.333	407.333
CGL-000006	L21	Cpd	Diindolylmethane	246.3	C(c1c(c2[nH]c1)cccc2)c3c(c4[nH]c3)cccc4	01968-05-4	GR207	Biomol	Bioactive Lipid Library 2800v4	N1248a		0.0761009	0.520108	0.739307	0.571087	409.667	339.333
CGL-000005	F17	Cpd	NIGULDIPINE	646.2	COC(C(C(c1cc([N+]([O-])=O)ccc1)C(C(OCCCN2CCC(c3ccccc3)(c4ccccc4)CC2)=O)=C(C)N5)=C5C)=O	113317-61-6	CA-216	Biomol	ICCB_bioactives(v2)	3-N1348	DMSO	0.275332	0.520907	6.93006	0.575873	393.333	321.333
CGL-000002	P01	Cpd	BML-265	305.4	COc1c(OC)cc(c2c1)c(Nc3cc(C#C)ccc3)ncn2		EI-346	Biomol	Kinase Inhibitor 2832v2.2	N1290	DMSO	0.103093	0.520961	1.57803	0.576197	392	318
CGL-000006	E23	Cpd	12(S),20-DiHETE	336.5	OCCCCC\C=C/C[C@@H](\C=C\C=C/C\C=C/CCCC(O)=O)O	89614-44-8	D122	Biomol	Bioactive Lipid Library 2800v4	N1248a		0.0840817	0.521189	0.987298	0.577561	392	303.5
CGL-000002	F12	Cpd	Lobeline alpha (-) hydrochoride	373.927	Cl.CN1[C@H](C[C@H](O)c2ccccc2)CCC[C@@H]1CC(=O)c3ccccc3	134-63-4		Prestwick	Prestwick3	2006	DMSO	0.0728921	0.52135	0.6396	0.578524	437.167	358.5
CGL-000002	M04	Cpd	Domperidone maleate	541.996	O\C(\=O)=C\C=C(\=O)/O.Clc1ccc2N(C3CCN(CCCN4C(=O)Nc5ccccc45)CC3)C(=O)Nc2c1			Prestwick	Prestwick3	2006	DMSO	0.0560736	0.521566	0.116996	0.579818	403.833	286.5
CGL-000003	O22	Cpd	Amrinone	187.203	NC1=CC(=CNC1=O)c2ccncc2	60719-84-8		Prestwick	Prestwick3	2006	DMSO	0.107781	0.521763	1.72371	0.581003	369	300.333
CGL-000002	P12	Cpd	Hydroquinine hydrobromide hydrate	425.37	O.Br.CC[C@H]1CN2CCC1C[C@H]2[C@H](O)c3ccnc4ccc(OC)cc34	304695-81-6		Prestwick	Prestwick3	2006	DMSO	0.0888946	0.521868	1.13685	0.581631	377.167	292.833
CGL-000002	I22	Cpd	Dicloxacillin sodium salt	510.332	O.[Na+].Cc1onc(c1C(=O)N[C@H]2[C@H]3SC(C)(C)[C@@H](N3C2=O)C(=O)[O-])c4c(Cl)cccc4Cl	13412-64-1		Prestwick	Prestwick3	2006	DMSO	0.0801923	0.522168	0.86644	0.583425	344.167	239.333
CGL-000005	D22	Cpd	MY-5445	331.8	Clc1cc(Nc2c(c3c(c4ccccc4)nn2)cccc3)ccc1	78351-75-4	PD-155	Biomol	ICCB_bioactives(v2)	3-N1348	DMSO	0.0644526	0.52241	0.37736	0.584877	412.167	325.667
CGL-000004	O04	Cpd	Mecamylamine hydrochloride	203.758	Cl.CNC1(C)C2CCC(C2)C1(C)C	826-39-1		Prestwick	Prestwick3	2006	DMSO	0.0929525	0.522709	1.26294	0.586667	375.667	302.167
CGL-000001	N16	Cpd	Oxytetracycline dihydrate	496.475	O.O.CN(C)[C@H]1[C@@H]2[C@@H](O)[C@H]3C(=C(O)[C@]2(O)C(=O)C(=C1O)C(=O)N)C(=O)c4c(O)cccc4[C@@]3(C)O	6153-64-6		Prestwick	Prestwick3	2006	DMSO	0.110532	0.522859	1.8092	0.587568	295.167	245.833
CGL-000005	M22	Cpd	WY-14643	323.8	Cc1c(C)c(Nc2nc(SCC(O)=O)nc(Cl)c2)ccc1	50892-23-4	GR-200	Biomol	ICCB_bioactives(v2)	3-N1348	DMSO	0.070145	0.523008	0.554238	0.588458	382.667	267.5
CGL-000001	I17	Cpd	Dicyclomine hydrochloride	345.957	Cl.CCN(CC)CCOC(=O)C1(CCCCC1)C2CCCCC2	67-92-5		Prestwick	Prestwick3	2006	DMSO	0.0486829	0.523075	-0.112658	0.588859	377.5	312.167
CGL-000006	I20	Cpd	TTNPB	348.5	C\C(\c1cc2c(C(C)(C)CCC2(C)C)cc1)=C/c3ccc(C(O)=O)cc3	71441-28-6	GR105	Biomol	Bioactive Lipid Library 2800v4	N1248a		0.0826555	0.523442	0.94298	0.591059	409.167	356
CGL-000004	H08	Cpd	SB 202190	331.3	Oc1ccc(c2[nH]c(c3ccncc3)c(c4ccc(F)cc4)n2)cc1		EI-294	Biomol	ICCB_bioactives(v2)	3-N1348	DMSO	0.016255	0.524004	-1.12029	0.594426	393.667	329.333
CGL-000003	G03	Cpd	Dydrogesterone	312.456	CC(=O)[C@H]1CC[C@H]2[C@@H]3C=CC4=CC(=O)CC[C@@]4(C)[C@@H]3CC[C@]12C	152-62-5		Prestwick	Prestwick3	2006	DMSO	0.0584954	0.524234	0.192248	0.595799	441.667	300.667
CGL-000002	O04	Cpd	Strophantine octahydrate	728.79	O.O.O.O.O.O.O.O.C[C@@H]1O[C@@H](O[C@H]2C[C@@H](O)[C@]3(CO)[C@H]4[C@H](O)C[C@]5(C)[C@H](CC[C@]5(O)[C@@H]4CC[C@]3(O)C2)C6=CC(=O)OC6)[C@H](O)[C@H](O)[C@H]1O	11018-89-6		Prestwick	Prestwick3	2006	DMSO	0.0896824	0.524241	1.16133	0.595843	388.667	247.833
CGL-000005	B19	Cpd	FLECAINIDE	474.4	FC(COc1cc(C(NCC2NCCCC2)=O)c(OCC(F)(F)F)cc1)(F)F	54143-56-5	AC-130	Biomol	ICCB_bioactives(v2)	3-N1348	DMSO	0.0514928	0.524386	-0.0253442	0.596711	489.167	361
CGL-000004	N12	Cpd	W7	377.4	Cl.NCCCCCCNS(c1c(c2ccc1)cccc2Cl)(=O)=O	61714-27-0	CA-320	Biomol	ICCB_bioactives(v2)	3-N1348	DMSO	0.259543	0.524826	6.43945	0.599344	208.5	236.167
CGL-000004	D04	Cpd	Phenanthridinone [6(5H)-Phenanthridinone]	195.2	O=C1c(c2c(c3N1)cccc3)cccc2	1015-89-0	AP-100	Biomol	ICCB_bioactives(v2)	3-N1348	DMSO	0.0855141	0.524881	1.03181	0.599679	443.167	327
CGL-000004	O22	Cpd	Cyclacillin	341.432	CC1(C)S[C@@H]2[C@H](NC(=O)C3(N)CCCCC3)C(=O)N2[C@H]1C(=O)O	3485-14-1		Prestwick	Prestwick3	2006	DMSO	0.0758391	0.524926	0.731174	0.599943	374.833	290.5
CGL-000004	P05	Cpd	epibatidine (+/-)	208.7	Clc1ncc(C2C(NC3C2)CC3)cc1	140111-52-0	C114	Biomol	ICCB_bioactives(v2)	3-N1348	DMSO	0.0632705	0.524934	0.340626	0.599994	403.833	318.167
CGL-000001	G21	Cpd	Niclosamide	327.126	Oc1ccc(Cl)cc1C(=O)Nc2ccc(cc2Cl)[N+](=O)[O-]	50-65-7		Prestwick	Prestwick3	2006	DMSO	0.0701932	0.525042	0.555738	0.60064	374.167	215
CGL-000004	I22	Cpd	Homosalate	262.352	CC1CC(CC(C)(C)C1)OC(=O)c2ccccc2O	118-56-9		Prestwick	Prestwick3	2006	DMSO	0.0683128	0.525064	0.497307	0.600775	376.333	283.667
CGL-000003	D03	Cpd	Bergenin monohydrate	346.294	O.COc1c(O)cc2C(=O)OC3C(O)C(O)C(CO)OC3c2c1O	477-90-7		Prestwick	Prestwick3	2006	DMSO	0.0658008	0.525205	0.419253	0.601615	480.167	352.167
CGL-000001	P02	Cpd	SC-514	224.3	NC(c1c(N)cc(c2cscc2)s1)=O		EI-343	Biomol	Kinase Inhibitor 2832v2.2	N1290	DMSO	0.0690192	0.525655	0.519259	0.604315	406.833	309.667
CGL-000001	G02	Cpd	AG-126	215.2	Oc1c([N+]([O-])=O)ccc(C=C(C#N)C#N)c1		EI-263	Biomol	Kinase Inhibitor 2832v2.2	N1290	DMSO	0.13867	0.526369	2.68352	0.60859	395.333	218.5
CGL-000006	L23	Cpd	N-Linoleoylglycine	337.5	CCCCC\C=C/C\C=C/CCCCCCCC(NCC(O)=O)=O		FA-030	Biomol	Bioactive Lipid Library 2800v4	N1248a		0.0764357	0.526371	0.749713	0.6086	390.333	278.333
CGL-000006	F03	Cpd	Docosapentaenoic acid	330.5	CC\C=C/C\C=C/C\C=C/C\C=C/C\C=C/CCCCCC(O)=O	2234-74-4	FA012	Biomol	Bioactive Lipid Library 2800v4	N1248a		0.0629466	0.527115	0.330564	0.613055	452	347.833
CGL-000001	O16	Cpd	Gallamine triethiodide	891.544	[I-].[I-].[I-].CC[N+](CC)(CC)CCOc1cccc(OCC[N+](CC)(CC)CC)c1OCC[N+](CC)(CC)CC	65-29-2		Prestwick	Prestwick3	2006	DMSO	0.104596	0.527222	1.62473	0.6137	305.167	228.5
CGL-000002	O03	Cpd	Terbutaline hemisulfate	548.658	CC(C)(C)NCC(O)c1cc(O)cc(O)c1.CC(C)(C)NCC(O)c2cc(O)cc(O)c2.OS(=O)(=O)O	23031-32-5		Prestwick	Prestwick3	2006	DMSO	0.073071	0.527402	0.645159	0.614776	414.667	279
CGL-000002	O21	Cpd	Hesperidin	610.574	COc1ccc(cc1O)[C@@H]2CC(=O)c3c(O)cc(O[C@@H]4O[C@H](CO[C@@H]5O[C@@H](C)[C@H](O)[C@@H](O)[C@H]5O)[C@@H](O)[C@H](O)[C@H]4O)cc3O2	520-26-3		Prestwick	Prestwick3	2006	DMSO	0.0704041	0.527517	0.562289	0.615467	352	277.167
CGL-000002	D14	Cpd	Acetopromazine maleate salt	442.538	CN(C)CCCN1c2ccccc2Sc3ccc(cc13)C(=O)C.OC(=O)\C=C/C(=O)O	3598-37-6		Prestwick	Prestwick3	2006	DMSO	0.0814687	0.527703	0.906103	0.616582	451.833	378.333
CGL-000004	E08	Cpd	Naftifine hydrochloride	323.869	Cl.CN(C\C=C\c1ccccc1)Cc2cccc3ccccc23	65473-14-5		Prestwick	Prestwick3	2006	DMSO	0.0338463	0.527778	-0.573675	0.617027	473.5	380.167
CGL-000003	O06	Cpd	Propidium iodide	668.408	[I-].[I-].CC[N+](C)(CC)CCC[n+]1c(c2ccccc2)c3cc(N)ccc3c4ccc(N)cc14	25535-16-4		Prestwick	Prestwick3	2006	DMSO	0.104454	0.527837	1.62032	0.61738	319	271.833
CGL-000006	C03	Cpd	(±)5-HETE	320.5	CCCCC\C=C/C\C=C/C\C=C/C=C/C(CCCC(O)=O)O	73307-52-5	HR005	Biomol	Bioactive Lipid Library 2800v4	N1248a		0.0670825	0.527953	0.459077	0.618079	465.5	362.667
CGL-000006	A08	Cpd	GM 6001	388.5	CNC([C@@H](NC([C@@H](CC(NO)=O)CC(C)C)=O)Cc1c(c2[nH]c1)cccc2)=O	142880-36-2	EI300	Biomol	Protease Inhibitors Library 2833v2.0	1272a	DMSO	0.0759813	0.528717	0.735593	0.622654	426.833	353.833
CGL-000001	N19	Cpd	Nefopam hydrochloride	289.808	Cl.CN1CCOC(c2ccccc2)c3ccccc3C1	23327-57-3		Prestwick	Prestwick3	2006	DMSO	0.0982189	0.529293	1.42658	0.626106	310.833	248.333
CGL-000002	D03	Cpd	Metixene hydrochloride	363.953	O.Cl.CN1CCCC(CC2c3ccccc3Sc4ccccc24)C1	1553-34-0		Prestwick	Prestwick3	2006	DMSO	0.222064	0.529572	5.27484	0.627775	436.167	352.333
CGL-000005	H22	Cpd	aristolochic acid	341.3	COc1c2c(c(c3c([N+]([O-])=O)c2)c(c4cc3C(O)=O)OCO4)ccc1	313-67-7	EI-175	Biomol	ICCB_bioactives(v2)	3-N1348	DMSO	0.0814048	0.529576	0.904116	0.627799	377.667	293.333
CGL-000006	G22	Cpd	Leukotoxin A (9,10-EODE)	296.5	CCCCC\C=C/CC1C(CCCCCCCC(O)=O)O1		LE009	Biomol	Bioactive Lipid Library 2800v4	N1248a		0.0603116	0.529606	0.248685	0.627978	402.167	325.667
CGL-000002	P05	Cpd	Selegiline hydrochloride	223.748	Cl.C[C@H](Cc1ccccc1)N(C)CC#C	14611-52-0		Prestwick	Prestwick3	2006	DMSO	0.0621237	0.529621	0.304993	0.62807	410	298
CGL-000002	L21	Cpd	Clorsulon	380.658	Nc1cc(C(=C(Cl)Cl)Cl)c(cc1S(=O)(=O)N)S(=O)(=O)N	60200-06-8		Prestwick	Prestwick3	2006	DMSO	0.0694445	0.529651	0.532473	0.628246	378.5	295.167
CGL-000006	M04	Cpd	2,3-Dinor-thromboxane B2	342.4	CCCCC[C@@H](\C=C\[C@@H]1[C@@H](C\C=C/CC(O)=O)[C@@H](O)CC(O)O1)O	63250-09-9	TB005	Biomol	Bioactive Lipid Library 2800v4	N1248a		0.0634753	0.529842	0.346991	0.629392	421	341.5
CGL-000001	N09	Cpd	Oxymetazoline hydrochloride	296.843	Cl.Cc1cc(c(O)c(C)c1CC2=NCCN2)C(C)(C)C	2315-02-08		Prestwick	Prestwick3	2006	DMSO	0.0895259	0.529943	1.15647	0.629997	323.667	248.833
CGL-000006	B22	Cpd	9(E)-Tetradecenoic acid	226.4	CCCCC\C=C\CCCCCCC(O)=O	544-64-9	BL-100	Biomol	Fatty Acid Library 2803	3-N1309		0.0548112	0.530223	0.0777699	0.631674	446.833	364.667
CGL-000001	B13	Cpd	Mafenide hydrochloride	222.695	Cl.NCc1ccc(cc1)S(=O)(=O)N	138-37-4		Prestwick	Prestwick3	2006	DMSO	0.0869879	0.530264	1.0776	0.631918	483.333	335.5
CGL-000001	D03	Cpd	Tranexamic acid	157.214	NC[C@@H]1CC[C@H](CC1)C(=O)O	1197-18-8		Prestwick	Prestwick3	2006	DMSO	0.0865144	0.530299	1.06289	0.63213	426.667	356.167
CGL-000001	O06	Cpd	Oleandomycin phosphate	785.871	CO[C@H]1C[C@H](O[C@H]2[C@H](C)[C@@H](O[C@@H]3O[C@H](C)C[C@@H]([C@H]3O)N(C)C)[C@@H](C)C[C@@]4(CO4)C(=O)[C@H](C)[C@@H](O)[C@@H](C)[C@@H](C)OC(=O)[C@@H]2C)O[C@@H](C)[C@@H]1O.OP(=O)(O)O	7060-74-4		Prestwick	Prestwick3	2006	DMSO	0.0975369	0.530418	1.40539	0.632839	358.5	268.5
CGL-000006	N07	Cpd	Tazobactam	300.3	C[C@]1(S(=O)(=O)[C@H]2N(C(=O)C2)[C@H]1C(O)=O)Cn3nncc3	89786-04-9	PI-150	Biomol	Protease Inhibitors Library 2833v2.0	1272a	DMSO	0.057217	0.530802	0.152526	0.63514	403.5	304.667
CGL-000001	M11	Cpd	Diphenhydramine hydrochloride	291.824	Cl.CN(C)CCOC(c1ccccc1)c2ccccc2	147-24-0		Prestwick	Prestwick3	2006	DMSO	0.114944	0.530914	1.94629	0.63581	331.167	275.5
CGL-000001	M18	Cpd	Canrenoic acid potassium salt	396.576	[K+].C[C@]12CCC(=O)C=C1C=C[C@@H]3[C@@H]2CC[C@@]4(C)[C@H]3CC[C@@]4(O)CCC(=O)[O-]	2181-04-06		Prestwick	Prestwick3	2006	DMSO	0.0636389	0.530928	0.352076	0.635897	327.417	280.167
CGL-000006	A07	Cpd	E-64-C	314.4	CC(CCNC([C@@H](NC([C@@H]1[C@@H](C)O1)=O)CC(C)C)=O)C	76684-89-4	PI-106	Biomol	Protease Inhibitors Library 2833v2.0	1272a	DMSO	0.0794451	0.530931	0.843223	0.635913	441.833	398
CGL-000001	B03	Cpd	Isoniazid	137.142	NNC(=O)c1ccncc1	54-85-3		Prestwick	Prestwick3	2006	DMSO	0.087704	0.531319	1.09985	0.638238	436.5	403.333
CGL-000001	O07	Cpd	Sulindac	356.419	CC1=C(CC(=O)O)c2cc(F)ccc2/C/1=C\c3ccc(cc3)S(=O)C	38194-50-2		Prestwick	Prestwick3	2006	DMSO	0.121802	0.531335	2.1594	0.638337	353.167	252.667
CGL-000006	B02	Cpd	Decanoic acid	172.3	CCCCCCCCCC(O)=O	334-48-5	BL-135	Biomol	Fatty Acid Library 2803	3-N1309		0.069289	0.531506	0.527642	0.639357	468.833	378.667
CGL-000005	P12	Cpd	clozapine	326.8	CN1CCN(C(c(c2Nc(c34)ccc(Cl)c3)cccc2)=N4)CC1	5786-21-0	D107	Biomol	ICCB_bioactives(v2)	3-N1348	DMSO	0.069303	0.531582	0.528077	0.639811	357.667	269.083
CGL-000001	C21	Cpd	Minoxidil	209.253	NC1=CC(=NC(=N)N1O)N2CCCCC2	38304-91-5		Prestwick	Prestwick3	2006	DMSO	0.0714946	0.531976	0.596176	0.642176	405	346.667
CGL-000006	M23	Cpd	19(R)-Hydroxy-prostaglandin F2a	370.5	C[C@H](CCC[C@@H](\C=C\[C@@H]1[C@@H](C\C=C/CCCC(O)=O)[C@@H](O)C[C@H]1O)O)O	64625-53-2	PG039	Biomol	Bioactive Lipid Library 2800v4	N1248a		0.108538	0.532494	1.74724	0.645279	365.583	300.667
CGL-000003	C22	Cpd	Ebselen	274.183	O=C1N([Se]c2ccccc12)c3ccccc3	60940-34-3		Prestwick	Prestwick3	2006	DMSO	0.169495	0.532694	3.64137	0.646472	339.667	211.5
CGL-000006	A13	Cpd	Z-LEU-LEU-CHO	362.5	CC(C[C@@H](C=O)NC([C@@H](NC(OCc1ccccc1)=O)CC(C)C)=O)C		PI-116	Biomol	Protease Inhibitors Library 2833v2.0	1272a	DMSO	0.0920831	0.532802	1.23593	0.64712	402.5	382.833
CGL-000002	B03	Cpd	Serotonin hydrochloride	212.681	Cl.NCCc1c[nH]c2ccc(O)cc12	153-98-0		Prestwick	Prestwick3	2006	DMSO	0.068456	0.533097	0.501757	0.648887	469.667	371.333
CGL-000002	M12	Cpd	Myricetin	318.242	OC1=C(Oc2cc(O)cc(O)c2C1=O)c3cc(O)c(O)c(O)c3	529-44-2		Prestwick	Prestwick3	2006	DMSO	0.0926818	0.533647	1.25453	0.652183	363	293.833
CGL-000001	E02	Cpd	TYRPHOSTIN 47	220.2	NC(\C(\C#N)=C\c1cc(O)c(O)cc1)=S	122520-86-9	EI-188	Biomol	Kinase Inhibitor 2832v2.2	N1290	DMSO	0.0851911	0.534053	1.02177	0.654615	404.5	301.333
CGL-000004	F14	Cpd	Cyclo [Arg-Gly-Asp-D-Phe-Val]	574.6	CC([C@H]1C(=O)N[C@@H](CCCNC(N)=N)C(=O)NCC(=O)N[C@H](CC(O)=O)C(=O)N[C@@H](Cc2ccccc2)C(=O)N1)C		AM-100	Biomol	ICCB_bioactives(v2)	3-N1348	DMSO	0.381577	0.534341	10.2314	0.656338	34.75	153.333
CGL-000006	K23	Cpd	15-Keto-prostaglandin F2a	352.5	CCCCCC(\C=C\[C@@H]1[C@@H](C\C=C/CCCC(O)=O)[C@@H](O)C[C@H]1O)=O	35850-13-6	PG015	Biomol	Bioactive Lipid Library 2800v4	N1248a		0.0721465	0.534426	0.616433	0.65685	406	288.333
CGL-000002	P02	Cpd	RAPAMYCIN	914.2	CO[C@H]1[C@H](O)CC[C@@H](C[C@H]([C@H]2OC(=O)[C@@H](N3C(=O)C(=O)[C@@](O[C@@H]4C[C@H](OC)\C(\C)=C\C=C\C=C\[C@@H](C)C[C@@H](C)C(=O)[C@H](OC)[C@H](O)\C(\C)=C\[C@@H](C)C(=O)C2)(O)[C@H](C)CC4)CCCC3)C)C1	53123-88-9	A-275	Biomol	Kinase Inhibitor 2832v2.2	N1290	DMSO	0.0529355	0.534466	0.0194845	0.657087	425	296.333
CGL-000002	G18	Cpd	Doxorubicin hydrochloride	579.993	Cl.COc1cccc2C(=O)c3c(O)c4C[C@](O)(C[C@H](O[C@H]5C[C@H](N)[C@H](O)[C@H](C)O5)c4c(O)c3C(=O)c12)C(=O)CO	25316-40-9		Prestwick	Prestwick3	2006	DMSO	0.482298	0.53453	13.3611	0.657469	144.167	137.833
CGL-000005	P19	Cpd	Tanshinone IIA	294.3	Cc1c(c2oc1)C(=O)C(=O)c(c23)c4c(C(C)(C)CCC4)cc3		GR-336	Biomol	ICCB_bioactives(v2)	3-N1348	DMSO	0.0687466	0.535339	0.510788	0.662314	348.667	303.167
CGL-000006	N04	Cpd	Dec-RVKR-CMK	744.4		NA	PI-132	Biomol	Protease Inhibitors Library 2833v2.0	1272a	DMSO	0.118047	0.535625	2.04272	0.664032	403.667	365.167
CGL-000002	O16	Cpd	Progesterone	314.472	CC(=O)[C@H]1CC[C@H]2[C@@H]3CCC4=CC(=O)CC[C@]4(C)[C@H]3CC[C@]12C	57-83-0		Prestwick	Prestwick3	2006	DMSO	0.0603653	0.536334	0.250353	0.668276	338.167	242.5
CGL-000004	H06	Cpd	SB 203580	377.4	CS(c1ccc(c2[nH]c(c3ccncc3)c(c4ccc(F)cc4)n2)cc1)=O	152121-47-6	EI-286	Biomol	ICCB_bioactives(v2)	3-N1348	DMSO	0.0229522	0.536666	-0.912192	0.670266	439.333	338.667
CGL-000003	K16	Cpd	Alexidine dihydrochloride	581.725	Cl.Cl.CCCCC(CC)CNC(=N)NC(=N)NCCCCCCNC(=N)NC(=N)NCC(CC)CCCC	22573-93-9		Prestwick	Prestwick3	2006	DMSO	0.1669	0.537209	3.56074	0.673518	279.833	176.833
CGL-000005	B13	Cpd	DILTIAZEM	451	COc1ccc([C@H]2[C@@H](OC(C)=O)C(=O)N(CCN(C)C)c(c3S2)cccc3)cc1	33286-22-5	CA-205	Biomol	ICCB_bioactives(v2)	3-N1348	DMSO	0.090166	0.537238	1.17636	0.673693	449.167	368.167
CGL-000002	E12	Cpd	Chicago sky blue 6B	992.816	[Na+].[Na+].[Na+].[Na+].COc1cc(ccc1N=Nc2ccc3c(cc(c(N)c3c2O)S(=O)(=O)[O-])S(=O)(=O)[O-])c4ccc(N=Nc5ccc6c(cc(c(N)c6c5O)S(=O)(=O)[O-])S(=O)(=O)[O-])c(OC)c4	2610-05-01		Prestwick	Prestwick3	2006	DMSO	0.0675152	0.537603	0.472523	0.675875	423.667	365.5
CGL-000006	C09	Cpd	9(S)-HETE	320.5	CCCCC\C=C/C\C=C/C[C@@H](\C=C\C=C/CCCC(O)=O)O	79495-85-5	H009	Biomol	Bioactive Lipid Library 2800v4	N1248a		0.0396997	0.537928	-0.391793	0.677827	458.667	341.167
CGL-000005	F13	Cpd	NIFEDIPINE	346.3	COC(C(C(c1c([N+]([O-])=O)cccc1)C(C(OC)=O)=C(C)N2)=C2C)=O	21829-25-4	CA-210	Biomol	ICCB_bioactives(v2)	3-N1348	DMSO	0.14316	0.538054	2.82304	0.67858	314	239.667
CGL-000006	I24	Cpd	WY-14643	323.8	Cc1c(C)c(Nc2nc(SCC(O)=O)nc(Cl)c2)ccc1	50892-23-4	GR200	Biomol	Bioactive Lipid Library 2800v4	N1248a		0.0857394	0.538073	1.03881	0.678693	422.167	325.667
CGL-000006	D13	Cpd	Eicosa-5,8-dienoic acid (20:2 n-12)	308.5	CCCCCCCCCCC\C=C/C\C=C/CCCC(O)=O		FA024	Biomol	Bioactive Lipid Library 2800v4	N1248a		0.0806548	0.53827	0.880814	0.679871	475	352.333
CGL-000002	P06	Cpd	Dipivefrin hydrochloride	387.908	Cl.CNCC(O)c1ccc(OC(=O)C(C)(C)C)c(OC(=O)C(C)(C)C)c1	64019-93-8		Prestwick	Prestwick3	2006	DMSO	0.0661548	0.538295	0.430251	0.680021	388	280.833
CGL-000006	D22	Cpd	6(E)-Octadecenoic acid	282.5	CCCCCCCCCCC\C=C/CCCCC(O)=O	593-40-8	BL-108	Biomol	Fatty Acid Library 2803	3-N1309		0.0544616	0.538341	0.0669054	0.680299	439.333	314.5
CGL-000004	F10	Cpd	quercetin	338.3	OC(C(=O)c(c1O2)c(O)cc(O)c1)=C2c3cc(O)c(O)cc3	6151-25-3	AC1142	Biomol	ICCB_bioactives(v2)	3-N1348	DMSO	0.0858398	0.53849	1.04193	0.681187	280.5	227
CGL-000005	D03	Cpd	FLUNARIZINE	477.4	Fc1ccc(C(c2ccc(F)cc2)N3CCN(C\C=C\c4ccccc4)CC3)cc1	30484-77-6	CA-225	Biomol	ICCB_bioactives(v2)	3-N1348	DMSO	0.107102	0.538724	1.70262	0.682593	380.5	301.667
CGL-000005	M20	Cpd	WIN 55,212-2	522.6	Cc1n(c(c2ccc3)c3c1C(c4c(c5ccc4)cccc5)=O)[C@H](CN6CCOCC6)CO2	131543-23-2	CR-105	Biomol	ICCB_bioactives(v2)	3-N1348	DMSO	0.0950868	0.538981	1.32926	0.684133	389.333	291.167
CGL-000001	O04	Cpd	Erythromycin	733.945	CC[C@H]1OC(=O)[C@H](C)[C@@H](O[C@H]2C[C@@](C)(OC)[C@@H](O)[C@H](C)O2)[C@H](C)[C@@H](O[C@@H]3O[C@H](C)C[C@@H]([C@H]3O)N(C)C)[C@](C)(O)C[C@@H](C)C(=O)[C@H](C)[C@@H](O)[C@]1(C)O	114-07-8		Prestwick	Prestwick3	2006	DMSO	0.0789696	0.539163	0.828447	0.685222	383	231.667
CGL-000005	O04	Cpd	4-AMINOPYRIDINE	94.1	Nc1ccncc1	504-24-5	AC-119	Biomol	ICCB_bioactives(v2)	3-N1348	DMSO	0.0617741	0.54004	0.294129	0.690474	373.167	246.667
CGL-000006	D23	Cpd	Docosatrienoic acid (22:3 n-3)	336.5	CC\C=C/C\C=C/C\C=C/CCCCCCCCCCCC(O)=O	28845-86-5	FA010	Biomol	Bioactive Lipid Library 2800v4	N1248a		0.0714183	0.540932	0.593805	0.695819	453.667	320.667
CGL-000006	E24	Cpd	S-Farnesyl-L-cysteine ME	339.5	COC([C@H](CSC\C=C(\CC\C=C(\CCC=C(C)C)/C)/C)N)=O		G201	Biomol	Bioactive Lipid Library 2800v4	N1248a		0.0599093	0.540953	0.236185	0.695945	454.833	311.5
CGL-000005	P20	Cpd	cypermethrin	416.3	CC1(C(C(OC(c2cc(Oc3ccccc3)ccc2)C#N)=O)C1C=C(Cl)Cl)C	52315-07-8	PR-100	Biomol	ICCB_bioactives(v2)	3-N1348	DMSO	0.0659598	0.541124	0.424192	0.696969	377	307
CGL-000004	O19	Cpd	Levocabastine hydrochloride	456.993	Cl.C[C@@H]1CN(CC[C@]1(C(=O)O)c2ccccc2)[C@@H]3CC[C@@](CC3)(C#N)c4ccc(F)cc4	79547-78-7		Prestwick	Prestwick3	2006	DMSO	0.0995778	0.541371	1.46881	0.698449	343.333	259.167
CGL-000001	M17	Cpd	Isoxsuprine hydrochloride	337.85	Cl.CC(COc1ccccc1)NC(C)C(O)c2ccc(O)cc2	579-56-6		Prestwick	Prestwick3	2006	DMSO	0.0960374	0.541454	1.3588	0.698944	326.667	263
CGL-000001	M02	Cpd	QUERCETIN	338.3	OC(C(=O)c(c1O2)c(O)cc(O)c1)=C2c3cc(O)c(O)cc3	6151-25-3	AC-1142	Biomol	Kinase Inhibitor 2832v2.2	N1290	DMSO	0.142627	0.541811	2.80648	0.701085	309.5	269
CGL-000006	B08	Cpd	Dodecanoic acid	200.4	CCCCCCCCCCCC(O)=O	143-07-7	BL-137	Biomol	Fatty Acid Library 2803	3-N1309		0.0487207	0.542045	-0.111482	0.702481	495.5	380.833
CGL-000004	G17	Cpd	Zuclopenthixol hydrochloride	437.435	Cl.OCCN1CCN(CC\C=C/2\c3ccccc3Sc4ccc(Cl)cc24)CC1	633-59-0		Prestwick	Prestwick3	2006	DMSO	0.0394078	0.542154	-0.400864	0.703134	435	326
CGL-000004	M03	Cpd	Isradipine	371.396	COC(=O)C1=C(C)NC(=C(C1c2cccc3nonc23)C(=O)OC(C)C)C	75695-93-1		Prestwick	Prestwick3	2006	DMSO	0.106831	0.542872	1.69418	0.707435	414.833	327.333
CGL-000001	B18	Cpd	Clonidine hydrochloride	266.559	Cl.Clc1cccc(Cl)c1NC2=NCCN2	4205-91-8		Prestwick	Prestwick3	2006	DMSO	0.0628569	0.543216	0.327776	0.709499	486.833	380.833
CGL-000006	I23	Cpd	Epoxy-oleic acid	298.5	CCCCCCCCC1C(CCCCCCCC(O)=O)O1		AL-236	Biomol	Bioactive Lipid Library 2800v4	N1248a		0.070318	0.543581	0.559616	0.711687	400.667	319.5
CGL-000001	N17	Cpd	Tropicamide	284.361	CCN(Cc1ccncc1)C(=O)C(CO)c2ccccc2	1508-75-4		Prestwick	Prestwick3	2006	DMSO	0.0715557	0.543669	0.598074	0.712214	325.667	240
CGL-000001	O19	Cpd	Diphemanil methylsulfate	389.518	COS(=O)(=O)[O-].C[N+]1(C)CCC(=C(c2ccccc2)c3ccccc3)CC1	62-97-5		Prestwick	Prestwick3	2006	DMSO	0.0831267	0.543983	0.957623	0.714092	312.167	230.5
CGL-000005	M09	Cpd	AM-580	351.4	CC1(c(c2C(C)(C)CC1)ccc(C(Nc3ccc(C(O)=O)cc3)=O)c2)C	102121-60-8	GR104	Biomol	ICCB_bioactives(v2)	3-N1348	DMSO	0.0789662	0.545255	0.828342	0.721709	418.667	296.5
CGL-000004	O06	Cpd	Procarbazine hydrochloride	257.766	Cl.CNNCc1ccc(cc1)C(=O)NC(C)C	366-70-1		Prestwick	Prestwick3	2006	DMSO	0.108012	0.546175	1.73087	0.727222	349	250.833
CGL-000002	B22	Cpd	Emetine dihydrochloride	553.575	Cl.Cl.CC[C@H]1CN2CCc3cc(OC)c(OC)cc3[C@@H]2C[C@@H]1C[C@H]4NCCc5cc(OC)c(OC)cc45	316-42-7		Prestwick	Prestwick3	2006	DMSO	0.141608	0.546179	2.77483	0.727244	243.667	176
CGL-000006	B07	Cpd	Z-PROLYL-PROLINAL	330.2	O=C[C@H]1N(C([C@H]2N(C(OCc3ccccc3)=O)CCC2)=O)CCC1	86925-97-5	PI-112	Biomol	Protease Inhibitors Library 2833v2.0	1272a	DMSO	0.0618084	0.546783	0.295194	0.730863	466.667	361.333
CGL-000001	K02	Cpd	LFM-A13	360	C\C(\O)=C(\C(Nc1c(Br)ccc(Br)c1)=O)/C#N	62004-35-7	EI-295	Biomol	Kinase Inhibitor 2832v2.2	N1290	DMSO	0.0967717	0.54692	1.38162	0.731686	398.5	264.5
CGL-000005	K22	Cpd	RETINOIC ACID,ALLTRANS	300.4	C\C(\C=C\C(C(C)(C)CCC1)=C1C)=C/C=C/C(/C)=C/C(O)=O	302-79-4	GR100	Biomol	ICCB_bioactives(v2)	3-N1348	DMSO	0.0874851	0.547309	1.09305	0.734012	375.5	268
CGL-000002	A19	Cpd	Tacrine hydrochloride hydrate	234.731	Cl.Nc1c2CCCCc2nc3ccccc13	1684-40-8		Prestwick	Prestwick3	2006	DMSO	0.0548003	0.547736	0.0774305	0.736572	455.333	397.167
CGL-000002	P04	Cpd	Thiamine hydrochloride	337.273	Cl.[Cl-].Cc1ncc(C[n+]2csc(CCO)c2C)c(N)n1	67-03-8		Prestwick	Prestwick3	2006	DMSO	0.0724798	0.548091	0.62679	0.738696	423	314.333
CGL-000002	N01	Cpd	2,2',3,3',4,4'-HEXAHYDROXY-1,1'-BIPHENYL-6,6'-DIMETHANOL DIMETHYL ETHER	338.4	COCc1c(c2c(COC)cc(O)c(O)c2O)c(O)c(O)c(O)c1		EI-273	Biomol	Kinase Inhibitor 2832v2.2	N1290	DMSO	0.0701329	0.548136	0.553864	0.738966	421.5	259.333
CGL-000003	F01	Cpd	PICEATANNOL	244.3	Oc1cc(\C=C\c2cc(O)c(O)cc2)cc(O)c1	10083-24-6	EI-271	Biomol	Kinase Inhibitor 2832v2.2	N1290	DMSO	0.17348	0.549028	3.76517	0.744308	309.167	231.167
CGL-000004	C10	Cpd	Levopropoxyphene napsylate	547.719	CCC(=O)OC(Cc1ccccc1)(C(C)CN(C)C)c2ccccc2.OS(=O)(=O)c3ccc4ccccc4c3	5714-90-9		Prestwick	Prestwick3	2006	DMSO	0.0422642	0.549142	-0.312106	0.74499	431.5	329
CGL-000001	N07	Cpd	Xylometazoline hydrochloride	280.844	Cl.Cc1cc(cc(C)c1CC2=NCCN2)C(C)(C)C	1218-35-5		Prestwick	Prestwick3	2006	DMSO	0.0933116	0.549148	1.2741	0.745028	345.5	249.333
CGL-000002	L22	Cpd	Harmane hydrochloride	218.688	Cl.Cc1nccc2c3ccccc3[nH]c12	21655-84-5		Prestwick	Prestwick3	2006	DMSO	0.0738321	0.550332	0.668808	0.752121	370.167	227.667
CGL-000002	H05	Cpd	Iohexol	821.147	CC(=O)N(CC(O)CO)c1c(I)c(C(=O)NCC(O)CO)c(I)c(C(=O)NCC(O)CO)c1I	66108-95-0		Prestwick	Prestwick3	2006	DMSO	0.0764578	0.550508	0.750399	0.753176	431.167	264
CGL-000003	N04	Cpd	Pentetic acid	393.354	OC(=O)CN(CCN(CC(=O)O)CC(=O)O)CCN(CC(=O)O)CC(=O)O	67-43-6		Prestwick	Prestwick3	2006	DMSO	0.0528334	0.550763	0.0163132	0.754701	402.333	283.167
CGL-000006	A03	Cpd	CALPEPTIN	362.5	CCCC[C@@H](C=O)NC([C@@H](NC(OCc1ccccc1)=O)CC(C)C)=O	117591-20-5	PI-101	Biomol	Protease Inhibitors Library 2833v2.0	1272a	DMSO	0.0879531	0.550843	1.10759	0.755183	450.333	362.167
CGL-000006	F24	Cpd	10(Z)-Nonadecenoic acid	296.5	CCCCCCCC\C=C\CCCCCCCCC(O)=O	73033-09-7	BL-115	Biomol	Fatty Acid Library 2803	3-N1309		0.0602406	0.550868	0.246479	0.75533	409	289.667
CGL-000003	K02	Cpd	ROTTLERIN	516.6	CC(c1c(O)c(Cc2c(O)c(C(\C=C\c3ccccc3)=O)c(c4c2O)OC(C)(C)C=C4)c(O)c(C)c1O)=O	82-08-6	EI-270	Biomol	Kinase Inhibitor 2832v2.2	N1290	DMSO	0.202798	0.550879	4.6762	0.755394	411	326.167
CGL-000004	N04	Cpd	U73122	464.7	COc1cc(c2cc1)CC[C@H]([C@@H]23)[C@@H]([C@]4(C)CC3)CC[C@@H]4NCCCCCCN5C(=O)C=CC5=O	112648-68-7	ST-391	Biomol	ICCB_bioactives(v2)	3-N1348	DMSO	0.217797	0.550986	5.14227	0.756035	270.333	253.333
CGL-000004	F08	Cpd	SP-600125	220.2	O=C1c(c(c2[nH]n3)c3c(c14)cccc4)ccc2	129-56-6	EI305	Biomol	ICCB_bioactives(v2)	3-N1348	DMSO	0.06224	0.551401	0.308607	0.758526	298	215
CGL-000004	N21	Cpd	LFM-A13	360	C\C(\O)=C(\C(Nc1c(Br)ccc(Br)c1)=O)/C#N		EI-295	Biomol	ICCB_bioactives(v2)	3-N1348	DMSO	0.0842649	0.551665	0.992989	0.760103	360.333	266.167
CGL-000001	N12	Cpd	Bupivacaine hydrochloride	324.898	Cl.CCCCN1CCCCC1C(=O)Nc2c(C)cccc2C	18010-40-7		Prestwick	Prestwick3	2006	DMSO	0.127406	0.552214	2.33351	0.763392	316	250.167
CGL-000005	P05	Cpd	HA14-1	409.2	CCOC(C(C1c(c2OC(N)=C1C(OCC)=O)cc(Br)cc2)C#N)=O		CM-122	Biomol	ICCB_bioactives(v2)	3-N1348	DMSO	NA	0.552258	NA	0.763658	NA	129.583
CGL-000006	G23	Cpd	5-Ketoeicosatetraenoic acid	318.5	CCCCC\C=C/C\C=C/C\C=C/C=C/C(CCCC(O)=O)=O		K005	Biomol	Bioactive Lipid Library 2800v4	N1248a		0.0873485	0.552984	1.08881	0.768005	415.5	278.333
CGL-000004	F22	Cpd	Rottlerin	516.6	CC(c1c(O)c(Cc2c(O)c(C(\C=C\c3ccccc3)=O)c(c4c2O)OC(C)(C)C=C4)c(O)c(C)c1O)=O	82-08-6	EI270	Biomol	ICCB_bioactives(v2)	3-N1348	DMSO	0.163479	0.553446	3.45441	0.770775	380.667	279
CGL-000003	P06	Cpd	Propranolol hydrochloride	295.812	Cl.CC(C)NCC(O)COc1cccc2ccccc12	318-98-9		Prestwick	Prestwick3	2006	DMSO	0.055029	0.553595	0.0845365	0.771666	391.333	322.333
CGL-000005	E22	Cpd	L-NASPA	423.5	CCCCCCCCCCCCCCCC(N[C@H](C(O)=O)COP(O)(O)=O)=O		LP101	Biomol	ICCB_bioactives(v2)	3-N1348	DMSO	0.0578727	0.553811	0.172899	0.772961	423.333	315.5
CGL-000003	N03	Cpd	Gabapentin	171.241	NCC1(CC(=O)O)CCCCC1	60142-96-3		Prestwick	Prestwick3	2006	DMSO	0.0515343	0.553889	-0.0240546	0.773427	419.833	276.833
CGL-000003	O18	Cpd	Dienestrol	266.343	C\C=C(\C(=C\C)\c1ccc(O)cc1)/c2ccc(O)cc2	84-17-3		Prestwick	Prestwick3	2006	DMSO	0.140201	0.554272	2.7311	0.77572	338.667	285
CGL-000005	O12	Cpd	AMANTIDINE	187.7	NC(C1)(C2)CC(CC2C3)CC13	665-66-7	AC-133	Biomol	ICCB_bioactives(v2)	3-N1348	DMSO	0.0784513	0.554418	0.812343	0.776594	354.833	274
CGL-000005	H16	Cpd	17-Allylamino-geldanamycin	585.7	CO[C@@H]1[C@H](O)[C@@H](C)\C=C(/C)\[C@H](OC(N)=O)[C@@H](OC)\C=C/C=C(\C)/C(=O)NC(C(=O)C(=C2NCC=C)C[C@@H](C)C1)=CC2=O	75747-14-7	EI308	Biomol	ICCB_bioactives(v2)	3-N1348	DMSO	0.336533	0.554469	8.83177	0.776897	320.833	308.5
CGL-000001	F12	Cpd	Dimenhydrinate	469.975	CN(C)CCOC(c1ccccc1)c2ccccc2.CN3C(=O)N(C)c4nc(Cl)[nH]c4C3=O	523-87-5		Prestwick	Prestwick3	2006	DMSO	0.067759	0.55524	0.480098	0.781517	414.167	334
CGL-000001	P07	Cpd	Hyoscyamine (L)	289.378	CN1[C@@H]2CC[C@H]1C[C@H](C2)OC(=O)[C@H](CO)c3ccccc3	101-31-5		Prestwick	Prestwick3	2006	DMSO	0.0797017	0.55532	0.851197	0.781996	398.333	290.5
CGL-000002	F21	Cpd	Cyclizine hydrochloride	302.85	Cl.CN1CCN(CC1)C(c2ccccc2)c3ccccc3	303-25-3		Prestwick	Prestwick3	2006	DMSO	0.0466888	0.555674	-0.17462	0.78412	388.333	275.167
CGL-000004	P04	Cpd	zVAD-FMK	467.5	COC(C[C@@H](C(CF)=O)NC([C@@H](NC([C@H](C(C)C)NC(OCc1ccccc1)=O)=O)C)=O)=O		P-416	Biomol	ICCB_bioactives(v2)	3-N1348	DMSO	0.0764255	0.555782	0.749394	0.784766	424	322
CGL-000006	B10	Cpd	11-Dodecenoic acid	198.4	OC(CCCCCCCCCC=C)=O	65423-25-8	BL-097	Biomol	Fatty Acid Library 2803	3-N1309		0.0556821	0.55581	0.104832	0.784929	473.333	355.167
CGL-000004	D07	Cpd	Hinokitiol	164.2	CC(C(C=C(O)C(=O)C=C1)=C1)C	499-44-5	FR-110	Biomol	ICCB_bioactives(v2)	3-N1348	DMSO	0.196605	0.556083	4.48377	0.786569	328.333	276.167
CGL-000003	B03	Cpd	Carbinoxamine maleate salt	406.87	CN(C)CCOC(c1ccc(Cl)cc1)c2ccccn2.OC(=O)\C=C/C(=O)O	3505-38-2		Prestwick	Prestwick3	2006	DMSO	0.0724278	0.556199	0.625173	0.78726	476.667	346.333
CGL-000001	L21	Cpd	Indapamide	365.841	CC1Cc2ccccc2N1NC(=O)c3ccc(Cl)c(c3)S(=O)(=O)N	26807-65-8		Prestwick	Prestwick3	2006	DMSO	0.0596367	0.556332	0.227713	0.788059	346	258.667
CGL-000006	N20	Cpd	4-Amino-D, L-benzylsuccinic acid	223.2	Nc1ccc(CC(C(O)=O)CC(O)=O)cc1	75043-31-1	PI-148	Biomol	Protease Inhibitors Library 2833v2.0	1272a	DMSO	0.0696991	0.557675	0.540384	0.796104	398.667	275.833
CGL-000001	G22	Cpd	Triamcinolone	394.444	C[C@]12C[C@H](O)[C@@]3(F)[C@@H](CCC4=CC(=O)C=C[C@]34C)[C@@H]1C[C@@H](O)[C@]2(O)C(=O)CO	124-94-7		Prestwick	Prestwick3	2006	DMSO	0.0779773	0.55825	0.797614	0.799547	330.833	170
CGL-000004	P11	Cpd	ML7	452.7	Ic1c(c2ccc1)cccc2S(N3CCNCCC3)(=O)=O	109376-83-2	EI-197	Biomol	ICCB_bioactives(v2)	3-N1348	DMSO	0.124355	0.558352	2.23871	0.800158	343.833	295.167
CGL-000001	O22	Cpd	Gentamicine sulfate	1488.81	CN[C@H](C)[C@@H]1CC[C@@H](N)[C@@H](O[C@@H]2[C@@H](N)C[C@@H](N)[C@H](O[C@H]3OC[C@](C)(O)[C@H](NC)[C@H]3O)[C@H]2O)O1.CN[C@@H]4[C@@H](O)[C@@H](O[C@H]5[C@H](N)C[C@H](N)[C@@H](O[C@H]6O[C@H](CN)CC[C@H]6N)[C@@H]5O)OC[C@]4(C)O.CN[C@@H]7[C@@H](O)[C@@H](O[C@H]8[C@H](N)C[C@H](N)[C@@H](O[C@H]9O[C@@H](CC[C@H]9N)[C@@H](C)N)[C@@H]8O)OC[C@]7(C)O.OS(=O)(=O)O	1405-41-0		Prestwick	Prestwick3	2006	DMSO	0.100265	0.558802	1.49015	0.80285	341.833	261.167
CGL-000002	O06	Cpd	Pantothenic acid calcium salt monohydrate	494.558	O.CC(C)(CO)C(O)C(=O)NCCC(=O)O[Ca]OC(=O)CCNC(=O)C(O)C(C)(C)CO	63409-48-3		Prestwick	Prestwick3	2006	DMSO	0.101183	0.558965	1.51869	0.803828	382.667	278.5
CGL-000001	E22	Cpd	Acenocoumarol	353.334	CC(=O)CC(C1=C(O)c2ccccc2OC1=O)c3ccc(cc3)[N+](=O)[O-]	152-72-7		Prestwick	Prestwick3	2006	DMSO	0.0752831	0.558968	0.713897	0.803848	405	260.833
CGL-000006	D03	Cpd	Docosahexaenoic acid (22:6 n-3)	328.5	CC\C=C/C\C=C/C\C=C/C\C=C/C\C=C/C\C=C/CCC(O)=O	6217-54-5	FA002	Biomol	Bioactive Lipid Library 2800v4	N1248a		0.0750613	0.559098	0.707006	0.804627	440.167	381.833
CGL-000002	N05	Cpd	Probenecid	285.365	CCCN(CCC)S(=O)(=O)c1ccc(cc1)C(=O)O	57-66-9		Prestwick	Prestwick3	2006	DMSO	0.0720399	0.559403	0.613119	0.80645	396.833	225.833
CGL-000004	E22	Cpd	alpha-Santonin	246.309	C[C@H]1[C@@H]2CC[C@@]3(C)C=CC(=O)C(=C3[C@H]2OC1=O)C	481-06-1		Prestwick	Prestwick3	2006	DMSO	0.0791325	0.559438	0.833509	0.806665	396.667	286
CGL-000001	K22	Cpd	Tetracycline hydrochloride	480.906	Cl.CN(C)[C@H]1[C@@H]2C[C@H]3C(=C(O)[C@]2(O)C(=O)C(=C1O)C(=O)N)C(=O)c4c(O)cccc4[C@@]3(C)O	64-75-5		Prestwick	Prestwick3	2006	DMSO	0.0859697	0.560954	1.04596	0.815743	319.5	232.5
CGL-000006	M21	Cpd	19(R)-Hydroxy-prostaglandin E2	368.5	C[C@H](CCC[C@@H](\C=C\[C@@H]1[C@@H](C\C=C/CCCC(O)=O)C(=O)C[C@H]1O)O)O	64625-54-3	PG038	Biomol	Bioactive Lipid Library 2800v4	N1248a		0.0690384	0.561209	0.519854	0.817269	409.667	347.833
CGL-000002	O19	Cpd	Prochlorperazine dimaleate	606.1	CN1CCN(CCCN2c3ccccc3Sc4ccc(Cl)cc24)CC1.OC(=O)\C=C/C(=O)O.OC(=O)\C=C/C(=O)O	84-02-6		Prestwick	Prestwick3	2006	DMSO	0.0854706	0.561495	1.03046	0.818984	310	229.5
CGL-000001	I22	Cpd	Dexamethasone acetate	434.509	C[C@@H]1C[C@H]2[C@@H]3CCC4=CC(=O)C=C[C@]4(C)[C@@]3(F)[C@@H](O)C[C@]2(C)[C@@]1(O)C(=O)COC(=O)C	1177-87-3		Prestwick	Prestwick3	2006	DMSO	0.0914406	0.562237	1.21596	0.82343	286	209.833
CGL-000001	O20	Cpd	Dihydrostreptomycin sulfate	1461.43	CN[C@H]1[C@H](O)[C@@H](O)[C@H](CO)O[C@H]1O[C@H]2[C@H](O[C@@H]3[C@@H](O)[C@H](O)[C@@H](NC(=N)N)[C@H](O)[C@H]3NC(=N)N)O[C@@H](C)[C@]2(O)CO.CN[C@H]4[C@H](O)[C@@H](O)[C@H](CO)O[C@H]4O[C@H]5[C@H](O[C@@H]6[C@@H](O)[C@H](O)[C@@H](NC(=N)N)[C@H](O)[C@H]6NC(=N)N)O[C@@H](C)[C@]5(O)CO.OS(=O)(=O)O.OS(=O)(=O)O.OS(=O)(=O)O	5490-27-7		Prestwick	Prestwick3	2006	DMSO	0.0773128	0.562395	0.776967	0.824376	322	251.167
CGL-000004	N05	Cpd	LY-294002	307.4	O=C1c2c(c(c3ccccc3)ccc2)OC(N4CCOCC4)=C1	154447-36-6	ST420	Biomol	ICCB_bioactives(v2)	3-N1348	DMSO	0.0788357	0.562544	0.824288	0.825267	347.667	296.667
CGL-000002	K03	Cpd	Ketotifen fumarate	425.507	CN1CCC(=C2c3ccccc3CC(=O)c4sccc24)CC1.OC(=O)\C=C\C(=O)O	34580-14-8		Prestwick	Prestwick3	2006	DMSO	0.0845043	0.563833	1.00043	0.832984	449.167	332.333
CGL-000001	L01	Cpd	SB-202190	331.3	Oc1ccc(c2[nH]c(c3ccncc3)c(c4ccc(F)cc4)n2)cc1	152121-30-7	EI-294	Biomol	Kinase Inhibitor 2832v2.2	N1290	DMSO	0.0393955	0.565806	-0.401245	0.844806	375.667	351.5
CGL-000006	K02	Cpd	Ciglitazone	333.5	CC1(CCCCC1)COc2ccc(CC3C(=O)NC(=O)S3)cc2	74772-77-3	GR205	Biomol	Bioactive Lipid Library 2800v4	N1248a		0.0834661	0.56604	0.968169	0.846206	422.667	368
CGL-000003	B15	Cpd	Chloropyramine hydrochloride	326.272	Cl.CN(C)CCN(Cc1ccc(Cl)cc1)c2ccccn2	6170-42-9		Prestwick	Prestwick3	2006	DMSO	0.0560047	0.566078	0.114857	0.846432	380.667	358.167
CGL-000002	C03	Cpd	Tremorine dihydrochloride	265.229	Cl.Cl.C(C#CCN1CCCC1)N2CCCC2	300-68-5		Prestwick	Prestwick3	2006	DMSO	0.0740425	0.566264	0.675347	0.847547	472.167	397.167
CGL-000001	E04	Cpd	R(-) Apomorphine hydrochloride hemihydrate	625.598	O.Cl.Cl.CN1CCc2cccc3c2[C@H]1Cc4ccc(O)c(O)c34.CN5CCc6cccc7c6[C@H]5Cc8ccc(O)c(O)c78	41372-20-7		Prestwick	Prestwick3	2006	DMSO	0.0369711	0.566798	-0.476579	0.850747	404.833	309.5
CGL-000001	F08	Cpd	Doxepin hydrochloride	315.846	Cl.CN(C)CC\C=C\1/c2ccccc2COc3ccccc13	1229-29-4		Prestwick	Prestwick3	2006	DMSO	0.0788918	0.566823	0.826031	0.850898	402.5	330.5
CGL-000006	A11	Cpd	MDL-28170	382.5	CC([C@@H](C(N[C@H](C=O)Cc1ccccc1)=O)NC(OCc2ccccc2)=O)C	88191-84-8	PI130	Biomol	Protease Inhibitors Library 2833v2.0	1272a	DMSO	0.103154	0.569072	1.57992	0.864365	413.5	372.667
CGL-000006	G24	Cpd	Leukotoxin B (12,13-EODE)	296.5	CCCCCC1C(C\C=C/CCCCCCCC(O)=O)O1		LE012	Biomol	Bioactive Lipid Library 2800v4	N1248a		0.076251	0.570632	0.743971	0.873712	408.667	284.5
CGL-000002	N13	Cpd	Pregnenolone	316.488	CC(=O)[C@H]1CC[C@H]2[C@@H]3CC=C4C[C@@H](O)CC[C@]4(C)[C@H]3CC[C@]12C	145-13-1		Prestwick	Prestwick3	2006	DMSO	0.0429283	0.570766	-0.29147	0.874516	360.833	294
CGL-000001	M22	Cpd	Dihydroergotamine tartrate	1317.48	CN1C[C@@H](CC2[C@H]1Cc3c[nH]c4cccc2c34)C(=O)N[C@]5(C)O[C@@]6(O)[C@@H]7CCCN7C(=O)[C@H](Cc8ccccc8)N6C5=O.CN9C[C@@H](CC%10[C@H]9Cc%11c[nH]c%12cccc%10c%11%12)C(=O)N[C@]%13(C)O[C@@]%14(O)[C@@H]%15CCCN%15C(=O)[C@H](Cc%16ccccc%16)N%14C%13=O.OC(C(O)C(=O)O)C(=O)O	5989-77-5		Prestwick	Prestwick3	2006	DMSO	0.0926273	0.571015	1.25283	0.876004	330.833	235.333
CGL-000005	C13	Cpd	13-CIS RETINOICACID	300.4	C\C(\C=C\C=C(\C=C\C(C(C)(C)CCC1)=C1C)/C)=C\C(O)=O	4759-48-2	GR102	Biomol	ICCB_bioactives(v2)	3-N1348	DMSO	0.10032	0.571916	1.49187	0.881404	442.833	363.667
CGL-000006	A04	Cpd	CL-82198	338.9	[Cl].O=C(c1cc(c2o1)cccc2)NCCCCN3CCOCC3		EI302	Biomol	Protease Inhibitors Library 2833v2.0	1272a	DMSO	0.0742123	0.57255	0.680624	0.885196	433.333	381.333
CGL-000001	P21	Cpd	Proglumide	334.419	CCCN(CCC)C(=O)C(CCC(=O)O)NC(=O)c1ccccc1	6620-60-6		Prestwick	Prestwick3	2006	DMSO	0.0571622	0.573735	0.150822	0.892298	384.167	237.667
CGL-000004	D22	Cpd	propranolol (S-)	295.8	CC(NC[C@@H](COc1c(c2ccc1)cccc2)O)C	4199-10-04	AR107	Biomol	ICCB_bioactives(v2)	3-N1348	DMSO	0.050133	0.573786	-0.0675961	0.892601	397.167	270.333
CGL-000002	J01	Cpd	ML-9	361.3	Clc1c(c2ccc1)cccc2S(N3CCNCCC3)(=O)=O	105637-50-1	EI-153	Biomol	Kinase Inhibitor 2832v2.2	N1290	DMSO	0.0513893	0.575149	-0.0285604	0.900767	415	329.833
CGL-000002	E15	Cpd	Thioguanosine	299.31	Nc1nc(S)c2ncn([C@@H]3O[C@H](CO)[C@@H](O)[C@H]3O)c2n1	85-31-4		Prestwick	Prestwick3	2006	DMSO	0.13093	0.575643	2.44301	0.903728	399.167	300
CGL-000006	H23	Cpd	DL-PPMP	510.7	CCCCCCCCCCCCCCCC(N[C@@H]([C@@H](c1ccccc1)O)CN2CCOCC2)=O		SL215	Biomol	Bioactive Lipid Library 2800v4	N1248a		0.0734138	0.57664	0.655813	0.909698	385.333	258
CGL-000002	I02	Cpd	ML-7	452.7	Ic1c(c2ccc1)cccc2S(N3CCNCCC3)(=O)=O	109376-83-2	EI-197	Biomol	Kinase Inhibitor 2832v2.2	N1290	DMSO	0.0641226	0.577112	0.367105	0.912522	394.667	314.5
CGL-000004	N22	Cpd	ZM336372	389.4	CN(c1cc(C(Nc2cc(NC(c3ccc(O)cc3)=O)c(C)cc2)=O)ccc1)C		EI-298	Biomol	ICCB_bioactives(v2)	3-N1348	DMSO	0.16139	0.577457	3.3895	0.914592	342	245.333
CGL-000001	O18	Cpd	Neomycin sulfate	712.733	NC[C@@H]1O[C@H](O[C@H]2[C@@H](O)[C@H](O[C@@H]3[C@@H](O)[C@H](N)C[C@H](N)[C@H]3O[C@H]4O[C@H](CN)[C@@H](O)[C@H](O)[C@H]4N)O[C@@H]2CO)[C@H](N)[C@@H](O)[C@@H]1O.OS(=O)(=O)O	1405-10-3		Prestwick	Prestwick3	2006	DMSO	0.0998459	0.577729	1.47714	0.916222	325.167	224.5
CGL-000004	B10	Cpd	oligomycin A	791.1	CC[C@@H]1\C=C\C=C\C[C@H](C)[C@@H](O)[C@@](O)(C)C(=O)[C@H](C)[C@@H](O)[C@H](C)C(=O)[C@H](C)[C@@H](O)[C@H](C)\C=C\C(=O)O[C@@H]([C@@H](C)[C@H]2CC1)[C@@H](C)[C@@]3(O[C@H](C[C@@H](O)C)[C@H](C)CC3)O2	579-13-5	CM-111	Biomol	ICCB_bioactives(v2)	3-N1348	DMSO	0.167434	0.5778	3.57733	0.916644	357	261.667
CGL-000001	C17	Cpd	Idoxuridine	354.103	OC[C@H]1O[C@H](C[C@@H]1O)N2C=C(I)C(=O)NC2=O	54-42-2		Prestwick	Prestwick3	2006	DMSO	0.121681	0.578471	2.15562	0.920664	389.833	316.333
CGL-000005	P21	Cpd	Nigericin	747	CO[C@H]1[C@@H](C)[C@]2([C@H](C)C[C@]([C@@H]3O[C@@]([C@H]4[C@@H](C)C[C@H]([C@@H]5[C@@H](C)C[C@@H](C)[C@@](CO)(O)O5)O4)(C)CC3)(C)O2)O[C@H](C[C@@H]6O[C@@H]([C@H](C(O)=O)C)[C@@H](C)CC6)C1	28380-24-7	CA-421	Biomol	ICCB_bioactives(v2)	3-N1348	DMSO	0.291867	0.579497	7.44385	0.926809	328.667	275.667
CGL-000006	N22	Cpd	N-Ethylmaleimide	125.1	CCN1C(=O)C=CC1=O	128-53-0	PI-149	Biomol	Protease Inhibitors Library 2833v2.0	1272a	DMSO	0.0776122	0.580689	0.786268	0.93395	376.167	308
CGL-000001	N22	Cpd	Mebeverine hydrochloride	466.022	Cl.CCN(CCCCOC(=O)c1ccc(OC)c(OC)c1)C(C)Cc2ccc(OC)cc2	2753-45-9		Prestwick	Prestwick3	2006	DMSO	0.0640134	0.582634	0.363713	0.945596	332.833	262
CGL-000004	J22	Cpd	GF-109203X	412.5	CN(CCCn1c(c2c(C(C(=O)NC3=O)=C3c4c(c5[nH]c4)cccc5)c1)cccc2)C	133052-90-1	EI-246	Biomol	ICCB_bioactives(v2)	3-N1348	DMSO	0.0883299	0.58318	1.1193	0.948871	361.167	262.833
CGL-000005	M14	Cpd	TTNPB	348.5	C\C(\c1cc2c(C(C)(C)CCC2(C)C)cc1)=C/c3ccc(C(O)=O)cc3	71441-28-6	GR105	Biomol	ICCB_bioactives(v2)	3-N1348	DMSO	0.0785107	0.583421	0.814189	0.950313	369.667	305.333
CGL-000006	D24	Cpd	9(Z)-Octadecenoic acid	282.5	CCCCCCCC\C=C\CCCCCCCCCC(O)=O	112-80-1	BL-109	Biomol	Fatty Acid Library 2803	3-N1309		0.0546584	0.584908	0.073021	0.959217	446.833	299.667
CGL-000005	J22	Cpd	brefeldin A	280.4	C[C@@H]1OC(=O)\C=C\[C@@H](O)[C@@H](C2\C=C\CCC1)C[C@@H](O)C2	20350-15-6	G405	Biomol	ICCB_bioactives(v2)	3-N1348	DMSO	0.0802152	0.585487	0.867154	0.962686	242.333	188.667
CGL-000001	D01	Cpd	SB-203580	377.4	CS(c1ccc(c2[nH]c(c3ccncc3)c(c4ccc(F)cc4)n2)cc1)(=O)=O	152121-47-6	EI-286	Biomol	Kinase Inhibitor 2832v2.2	N1290	DMSO	0.0541257	0.585529	0.0564702	0.962937	413.833	399.667
CGL-000004	P09	Cpd	mitomycin C	334.3	CO[C@@]1([C@H](COC(N)=O)C2=C3C(=O)C(C)=C(N)C2=O)N3C[C@@H]([C@@H]14)N4	50-07-7	GR-311	Biomol	ICCB_bioactives(v2)	3-N1348	DMSO	0.228982	0.586909	5.48982	0.971203	181.333	133
CGL-000001	K14	Cpd	Astemizole	458.584	COc1ccc(CCN2CCC(CC2)Nc3nc4ccccc4n3Cc5ccc(F)cc5)cc1	68844-77-9		Prestwick	Prestwick3	2006	DMSO	0.200702	0.587056	4.61107	0.972087	229.333	237.5
CGL-000002	P19	Cpd	Conessine	490.478	Cl.Cl.COc1ccccc1N2CCN(CCCCNC(=O)c3ccc4ccccc4c3)CC2			Prestwick	Prestwick3	2006	DMSO	0.0454568	0.587205	-0.2129	0.972976	385.833	285
CGL-000004	C12	Cpd	Piperidolate hydrochloride	359.9	Cl.CCN1CCCC(C1)OC(=O)C(c2ccccc2)c3ccccc3	129-77-1		Prestwick	Prestwick3	2006	DMSO	0.0613378	0.587533	0.280572	0.974942	437	359
CGL-000002	G22	Cpd	Epiandrosterone	290.45	C[C@]12CC[C@H](O)C[C@@H]1CC[C@@H]3[C@@H]2CC[C@@]4(C)[C@H]3CCC4=O	481-29-8		Prestwick	Prestwick3	2006	DMSO	0.0404818	0.58754	-0.367492	0.974983	374.167	229.167
CGL-000001	M08	Cpd	Chlorhexidine	505.457	Clc1ccc(NC(=N)NC(=N)NCCCCCCNC(=N)NC(=N)Nc2ccc(Cl)cc2)cc1	55-56-1		Prestwick	Prestwick3	2006	DMSO	0.0876605	0.587639	1.0985	0.975579	344.833	276.75
CGL-000002	B15	Cpd	Daunorubicin hydrochloride	563.994	Cl.COc1cccc2C(=O)c3c(O)c4C[C@](O)(C[C@H](O[C@H]5C[C@H](N)[C@H](O)[C@H](C)O5)c4c(O)c3C(=O)c12)C(=O)C	23541-50-6		Prestwick	Prestwick3	2006	DMSO	0.568116	0.589922	16.0278	0.989254	167.333	137.667
CGL-000006	I22	Cpd	Methoprene acid	268.4	COC(CCCC(C\C=C\C(\C)=C\C(O)=O)C)(C)C		GR106	Biomol	Bioactive Lipid Library 2800v4	N1248a		0.0776301	0.591689	0.786827	0.999837	406.167	315.667
CGL-000004	L14	Cpd	tunicamycin	840	CC(C\C=C/C(NC1C(OC2C(NC(C)=O)C(O)C(O)C(CO)O2)OC(CC(C3C(O)C(O)C(N4C(=O)NC(=O)C=C4)O3)O)C(O)C1O)=O)C	11089-65-9	CC-104	Biomol	ICCB_bioactives(v2)	3-N1348	DMSO	0.164372	0.592432	3.48216	1.00429	276	175.167
CGL-000001	L12	Cpd	Pergolide mesylate	410.602	CCCN1C[C@H](CSC)C[C@H]2[C@H]1Cc3c[nH]c4cccc2c34.CS(=O)(=O)O	66104-23-2		Prestwick	Prestwick3	2006	DMSO	0.0871019	0.592845	1.08114	1.00676	350.5	304.167
CGL-000006	A06	Cpd	EPIGALLOCATECHIN GALLATE	458.4	Oc1cc(c2c(O)c1)O[C@H](c3cc(O)c(O)c(O)c3)[C@H](OC(c4cc(O)c(O)c(O)c4)=O)C2	989-51-5	FR-109	Biomol	Protease Inhibitors Library 2833v2.0	1272a	DMSO	0.0713201	0.597531	0.590753	1.03483	429.167	357.667
CGL-000002	O12	Cpd	Brompheniramine maleate	435.321	CN(C)CCC(c1ccc(Br)cc1)c2ccccn2.OC(=O)\C=C/C(=O)O	980-71-2		Prestwick	Prestwick3	2006	DMSO	0.0760789	0.597805	0.738625	1.03647	363.167	263.5
CGL-000001	E14	Cpd	Lisuride (S)(-)	338.456	CCN(CC)C(=O)N[C@@H]1CN(C)[C@@H]2Cc3c[nH]c4cccc(C2=C1)c34	18016-80-3		Prestwick	Prestwick3	2006	DMSO	0.136303	0.598194	2.60998	1.0388	434.667	339.667
CGL-000002	H01	Cpd	GF 109203X	412.5	CN(CCCn1c(c2c(C(C(=O)NC3=O)=C3c4c(c5[nH]c4)cccc5)c1)cccc2)C	133052-90-1	EI-246	Biomol	Kinase Inhibitor 2832v2.2	N1290	DMSO	0.0921214	0.598521	1.23712	1.04076	428	276
CGL-000005	B04	Cpd	Lycorine	323.8	O[C@@H]1[C@@H](O)[C@H]([C@H](N2CC3)C3=C1)c(c4C2)cc(c5c4)OCO5	476-28-8	GR-313	Biomol	ICCB_bioactives(v2)	3-N1348	DMSO	0.423545	0.598724	11.5355	1.04197	260.5	185.167
CGL-000006	H05	Cpd	C16 Ceramide	537.9	CCCCCCCCCCCCCCCC(N[C@H]([C@@H](\C=C\CCCCCCCCCCCCC)O)CO)=O	24696-26-2	SL115	Biomol	Bioactive Lipid Library 2800v4	N1248a		0.0929358	0.601585	1.26242	1.05911	444.667	365
CGL-000004	F17	Cpd	genistein	270.2	Cc1ccc(C(C(=C)c(c2C3)c(C)cc(C)c2)=C3)cc1	446-72-0	EI-147	Biomol	ICCB_bioactives(v2)	3-N1348	DMSO	0.0559537	0.601872	0.11327	1.06083	262.333	230.833
CGL-000005	G22	Cpd	N,N-DIMETHYLSPHINGOSINE	327.6	CCCCCCCCCCCCC\C=C\[C@H]([C@@H](N(C)C)CO)O	119567-63-4	SL-105	Biomol	ICCB_bioactives(v2)	3-N1348	DMSO	0.0481313	0.602045	-0.129796	1.06186	406.833	299.333
CGL-000004	H03	Cpd	Go6976	378.4	Cn1c(c2c(c13)cccc3)c(c4c(c25)CNC5=O)n(CCC#N)c(c46)cccc6		EI-269	Biomol	ICCB_bioactives(v2)	3-N1348	DMSO	0.176097	0.603115	3.84651	1.06827	328	261.833
CGL-000001	P17	Cpd	Lomefloxacin hydrochloride	387.817	Cl.CCN1C=C(C(=O)O)C(=O)c2cc(F)c(N3CCNC(C)C3)c(F)c12	98079-52-8		Prestwick	Prestwick3	2006	DMSO	0.0677394	0.603549	0.479491	1.07088	374.5	215.5
CGL-000001	O03	Cpd	Todralazine hydrochloride	268.705	Cl.CCOC(=O)NNc1nncc2ccccc12	3778-76-5		Prestwick	Prestwick3	2006	DMSO	0.101181	0.604082	1.51864	1.07407	374	265.333
CGL-000004	M12	Cpd	Verteporfin	736.829	CO.COC(=O)C1C(=CC=C2c3cc4[nH]c(cc5nc(cc6[nH]c(cc(n3)[C@]12C)C(=C6CCC(=O)O)C)c(CCC(=O)O)c5C)c(C=C)c4C)C(=O)OC	129497-78-5		Prestwick	Prestwick3	2006	DMSO	0.127929	0.604779	2.34979	1.07824	357.833	282.583
CGL-000003	M22	Cpd	Cycloheximide	281.355	C[C@H]1C[C@H](C)C(=O)[C@@H](C1)[C@H](O)CC2CC(=O)NC(=O)C2	66-81-9		Prestwick	Prestwick3	2006	DMSO	0.234657	0.605048	5.66615	1.07985	194	163.667
CGL-000001	C06	Cpd	Zimelidine dihydrochloride monohydrate	408.169	O.Cl.Cl.CN(C)C\C=C(/c1ccc(Br)cc1)\c2cccnc2	61129-30-4		Prestwick	Prestwick3	2006	DMSO	0.0928956	0.609284	1.26117	1.10522	444.167	384.667
CGL-000006	N03	Cpd	Oleoyl dopamine	417.6	CCCCCCCC\C=C/CCCCCCCC(NCCc1cc(O)c(O)cc1)=O	105955-11-1	VR-102	Biomol	Bioactive Lipid Library 2800v4	N1248a		0.244307	0.611366	5.96601	1.1177	389.667	271.667
CGL-000004	B04	Cpd	nocodazole	301.3	COC(Nc1[nH]c(c2n1)ccc(C(c3sccc3)=O)c2)=O	31430-18-9	T101	Biomol	ICCB_bioactives(v2)	3-N1348	DMSO	0.680857	0.612067	19.531	1.12189	110.5	120
CGL-000004	N18	Cpd	yohimbine	390.9	COC([C@@H]1[C@H]([C@H]2CC[C@@H]1O)C[C@H](N3C2)c4c(c(c5[nH]4)cccc5)CC3)=O	146-48-5	AC-161	Biomol	ICCB_bioactives(v2)	3-N1348	DMSO	0.14301	0.613792	2.8184	1.13223	347	231.167
CGL-000002	O13	Cpd	Etoposide	588.571	COc1cc(cc(OC)c1O)[C@H]2[C@@H]3[C@H](COC3=O)[C@H](O[C@@H]4O[C@@H]5CO[C@@H](C)O[C@H]5[C@H](O)[C@H]4O)c6cc7OCOc7cc26	33419-42-0		Prestwick	Prestwick3	2006	DMSO	0.192734	0.61433	4.36348	1.13545	228.667	155
CGL-000004	P20	Cpd	Phenoxybenzamine	340.3	CC(N(Cc1ccccc1)CCCl)COc2ccccc2	63-92-3	CA305	Biomol	ICCB_bioactives(v2)	3-N1348	DMSO	0.489106	0.615942	13.5727	1.1451	239.333	180.5
CGL-000001	J08	Cpd	Homochlorcyclizine dihydrochloride	387.784	Cl.Cl.CN1CCCN(CC1)C(c2ccccc2)c3ccc(Cl)cc3	1982-36-1		Prestwick	Prestwick3	2006	DMSO	0.112833	0.616902	1.8807	1.15086	350.667	291.167
CGL-000004	O21	Cpd	Pyrvinium pamoate	1533.96	CN(C)c1ccc2c(ccc(\C=C/c3cc(C)n(c3C)c4ccccc4)[n+]2C)c1.CN(C)c5ccc6c(ccc(\C=C/c7cc(C)n(c7C)c8ccccc8)[n+]6C)c5.CN(C)c9ccc%10c(ccc(\C=C/c%11cc(C)n(c%11C)c%12ccccc%12)[n+]%10C)c9.Oc%13c(Cc%14c(O)c(cc%15ccccc%14%15)C(=O)[O-])c%16ccccc%16cc%13C(=O)[O-]	3546-41-6		Prestwick	Prestwick3	2006	DMSO	0.420552	0.617563	11.4425	1.15481	227.333	160
CGL-000002	O02	Cpd	APIGENIN	270.2	Oc1ccc(C(Oc(c2C3=O)cc(O)cc2O)=C3)cc1	520-36-5	EI-345	Biomol	Kinase Inhibitor 2832v2.2	N1290	DMSO	0.111533	0.620293	1.84029	1.17117	373.5	242.5
CGL-000005	B03	Cpd	BEPRIDIL	403	CC(COCC(N1CCCC1)CN(c2ccccc2)Cc3ccccc3)C	74764-40-2	AC-104	Biomol	ICCB_bioactives(v2)	3-N1348	DMSO	0.773486	0.621044	22.4093	1.17567	230.5	350.833
CGL-000005	H20	Cpd	aphidicolin	338.5	C[C@@]1([C@H]2[C@]([C@]3([C@H]4CC2)C[C@H]([C@](CO)(O)CC3)C4)(C)CC[C@H]1O)CO	38966-21-1	CC-101	Biomol	ICCB_bioactives(v2)	3-N1348	DMSO	0.228491	0.62263	5.47454	1.18516	252.833	206.833
CGL-000001	L20	Cpd	Mifepristone	429.608	CC#C[C@]1(O)CC[C@H]2[C@@H]3CCC4=CC(=O)CCC4=C3[C@H](C[C@]12C)c5ccc(cc5)N(C)C	84371-65-3		Prestwick	Prestwick3	2006	DMSO	0.0770058	0.62308	0.767425	1.18786	330.167	279.5
CGL-000002	O14	Cpd	Primaquine diphosphate	455.345	COc1cc(NC(C)CCCN)c2ncccc2c1.OP(=O)(O)O.OP(=O)(O)O	63-45-6		Prestwick	Prestwick3	2006	DMSO	0.0470845	0.625328	-0.162324	1.20132	343.333	242.667
CGL-000004	N09	Cpd	5-iodotubercidin	392.2	Nc1c2c(n(C3C(O)C(O)C(CO)O3)cc2I)ncn1	24386-93-4	EI-293	Biomol	ICCB_bioactives(v2)	3-N1348	DMSO	0.309838	0.625768	8.00227	1.20396	163.333	103
CGL-000001	O05	Cpd	Imipramine hydrochloride	316.877	Cl.CN(C)CCCN1c2ccccc2CCc3ccccc13	113-52-0		Prestwick	Prestwick3	2006	DMSO	0.0979765	0.627206	1.41905	1.21257	349.833	235.667
CGL-000001	O09	Cpd	Amitryptiline hydrochloride	313.874	Cl.CN(C)CCC=C1c2ccccc2CCc3ccccc13	549-18-8		Prestwick	Prestwick3	2006	DMSO	0.0925023	0.633487	1.24895	1.25019	315.167	222.5
CGL-000004	P14	Cpd	Xestospongin C	446.7	C1CC[C@H](O[C@@H](N2CCC3)[C@H]3CCCCCC[C@H](O[C@@H](N4CCC5)[C@@H]5CCC1)CC4)CC2		CA409	Biomol	ICCB_bioactives(v2)	3-N1348	DMSO	0.0818987	0.634332	0.919465	1.25525	373.5	318
CGL-000003	E02	Cpd	PKC-412	570.6	CO[C@H]1[C@]2(C)O[C@@H](n(c(c(c3c(c45)cccc4)n25)c6c(c37)C(=O)NC7)c(c68)cccc8)C[C@H]1N(C(c9ccccc9)=O)C	120685-11-2	EI-370	Biomol	Kinase Inhibitor 2832v2.2	N1290	DMSO	0.438346	0.636138	11.9954	1.26607	112	95
CGL-000004	J21	Cpd	K252A	467.5	COC([C@@]1([C@@]2(C)O[C@H](n(c(c(c3c(c45)cccc4)n25)c6c(c37)C(=O)NC7)c(c68)cccc8)C1)O)=O	97161-97-2	EI152	Biomol	ICCB_bioactives(v2)	3-N1348	DMSO	0.159559	0.636856	3.33262	1.27037	291.333	168.5
CGL-000002	P18	Cpd	Conessine	356.6	C[C@H]1[C@H]2CC[C@H]3[C@@H]4CC=C5C[C@H](CC[C@]5(C)[C@H]4CC[C@]23CN1C)N(C)C	546-06-5		Prestwick	Prestwick3	2006	DMSO	0.0593368	0.636869	0.218396	1.27045	389	267
CGL-000002	B17	Cpd	Dosulepin hydrochloride	331.911	Cl.CN(C)CC\C=C\1/c2ccccc2CSc3ccccc13	897-15-4		Prestwick	Prestwick3	2006	DMSO	0.1069	0.637435	1.69634	1.27384	479	366.167
CGL-000005	D14	Cpd	Trequinsin	442	COc1c(OC)cc(c2c1)C(N3CC2)=C\C(=N/c4c(C)cc(C)cc4C)\N(C)C3=O	78416-81-6	PD-180	Biomol	ICCB_bioactives(v2)	3-N1348	DMSO	0.0879797	0.638001	1.10842	1.27723	446.333	369.667
CGL-000002	N22	Cpd	Dimethisoquin hydrochloride	308.855	Cl.CCCCc1cc2ccccc2c(OCCN(C)C)n1	2773-92-4		Prestwick	Prestwick3	2006	DMSO	0.100395	0.641606	1.4942	1.29883	330.333	279.167
CGL-000001	O13	Cpd	Dibucaine	343.473	CCCCOc1cc(C(=O)NCCN(CC)CC)c2ccccc2n1	85-79-0		Prestwick	Prestwick3	2006	DMSO	0.0932568	0.643106	1.2724	1.30781	319.167	249.667
CGL-000003	M13	Cpd	(1-[(4-Chlorophenyl)phenyl-methyl]-4-methylpiperazine)	337.295	Cl.CN1CCN(CC1)C(c2ccccc2)c3ccc(Cl)cc3	1620-21-9		Prestwick	Prestwick3	2006	DMSO	0.0796923	0.644008	0.850905	1.31321	392.667	308
CGL-000002	M02	Cpd	5,6-DICHLORO-1-beta-D-RIBOFURANOSYLBENZIMIDAZOLE	319.1	OC[C@@H]1[C@H](O)C(O)[C@H](n2c(c3nc2)cc(Cl)c(Cl)c3)O1	53-85-0	EI-231	Biomol	Kinase Inhibitor 2832v2.2	N1290	DMSO	0.0973545	0.647182	1.39973	1.33222	414.167	282.5
CGL-000001	J21	Cpd	Fenbendazole	299.354	COC(=O)Nc1nc2cc(Sc3ccccc3)ccc2[nH]1	43210-67-9		Prestwick	Prestwick3	2006	DMSO	0.240233	0.648239	5.83943	1.33855	276.333	203.5
CGL-000004	C07	Cpd	Pirlindole mesylate	322.429	Cc1ccc2c(c1)c3CCCC4NCCn2c34.CS(=O)(=O)O	60762-57-4		Prestwick	Prestwick3	2006	DMSO	0.0576665	0.649627	0.166493	1.34687	476	352.333
CGL-000004	N11	Cpd	Manoalide	416.5	C\C(\CCC(C(C)(C)CCC1)=C1C)=C/CCC2C(O)OC(C(C(O)OC3=O)=C3)C=C2	75088-80-1	EI177	Biomol	ICCB_bioactives(v2)	3-N1348	DMSO	0.520455	0.650687	14.5468	1.35322	178.75	126.333
CGL-000006	F23	Cpd	N,N-Dimethylsphingosine	327.6	CCCCCCCCCCCCC\C=C\[C@H]([C@@H](N(C)C)CO)O	119567-63-4	SL105	Biomol	Bioactive Lipid Library 2800v4	N1248a		0.0745545	0.653045	0.691257	1.36734	417	260.667
CGL-000001	E06	Cpd	Amoxapine	313.79	Clc1ccc2Oc3ccccc3N=C(N4CCNCC4)c2c1	14028-44-5		Prestwick	Prestwick3	2006	DMSO	0.112315	0.65487	1.86461	1.37827	426.333	329.667
CGL-000003	I13	Cpd	Lycorine hydrochloride	323.779	Cl.O[C@H]1C=C2CCN3Cc4cc5OCOc5cc4[C@H]([C@@H]1O)C23	2188-68-3		Prestwick	Prestwick3	2006	DMSO	0.438563	0.654899	12.0021	1.37844	265.167	265.167
CGL-000001	O01	Cpd	TERREIC ACID	154.1	CC(C(=O)[C@H]([C@@H]1C2=O)O1)=C2O	121-40-4	EI-328	Biomol	Kinase Inhibitor 2832v2.2	N1290	DMSO	0.5235	0.65583	14.6414	1.38402	220	173.167
CGL-000001	O21	Cpd	Trimethobenzamide hydrochloride	424.929	Cl.COc1cc(cc(OC)c1OC)C(=O)NCc2ccc(OCCN(C)C)cc2	554-92-7		Prestwick	Prestwick3	2006	DMSO	0.111153	0.657015	1.8285	1.39112	319.167	251.667
CGL-000006	N05	Cpd	Arachidonoyl dopamine	441.6	CCCCC\C=C/C\C=C/C\C=C/C\C=C/CCCC(NCCc1cc(O)c(O)cc1)=O	199875-69-9	VR-104	Biomol	Bioactive Lipid Library 2800v4	N1248a		0.427168	0.6576	11.6481	1.39462	334.5	285
CGL-000004	H17	Cpd	HBDDE	338.4	COCc1c(c2c(COC)cc(O)c(O)c2O)c(O)c(O)c(O)c1		EI-273	Biomol	ICCB_bioactives(v2)	3-N1348	DMSO	0.242645	0.659782	5.91438	1.40769	308.333	241.667
CGL-000002	H03	Cpd	Fluoxetine hydrochloride	345.795	Cl.CNCCC(Oc1ccc(cc1)C(F)(F)F)c2ccccc2	59333-67-4		Prestwick	Prestwick3	2006	DMSO	0.125456	0.66096	2.27292	1.41475	400.5	243.667
CGL-000004	F09	Cpd	etoposide	588.6	COc1c(O)c(OC)cc([C@@H]2c(c3[C@@H](OC4C(O)C(O)C(C5O4)OC(C)OC5)[C@@H]6[C@@H]2C(=O)OC6)cc(c7c3)OCO7)c1	33419-42-0	GR307	Biomol	ICCB_bioactives(v2)	3-N1348	DMSO	0.170085	0.663876	3.6597	1.43221	251.333	204.167
CGL-000004	P13	Cpd	ML9	361.3	Clc1c(c2ccc1)cccc2S(N3CCNCCC3)(=O)=O	105637-50-1	EI-153	Biomol	ICCB_bioactives(v2)	3-N1348	DMSO	0.0985243	0.663929	1.43608	1.43253	355.5	308.333
CGL-000001	C20	Cpd	Mianserine hydrochloride	300.834	Cl.CN1CCN2C(C1)c3ccccc3Cc4ccccc24	21535-47-7		Prestwick	Prestwick3	2006	DMSO	0.0536196	0.66439	0.0407435	1.43529	431.333	348.167
CGL-000003	L01	Cpd	GENISTEIN	270.2	Cc1ccc(C(C(=C)c(c2C3)c(C)cc(C)c2)=C3)cc1	446-72-0	EI-147	Biomol	Kinase Inhibitor 2832v2.2	N1290	DMSO	0.0982366	0.667119	1.42714	1.45164	351.5	235.667
CGL-000004	I06	Cpd	(-)-Eseroline fumarate salt	334.375	CN1CC[C@]2(C)[C@@H]1N(C)c3ccc(O)cc23.OC(=O)\C=C\C(=O)O	104015-29-4		Prestwick	Prestwick3	2006	DMSO	0.10146	0.667896	1.52731	1.45629	373.667	313.167
CGL-000003	N16	Cpd	Prazosin hydrochloride	419.871	Cl.COc1cc2nc(nc(N)c2cc1OC)N3CCN(CC3)C(=O)c4occc4	19237-84-4		Prestwick	Prestwick3	2006	DMSO	0.155889	0.668507	3.21858	1.45995	309	254
CGL-000003	F17	Cpd	Lasalocid sodium salt	612.787	[Na+].CC[C@H]([C@H]1O[C@@](CC)(C[C@@H]1C)[C@H]2CC[C@](O)(CC)[C@H](C)O2)C(=O)[C@@H](C)[C@@H](O)[C@H](C)CCc3ccc(C)c(O)c3C(=O)[O-]	25999-20-6		Prestwick	Prestwick3	2006	DMSO	0.340802	0.670297	8.9644	1.47067	346.5	288.5
CGL-000005	N06	Cpd	camptothecin	348.4	CC[C@@]1(C2=C(C(=O)N(C3=C2)c(c4C3)cc(c5n4)cccc5)COC1=O)O	7689-03-04	GR301	Biomol	ICCB_bioactives(v2)	3-N1348	DMSO	0.218477	0.670753	5.16338	1.47341	194.5	137.167
CGL-000005	B06	Cpd	10-hydroxycamptothecin	364.4	CC[C@@]1(C2=C(C(=O)N3C(c(c4C3)nc(c5c4)cccc5O)=C2)COC1=O)O	64439-81-2	GR-316	Biomol	ICCB_bioactives(v2)	3-N1348	DMSO	0.15646	0.671655	3.23632	1.47881	260.333	200.167
CGL-000005	L13	Cpd	U-50488	465.4	CN(C(Cc1cc(Cl)c(Cl)cc1)=O)[C@@H]2[C@@H](N3CCCC3)CCCC2	67198-13-4	N-701	Biomol	ICCB_bioactives(v2)	3-N1348	DMSO	0.0961944	0.672767	1.36368	1.48546	399.833	317.167
CGL-000001	P19	Cpd	Orphenadrine hydrochloride	305.851	Cl.CN(C)CCOC(c1ccccc1)c2ccccc2C	341-69-5		Prestwick	Prestwick3	2006	DMSO	0.091517	0.673154	1.21834	1.48778	330.5	232.833
CGL-000003	E21	Cpd	Tetrandrine	622.768	COc1ccc2C[C@@H]3N(C)CCc4cc(OC)c(OC)c(Oc5cc6[C@H](Cc7ccc(Oc1c2)cc7)N(C)CCc6cc5OC)c34	518-34-3		Prestwick	Prestwick3	2006	DMSO	0.0783278	0.678891	0.808504	1.52215	430.333	282.833
CGL-000004	H22	Cpd	Piceatannol	244.3	Oc1cc(\C=C\c2cc(O)c(O)cc2)cc(O)c1	10083-24-6	EI-271	Biomol	ICCB_bioactives(v2)	3-N1348	DMSO	0.357246	0.682965	9.47539	1.54655	205.167	141.167
CGL-000003	N05	Cpd	Raloxifene hydrochloride	510.057	Cl.Oc1ccc(cc1)c2sc3cc(O)ccc3c2C(=O)c4ccc(OCCN5CCCCC5)cc4	82640-04-8		Prestwick	Prestwick3	2006	DMSO	0.0523789	0.687646	0.00218971	1.57459	390.333	267.667
CGL-000006	A19	Cpd	NapSul-Ile-Trp-CHO	491.6	CCC([C@@H](C(N[C@H](C=O)Cc1c(c2[nH]c1)cccc2)=O)NS(c3c(c4ccc3)cccc4)(=O)=O)C		PI125	Biomol	Protease Inhibitors Library 2833v2.0	1272a	DMSO	0.413622	0.689694	11.2272	1.58685	307.167	298.667
CGL-000005	N09	Cpd	NapSul-Ile-Trp-CHO	491.6	CCC([C@@H](C(N[C@H](C=O)Cc1c(c2[nH]c1)cccc2)=O)NS(c3c(c4ccc3)cccc4)(=O)=O)C		PI-125	Biomol	ICCB_bioactives(v2)	3-N1348	DMSO	0.383258	0.691764	10.2837	1.59925	225	175
CGL-000005	L16	Cpd	CA-074-Me	397.5	CCCNC([C@@H]1[C@@H](C(N[C@H](C(N2[C@H](C(OC)=O)CCC2)=O)C(CC)C)=O)O1)=O		PI126	Biomol	ICCB_bioactives(v2)	3-N1348	DMSO	0.399319	0.695174	10.7827	1.61968	297.833	276.833
CGL-000004	D11	Cpd	2,5-ditertbutylhydroquinone	222.3	CC(c1c(O)cc(C(C)(C)C)c(O)c1)(C)C	88-58-4	CA-420	Biomol	ICCB_bioactives(v2)	3-N1348	DMSO	0.161801	0.696334	3.40229	1.62663	279.5	213
CGL-000006	A17	Cpd	CA-074 Me	397.5	CCCNC([C@@H]1[C@@H](C(N[C@H](C(N2[C@H](C(OC)=O)CCC2)=O)C(CC)C)=O)O1)=O		PI126	Biomol	Protease Inhibitors Library 2833v2.0	1272a	DMSO	0.352002	0.697684	9.31244	1.63472	341.333	341
CGL-000006	L19	Cpd	6-Formylindolo [3,2-B] carbazole	284.3	O=Cc1c(c2cc(c13)c(c4[nH]3)cccc4)c(c5[nH]2)cccc5	172922-91-7	GR206	Biomol	Bioactive Lipid Library 2800v4	N1248a		0.373335	0.698139	9.97531	1.63744	414	309
CGL-000001	P13	Cpd	Dilazep dihydrochloride	677.626	Cl.Cl.COc1cc(cc(OC)c1OC)C(=O)OCCCN2CCCN(CCCOC(=O)c3cc(OC)c(OC)c(OC)c3)CC2	20153-98-4		Prestwick	Prestwick3	2006	DMSO	0.0467256	0.698525	-0.173475	1.63975	367.333	241.5
CGL-000004	D15	Cpd	DRB	319.1	OC[C@@H]1[C@H](O)C(O)[C@H](n2c(c3nc2)cc(Cl)c(Cl)c3)O1	53-85-0	EI-231	Biomol	ICCB_bioactives(v2)	3-N1348	DMSO	0.0686778	0.700658	0.50865	1.65253	390.167	293.667
CGL-000006	N08	Cpd	Z-FA-FMK	386.4		NA	PI-138	Biomol	Protease Inhibitors Library 2833v2.0	1272a	DMSO	0.273234	0.706938	6.86486	1.69014	392.167	285.5
CGL-000005	N03	Cpd	Tosyl-Phe-CMK (TPCK)	351.5	Cc1ccc(S(N[C@H](C(CCl)=O)Cc2ccccc2)(=O)=O)cc1	402-71-1	PI-122	Biomol	ICCB_bioactives(v2)	3-N1348	DMSO	0.743767	0.707749	21.4858	1.695	136.5	133.75
CGL-000004	L10	Cpd	trichostatin-A	302.4	C[C@@H](C(c1ccc(N(C)C)cc1)=O)\C=C(\C=C\C(NO)=O)/C	58880-19-6	GR-309	Biomol	ICCB_bioactives(v2)	3-N1348	DMSO	0.799366	0.708405	23.2135	1.69893	239.167	156.667
CGL-000004	P22	Cpd	Wiskostatin	426.2	CN(CC(Cn1c(c2c(c13)cc(Br)cc3)ccc(Br)c2)O)C		T-126	Biomol	ICCB_bioactives(v2)	3-N1348	DMSO	0.0989383	0.71137	1.44894	1.71669	374.333	312.333
CGL-000001	K01	Cpd	5-IODOTUBERCIDIN	392.2	Nc1c2c(n(C3C(O)C(O)C(CO)O3)cc2I)ncn1	24386-93-4	EI-293	Biomol	Kinase Inhibitor 2832v2.2	N1290	DMSO	0.335378	0.715269	8.79587	1.74004	206.833	188.333
CGL-000004	F15	Cpd	geldanamycin	560.6	CO[C@@H]1[C@H](O)[C@@H](C)\C=C(/C)\[C@H](OC(N)=O)[C@@H](OC)\C=C/C=C(\C)/C(=O)NC(C(=O)C(=C2OC)C[C@@H](C)C1)=CC2=O	30562-34-6	EI-280	Biomol	ICCB_bioactives(v2)	3-N1348	DMSO	NA	0.716387	NA	1.74674	NA	108.167
CGL-000002	F02	Cpd	TYRPHOSTIN 9	282.4	CC(c1c(O)c(C(C)(C)C)cc(C=C(C#N)C#N)c1)(C)C	10537-47-0	EI-215	Biomol	Kinase Inhibitor 2832v2.2	N1290	DMSO	0.356693	0.717678	9.45821	1.75447	336.5	254.167
CGL-000002	G11	Cpd	Hycanthone	356.49	CCN(CC)CCNc1ccc(CO)c2Sc3ccccc3C(=O)c12	3105-97-3		Prestwick	Prestwick3	2006	DMSO	0.0955108	0.727595	1.34244	1.81387	292.333	200.667
CGL-000001	H21	Cpd	Camptothecine (S,+)	348.362	CC[C@@]1(O)C(=O)OCC2=C1C=C3N(Cc4cc5ccccc5nc34)C2=O	7689-03-04		Prestwick	Prestwick3	2006	DMSO	0.321146	0.727617	8.35363	1.814	138	64.3333
CGL-000006	A16	Cpd	AAF-CMK	453.9	C[C@@H](C(N[C@H](C(N[C@H](C(CCl)=O)Cc1ccccc1)=O)C)=O)N		PI123	Biomol	Protease Inhibitors Library 2833v2.0	1272a	DMSO	0.378651	0.741592	10.1405	1.89771	345.5	325.167
CGL-000005	J21	Cpd	TETRANDRINE	622.8	COc1c(cc2cc1)Oc(ccc3C[C@H]4c(c5CCN4C)cc(c(OC)c5)Oc(c(c6CCN7C)[C@@H]7C2)c(OC)c(OC)c6)cc3	518-34-3	CA-260	Biomol	ICCB_bioactives(v2)	3-N1348	DMSO	0.0648421	0.746493	0.389462	1.92706	398.5	295.833
CGL-000003	G01	Cpd	Ro 31-8220	553.7	Cn1c(c2c(C(C(=O)NC3=O)=C3c4c(c5n(CCCSC(N)=N)c4)cccc5)c1)cccc2	138489-18-6	EI-283	Biomol	Kinase Inhibitor 2832v2.2	N1290	DMSO	0.794666	0.749664	23.0674	1.94605	244.833	178.5
CGL-000005	P14	Cpd	Curcumin	368.4	COc1c(O)cc(\C=C\C(CC(\C=C\c2c(OC)c(O)ccc2)=O)=O)cc1	458-37-7	EI-135	Biomol	ICCB_bioactives(v2)	3-N1348	DMSO	0.286331	0.749804	7.27181	1.9469	271.667	201
CGL-000004	B03	Cpd	cytochalasin D	507.6	C[C@@H]1C(=O)[C@](O)(C)\C=C\[C@@H](OC(C)=O)[C@@]([C@H]2[C@H](C)C(=C)[C@H]3O)([C@H]3\C=C\C1)C(=O)N[C@H]2Cc4ccccc4	22144-77-0	T-109	Biomol	ICCB_bioactives(v2)	3-N1348	DMSO	0.410789	0.751823	11.1391	1.95899	296.333	187.5
CGL-000005	F20	Cpd	AG-879	316.5	CC(c1c(O)c(C(C)(C)C)cc(\C=C(\C(N)=S)/C#N)c1)(C)C		EI-258	Biomol	ICCB_bioactives(v2)	3-N1348	DMSO	0.323958	0.753725	8.44103	1.97038	185.667	127.167
CGL-000004	P12	Cpd	Shikonin	288.3	CC(C)=CC[C@H](C(C(=O)c(c1C2=O)c(O)ccc1O)=C2)O	517-89-5	CT115	Biomol	ICCB_bioactives(v2)	3-N1348	DMSO	0.699806	0.754944	20.1198	1.97768	221.917	183.667
CGL-000002	K20	Cpd	Menadione	172.185	CC1=CC(=O)c2ccccc2C1=O	58-27-5		Prestwick	Prestwick3	2006	DMSO	0.285113	0.758889	7.23398	2.00131	172.833	164.833
CGL-000005	J19	Cpd	SKF-96365	402.9	COc1ccc(CCCOC(c2ccc(OC)cc2)Cn3cncc3)cc1	130495-35-1	CA-230	Biomol	ICCB_bioactives(v2)	3-N1348	DMSO	0.405628	0.759684	10.9788	2.00607	190	124.667
CGL-000001	H02	Cpd	AG-879	316.5	CC(c1c(O)c(C(C)(C)C)cc(\C=C(\C(N)=S)/C#N)c1)(C)C		EI-258	Biomol	Kinase Inhibitor 2832v2.2	N1290	DMSO	0.425102	0.767028	11.5839	2.05006	245.167	174.5
CGL-000001	C16	Cpd	Disulfiram	296.54	CCN(CC)C(=S)SSC(=S)N(CC)CC	97-77-8		Prestwick	Prestwick3	2006	DMSO	0.687345	0.772706	19.7326	2.08407	72.6667	168.167
CGL-000005	P17	Cpd	Triptolide	360.4	CC([C@@]1([C@@H](O)[C@]([C@@H]2C[C@H]([C@]34C)C5=C(C(=O)OC5)CC3)([C@]4([C@@H]67)O6)O2)[C@H]7O1)C	38748-32-2	AP-304	Biomol	ICCB_bioactives(v2)	3-N1348	DMSO	0.267873	0.780613	6.69827	2.13143	217.5	135.333
CGL-000004	F04	Cpd	puromycin	544.4	COc1ccc(CC(C(N[C@H]2[C@@H](O)[C@H](n3c(c4nc3)ncnc4N(C)C)O[C@@H]2CO)=O)N)cc1	3506-23-8	GR-312	Biomol	ICCB_bioactives(v2)	3-N1348	DMSO	0.276032	0.78227	6.95182	2.14136	124.667	142.75
CGL-000006	B17	Cpd	FUMAGILLIN	458.5	CO[C@H]1[C@H]([C@@]2([C@@H](CC=C(C)C)O2)C)[C@]3(OC3)CC[C@H]1C	23110-15-8	CT-100	Biomol	Protease Inhibitors Library 2833v2.0	1272a	DMSO	0.338102	0.785489	8.88051	2.16063	368.667	274.667
CGL-000006	B11	Cpd	TLCK	369.3	[Cl].Cc1ccc(S(N[C@H](C(CCl)=O)CCCCN)(=O)=O)cc1	4238-41-9	PI-121	Biomol	Protease Inhibitors Library 2833v2.0	1272a	DMSO	0.284314	0.787808	7.20914	2.17453	344.667	279.917
CGL-000004	J03	Cpd	Hoechst 33342(cellpermeable)(BisBenzimide)	561.9	CCOc1ccc(c2[nH]c(c3n2)ccc(c4[nH]c(c5n4)ccc(N6CCN(C)CC6)c5)c3)cc1	23491-52-3	GR-303	Biomol	ICCB_bioactives(v2)	3-N1348	DMSO	0.273084	0.789935	6.86021	2.18727	209.333	142.667
CGL-000002	E13	Cpd	Maprotiline hydrochloride	313.874	Cl.CNCCC[C@@]12CC[C@@H](c3ccccc13)c4ccccc24	10347-81-6		Prestwick	Prestwick3	2006	DMSO	0.223426	0.799374	5.31718	2.24381	433.333	371
CGL-000005	F08	Cpd	actinomycin D	1255.5	CC(C(=O)C(N)=C1C(C2OCCCC2)=O)=C3C1=Nc(c4O3)c(C(C5OCCCC5)=O)ccc4C	50-76-0	GR300	Biomol	ICCB_bioactives(v2)	3-N1348	DMSO	0.269533	0.804804	6.74986	2.27633	217.333	156
CGL-000001	O02	Cpd	TRICIRIBINE	320.3	CN1c(c(c2n([C@H]3[C@H](O)[C@H](O)[C@@H](CO)O3)c4)c4C(N)=N1)ncn2	35943-35-2	EI-332	Biomol	Kinase Inhibitor 2832v2.2	N1290	DMSO	0.664937	0.806329	19.0363	2.28546	217.5	91
CGL-000002	N03	Cpd	Ciclopirox ethanolamine	268.359	CC1=CC(=O)N(O)C(=C1)C2CCCCC2.NCCO	41621-49-2		Prestwick	Prestwick3	2006	DMSO	0.522465	0.808894	14.6093	2.30083	220.667	154.333
CGL-000005	N17	Cpd	Ala-Ala-Phe-CMK	453.9	C[C@@H](C(N[C@H](C(N[C@H](C(CCl)=O)Cc1ccccc1)=O)C)=O)N		PI-123	Biomol	ICCB_bioactives(v2)	3-N1348	DMSO	0.495419	0.818155	13.7689	2.3563	283.833	199.5
CGL-000002	J04	Cpd	Scoulerine	327.384	COc1cc2CCN3Cc4c(C[C@H]3c2cc1O)ccc(OC)c4O	6451-73-6		Prestwick	Prestwick3	2006	DMSO	0.587594	0.820996	16.633	2.37331	148.667	137
CGL-000004	D19	Cpd	E6 berbamine	757.8	COc1c(cc([C@H]2N(C)CC3)c3c1)Oc(c(c4CCN5C)[C@H]5Cc6cc(c(OC(c7ccc([N+]([O-])=O)cc7)=O)cc6)Oc(ccc8C2)cc8)c(OC)c(OC)c4		CA-302	Biomol	ICCB_bioactives(v2)	3-N1348	DMSO	0.182977	0.834115	4.06029	2.45189	451.167	335
CGL-000004	G22	Cpd	Methiazole	265.336	COC(=O)Nc1nc2cc(SC(C)C)ccc2[nH]1	108579-67-5		Prestwick	Prestwick3	2006	DMSO	0.499451	0.836208	13.8941	2.46443	224.167	118.667
CGL-000004	L11	Cpd	Latrunculin B	395.5	C[C@@H]1\C=C/CC\C(\C)=C/C(=O)O[C@@H]2C[C@H](O[C@]([C@H]3NC(=O)SC3)(O)C2)CC1	76343-94-7	T-110	Biomol	ICCB_bioactives(v2)	3-N1348	DMSO	0.939555	0.840417	27.5696	2.48964	143.833	92.5
CGL-000001	O12	Cpd	Paclitaxel	853.929	CC(=O)O[C@H]1C(=O)[C@]2(C)[C@@H](O)C[C@H]3OC[C@@]3(OC(=O)C)[C@H]2[C@H](OC(=O)c4ccccc4)[C@]5(O)C[C@H](OC(=O)[C@H](O)[C@@H](NC(=O)c6ccccc6)c7ccccc7)C(=C1C5(C)C)C	33069-62-4		Prestwick	Prestwick3	2006	DMSO	0.641851	0.842721	18.3189	2.50344	129.833	56.6667
CGL-000001	A03	Cpd	Azaguanine-8	152.116	NC1=Nc2[nH]nnc2C(=O)N1	134-58-7		Prestwick	Prestwick3	2006	DMSO	NA	0.845455	NA	2.51981	NA	256.167
CGL-000005	L03	Cpd	THAPSIGARGIN	650.8	CCCCCCCC(O[C@H]1[C@@H](C2=C(C)[C@@H]1OC(\C(\C)=C/C)=O)[C@](OC(C)=O)(C)C[C@H](OC(CCC)=O)[C@@](O)([C@H]23)[C@@](O)(C)C(=O)O3)=O	67526-95-8	PE-180	Biomol	ICCB_bioactives(v2)	3-N1348	DMSO	0.665395	0.847248	19.0505	2.53056	209	173.833
CGL-000004	N10	Cpd	vinblastine	909.1	CC[C@]1(CN2C[C@H](C[C@@](c3c(OC)cc4c([C@]([C@@H](N5CC=C6)[C@]6(CC)[C@@H](OC(C)=O)[C@@]7(C(OC)=O)O)([C@H]7N4C)CC5)c3)(C(OC)=O)c8c(c(c9[nH]8)cccc9)CC2)C1)O.OS(O)(=O)=O	143-67-9	T116	Biomol	ICCB_bioactives(v2)	3-N1348	DMSO	0.690848	0.847559	19.8415	2.53241	94	35
CGL-000005	F10	Cpd	Arvanil	439.6	CCCCC\C=C/C\C=C/C\C=C/C\C=C/CCCC(NCc1cc(OC)c(O)cc1)=O		VR101	Biomol	ICCB_bioactives(v2)	3-N1348	DMSO	0.143816	0.847813	2.84342	2.53394	343.167	237.417
CGL-000005	J14	Cpd	BAPTA-AM	764.7	CC(OCOC(CN(c1c(OCCOc2c(N(CC(OCOC(C)=O)=O)CC(OCOC(C)=O)=O)cccc2)cccc1)CC(OCOC(C)=O)=O)=O)=O	139890-68-9	CA-411	Biomol	ICCB_bioactives(v2)	3-N1348	DMSO	0.144873	0.850952	2.87627	2.55274	308.667	181.333
CGL-000003	N13	Cpd	Azacytidine-5	244.209	NC1=NC(=O)N(C=N1)C2O[C@H](CO)[C@@H](O)[C@H]2O	320-67-2		Prestwick	Prestwick3	2006	DMSO	0.744948	0.860669	21.5225	2.61094	197.667	178.833
CGL-000005	H13	Cpd	PENITREM A	634.2	CC([C@@H]1[C@H](O)[C@H]([C@@]2([C@H]3O1)[C@@](O)([C@]4(C)CC3)CC[C@@H]5[C@@]4(c(c(c(c([C@@](O)([C@@H]6C7)[C@H]7C(C)(C)O8)c9CC6=C)c%10cc9Cl)[C@H]58)[nH]%10)C)O2)=C	12627-35-9	KC-157	Biomol	ICCB_bioactives(v2)	3-N1348	DMSO	0.667403	0.865989	19.1129	2.64281	275	156.667
CGL-000001	P18	Cpd	Quinacrine dihydrochloride dihydrate	508.921	O.O.Cl.Cl.CCN(CC)CCCC(C)Nc1c2ccc(Cl)cc2nc3ccc(OC)cc13	6151-30-0		Prestwick	Prestwick3	2006	DMSO	0.432947	0.866252	11.8277	2.64438	304.833	169.167
CGL-000004	L22	Cpd	tyrphostin 9	282.4	CC(c1c(O)c(C(C)(C)C)cc(C=C(C#N)C#N)c1)(C)C	10537-47-0	EI-215	Biomol	ICCB_bioactives(v2)	3-N1348	DMSO	0.670204	0.882496	19.2	2.74168	243.167	123
CGL-000002	L12	Cpd	Chrysene-1,4-quinone	258.279	O=C1C=CC(=O)c2c1ccc3c2ccc4ccccc34	100900-16-1		Prestwick	Prestwick3	2006	DMSO	0.597089	0.883226	16.9281	2.74605	79.75	85.1667
CGL-000003	M06	Cpd	Podophyllotoxin	414.416	COc1cc(cc(OC)c1OC)[C@H]2[C@@H]3[C@H](COC3=O)[C@@H](O)c4cc5OCOc5cc24	518-28-5		Prestwick	Prestwick3	2006	DMSO	0.681927	0.883763	19.5643	2.74927	107.833	66
CGL-000004	J14	Cpd	taxol =paclitaxel	853.9	CC(O[C@@H]1C(C(C)(C)[C@]2(O)[C@@H](OC(c3ccccc3)=O)C([C@]4(C)C1=O)[C@@](OC(C)=O)([C@H]5C[C@@H]4O)CO5)=C(C)[C@@H](OC([C@@H]([C@H](c6ccccc6)NC(c7ccccc7)=O)O)=O)C2)=O	33069-62-6	T-104	Biomol	ICCB_bioactives(v2)	3-N1348	DMSO	0.536343	0.889606	15.0405	2.78427	203	136.667
CGL-000001	B16	Cpd	Albendazole	265.336	CCCSc1ccc2[nH]c(NC(=O)OC)nc2c1	54965-21-8		Prestwick	Prestwick3	2006	DMSO	0.547612	0.899021	15.3907	2.84066	182.167	137.167
CGL-000001	L15	Cpd	Mebendazole	295.3	COC(=O)Nc1nc2cc(ccc2[nH]1)C(=O)c3ccccc3	31431-39-7		Prestwick	Prestwick3	2006	DMSO	0.618766	0.900128	17.6016	2.84729	103.167	63.6667
CGL-000002	J10	Cpd	Piperlongumine	317.345	COc1cc(\C=C\C(=O)N2CCC=CC2=O)cc(OC)c1OC	20069-09-4		Prestwick	Prestwick3	2006	DMSO	0.781425	0.900754	22.656	2.85104	75.6667	84.3333
CGL-000002	I07	Cpd	Colchicine	399.448	COC1=CC=C2C(=CC1=O)[C@H](CCc3cc(OC)c(OC)c(OC)c23)NC(=O)C	64-86-8		Prestwick	Prestwick3	2006	DMSO	0.778491	0.906212	22.5648	2.88373	135.833	77
CGL-000001	C22	Cpd	Nocodazole	301.326	COC(=O)Nc1nc2cc(ccc2[nH]1)C(=O)c3cccs3	31430-18-9		Prestwick	Prestwick3	2006	DMSO	0.626576	0.916032	17.8443	2.94255	129.667	75
CGL-000004	N13	Cpd	manumycin A	550.7	CCCC[C@H](\C=C(\C=C(\C(NC(C(=O)[C@H]([C@@H]1[C@@]2(\C=C\C=C\C=C\C(NC(C(=O)CC3)=C3O)=O)O)O1)=C2)=O)/C)/C)C	52665-74-4	G-236	Biomol	ICCB_bioactives(v2)	3-N1348	DMSO	0.694727	0.916596	19.962	2.94593	159	97.3333
CGL-000005	H10	Cpd	Ikarugamyin	480.6	CC[C@H]1[C@@H]([C@@H]2C[C@H]1C)C=C[C@@H]([C@@H]23)[C@H]([C@H]4C3)C\C=C/C(=O)NCCC[C@H]5C(O)=C(C(=O)N5)C(=O)CC4	36531-78-9	EI313	Biomol	ICCB_bioactives(v2)	3-N1348	DMSO	0.690381	0.921305	19.8269	2.97413	247.667	191.167
CGL-000001	M01	Cpd	ERBSTATIN ANALOG	194	COC(\C=C\c1c(O)ccc(O)c1)=O	63177-57-1	EI-146	Biomol	Kinase Inhibitor 2832v2.2	N1290	DMSO	0.851678	0.923573	24.839	2.98772	133.5	112.333
CGL-000005	J12	Cpd	bafilomycin A1	622.8	CO[C@H]([C@@H]([C@H]([C@H]([C@@H]([C@@]1(O[C@H](C(C)C)[C@@H](C)[C@H](O)C1)O)C)O)C)OC(=O)\C(\OC)=C\C(\C)=C\[C@@H](C)[C@@H](O)[C@H]2C)\C=C\C=C(\C2)/C	88899-55-2	CM110	Biomol	ICCB_bioactives(v2)	3-N1348	DMSO	NA	0.923676	NA	2.98833	NA	293.333
CGL-000004	M22	Cpd	Parbendazole	247.299	CCCCc1ccc2[nH]c(NC(=O)OC)nc2c1	14255-87-9		Prestwick	Prestwick3	2006	DMSO	0.608949	0.927061	17.2966	3.00861	108.667	33
CGL-000002	F16	Cpd	Chelidonine (+)	371.393	O.CN1Cc2c3OCOc3ccc2[C@H]4[C@@H](O)Cc5cc6OCOc6cc5[C@@H]14	476-32-4		Prestwick	Prestwick3	2006	DMSO	0.593386	0.930186	16.813	3.02733	186.833	88.6667
CGL-000005	N21	Cpd	Ac-Leu-Leu-Nle-CHO	383.5	CCCC[C@@H](C=O)NC([C@@H](NC([C@@H](NC(C)=O)CC(C)C)=O)CC(C)C)=O		P-120	Biomol	ICCB_bioactives(v2)	3-N1348	DMSO	0.926461	0.930443	27.1627	3.02887	191.167	65.1667
CGL-000004	D18	Cpd	prazocin	419.8	COc1c(OC)cc(c2c1)c(N)nc(N3CCN(C(c4ccco4)=O)CC3)n2	19216-56-9	AC-146	Biomol	ICCB_bioactives(v2)	3-N1348	DMSO	0.899014	0.931361	26.3098	3.03436	179.333	218.5
CGL-000004	F11	Cpd	FCCP	254.2	FC(Oc1ccc(NN=C(C#N)C#N)cc1)(F)F	370-86-5	CM120	Biomol	ICCB_bioactives(v2)	3-N1348	DMSO	0.918009	0.935668	26.9001	3.06016	107.833	160.917
CGL-000002	O22	Cpd	Puromycin dihydrochloride	544.442	Cl.Cl.COc1ccc(C[C@H](N)C(=O)N[C@@H]2[C@@H](CO)O[C@H]([C@@H]2O)n3cnc4c(ncnc34)N(C)C)cc1	58-58-2		Prestwick	Prestwick3	2006	DMSO	0.526927	0.936695	14.7479	3.06631	126.833	136.333
CGL-000006	A14	Cpd	MG-132	475.6	CC(C[C@@H](C=O)NC([C@@H](NC([C@@H](NC(OCc1ccccc1)=O)CC(C)C)=O)CC(C)C)=O)C	133407-82-6	PI-102	Biomol	Protease Inhibitors Library 2833v2.0	1272a	DMSO	0.68127	0.939075	19.5438	3.08057	109.5	114.5
CGL-000004	L08	Cpd	TPEN	424.6	C(N(Cc1ncccc1)Cc2ncccc2)CN(Cc3ncccc3)Cc4ncccc4	16858-02-9	AP-300	Biomol	ICCB_bioactives(v2)	3-N1348	DMSO	0.755	0.951509	21.8349	3.15505	158.667	116.75
CGL-000002	L10	Cpd	Ellipticine	246.315	Cc1c2ccncc2c(C)c3c4ccccc4[nH]c13	519-23-3		Prestwick	Prestwick3	2006	DMSO	0.98394	0.953582	28.9488	3.16746	228.167	181.167
CGL-000003	M16	Cpd	Merbromin	804.707	O.O.O.[Na+].[Na+].O[Hg]c1c([O-])c(Br)cc2c1Oc3cc([O-])c(Br)cc3C24OC(=O)c5ccccc45	129-16-8		Prestwick	Prestwick3	2006	DMSO	0.956893	0.954036	28.1083	3.17018	346.583	288
CGL-000004	F19	Cpd	Ro 31-8220	553.7	Cn1c(c2c(C(C(=O)NC3=O)=C3c4c(c5n(CCCSC(N)=N)c4)cccc5)c1)cccc2	138489-18-6	EI-283	Biomol	ICCB_bioactives(v2)	3-N1348	DMSO	0.895609	0.957852	26.204	3.19304	240.5	163
CGL-000001	E16	Cpd	Tomatine	1034.21	C[C@H]1CCC2(NC1)O[C@H]3C[C@H]4[C@@H]5CC[C@H]6C[C@H](CC[C@]6(C)[C@H]5CC[C@]4(C)[C@H]3[C@@H]2C)O[C@@H]7O[C@H](CO)[C@H](O[C@@H]8O[C@H](CO)[C@@H](O)[C@H](O[C@@H]9OC[C@@H](O)[C@H](O)[C@H]9O)[C@H]8O[C@@H]%10O[C@H](CO)[C@@H](O)[C@H](O)[C@H]%10O)[C@H](O)[C@H]7O	17406-45-0		Prestwick	Prestwick3	2006	DMSO	NA	NA	NA	NA	NA	NA
CGL-000001	E20	Cpd	Dizocilpine maleate	337.379	C[C@]12N[C@H](Cc3ccccc13)c4ccccc24.OC(=O)\C=C/C(=O)O	77086-22-7		Prestwick	Prestwick3	2006	DMSO	NA	NA	NA	NA	NA	NA
CGL-000001	J05	Cpd	Tiratricol, 3,3',5-triiodothyroacetic acid	621.939	OC(=O)Cc1cc(I)c(Oc2ccc(O)c(I)c2)c(I)c1	51-24-1		Prestwick	Prestwick3	2006	DMSO	NA	NA	NA	NA	NA	NA
CGL-000002	C02	Cpd	STAUROSPORINE	466.5	CN[C@H]1[C@@H](OC)[C@@H]2O[C@](n(c(c(c3c(c45)cccc4)n25)c6c(c37)C(=O)NC7)c(c68)cccc8)(C)C1	62996-74-1	EI-156	Biomol	Kinase Inhibitor 2832v2.2	N1290	DMSO	NA	NA	NA	NA	NA	NA
CGL-000002	M01	Cpd	BAY 11-7082	207.3	Cc1ccc(S(\C=C\C#N)(=O)=O)cc1	195462-67-7	EI-278	Biomol	Kinase Inhibitor 2832v2.2	N1290	DMSO	NA	NA	NA	NA	NA	NA
CGL-000002	M11	Cpd	Mitoxantrone dihydrochloride	517.414	Cl.Cl.OCCNCCNc1ccc(NCCNCCO)c2C(=O)c3c(O)ccc(O)c3C(=O)c12	70476-82-3		Prestwick	Prestwick3	2006	DMSO	NA	NA	NA	NA	NA	NA
CGL-000003	B12	Cpd	Cantharidin	196.205	C[C@@]12[C@H]3CC[C@H](O3)[C@]1(C)C(=O)OC2=O	56-25-7		Prestwick	Prestwick3	2006	DMSO	0.545084	NA	15.3121	NA	82.0833	NA
CGL-000003	E20	Cpd	Isoetharine mesylate salt	335.422	CCC(NC(C)C)C(O)c1ccc(O)c(O)c1.CS(=O)(=O)O	7279-75-6		Prestwick	Prestwick3	2006	DMSO	NA	NA	NA	NA	NA	NA
CGL-000003	H11	Cpd	Tetrahydroxy-1,4-quinone monohydrate	190.111	O.OC1=C(O)C(=O)C(=C(O)C1=O)O	319-89-1		Prestwick	Prestwick3	2006	DMSO	NA	NA	NA	NA	NA	NA
CGL-000004	A20	Cpd	Oxyphenbutazone	324.383	CCCCC1C(=O)N(N(C1=O)c2ccc(O)cc2)c3ccccc3	129-20-4		Prestwick	Prestwick3	2006	DMSO	NA	NA	NA	NA	NA	NA
CGL-000004	B08	Cpd	okadaic acid	805	C[C@H](C1[C@H](C)CC[C@@]2(OCCCC2)O1)CC([C@@H]3C(=C)[C@@H](O)C(C4O3)O[C@@]5(O[C@H](\C=C\[C@H]([C@H]6O[C@@]7(C(O)CC[C@@H](C[C@](C(O)=O)(O)C)O7)C=C(C)C6)C)CC5)CC4)O	78111-17-8	EI181	Biomol	ICCB_bioactives(v2)	3-N1348	DMSO	0.830952	NA	24.1949	NA	25.5	NA
CGL-000004	D10	Cpd	CITCO	436.7	Clc1ccc(c2c(\C=N\OCc3cc(Cl)c(Cl)cc3)n(c4n2)ccs4)cc1		GR233	Biomol	ICCB_bioactives(v2)	3-N1348	DMSO	0.0219275	NA	-0.944032	NA	463	NA
CGL-000004	E15	Cpd	Sanguinarine	332.339	C[n+]1cc2c3OCOc3ccc2c4ccc5cc6OCOc6cc5c14	2447-54-3		Prestwick	Prestwick3	2006	DMSO	NA	NA	NA	NA	NA	NA
CGL-000004	E20	Cpd	Mesalamine	153.139	Nc1ccc(O)c(c1)C(=O)O	89-57-6		Prestwick	Prestwick3	2006	DMSO	NA	NA	NA	NA	NA	NA
CGL-000004	J08	Cpd	staurosporine	466.5	CN[C@H]1[C@@H](OC)[C@]2(C)O[C@@H](n(c(c(c3c(c45)cccc4)n25)c6c(c37)C(=O)NC7)c(c68)cccc8)C1	62996-74-1	EI-156	Biomol	ICCB_bioactives(v2)	3-N1348	DMSO	0.541526	NA	15.2016	NA	142.083	NA
CGL-000004	J13	Cpd	ionomycin	709	CCC[C@H](C[C@@H](C[C@@H](C(\C=C(\[C@@H](C[C@@H](C\C=C\[C@H]([C@H]([C@H]([C@H](C[C@H]1O[C@@]([C@@H]2O[C@@]([C@H](O)C)(C)CC2)(C)CC1)O)C)O)C)C)C)/O)=O)C)C)C	56092-81-0	CA-201	Biomol	ICCB_bioactives(v2)	3-N1348	DMSO	NA	NA	NA	NA	NA	NA
CGL-000004	J17	Cpd	NSC-95397	310.4	OCCSC(C(=O)c(c1C2=O)cccc1)=C2SCCO	93718-83-3	EI-309	Biomol	ICCB_bioactives(v2)	3-N1348	DMSO	NA	NA	NA	NA	NA	NA
CGL-000004	L19	Cpd	BAY 11-7082	207.3	Cc1ccc(S(\C=C\C#N)(=O)=O)cc1	195462-67-7	EI-278	Biomol	ICCB_bioactives(v2)	3-N1348	DMSO	NA	NA	NA	NA	NA	NA
CGL-000004	N07	Cpd	LY-83583	250.3	O=C1c(c2C(=O)C(Nc3ccccc3)=C1)nccc2	91300-60-6	CN-200	Biomol	ICCB_bioactives(v2)	3-N1348	DMSO	NA	NA	NA	NA	NA	NA
CGL-000004	N19	Cpd	Gliotoxin	326.4	CN1[C@@]2(CO)C(=O)N([C@]3(SS2)C1=O)[C@@H](C(=C4)C3)[C@@H](O)C=C4	67-99-2	PI129	Biomol	ICCB_bioactives(v2)	3-N1348	DMSO	NA	NA	NA	NA	NA	NA
CGL-000005	B08	Cpd	beta-lapachone	242.4	CC1(OC2=C(C(=O)C(=O)c(c23)cccc3)CC1)C	4707-32-8	GR-308	Biomol	ICCB_bioactives(v2)	3-N1348	DMSO	NA	NA	NA	NA	NA	NA
CGL-000005	B10	Cpd	Parthenolide	248.3	C\C(\CC[C@H]([C@H]1[C@H]([C@@]2(C)C3)O2)C(=C)C(=O)O1)=C/C3	20554-84-1	T-113	Biomol	ICCB_bioactives(v2)	3-N1348	DMSO	NA	NA	NA	NA	NA	NA
CGL-000005	D04	Cpd	Ebselen	274.2	O=C1c(c2[Se]N1c3ccccc3)cccc2	60940-34-3	EI-207	Biomol	ICCB_bioactives(v2)	3-N1348	DMSO	NA	NA	NA	NA	NA	NA
CGL-000005	E20	Cpd	LIPOXIN A4	352.5	CCCCC[C@@H](\C=C\C=C/C=C/C=C/[C@H]([C@H](CCCC(O)=O)O)O)O	89663-86-5	LXA004	Biomol	ICCB_bioactives(v2)	3-N1348	DMSO	NA	NA	NA	NA	NA	NA
CGL-000005	I04	Cpd	N-ACETYL-LEUKOTRIENE E4	481.7	CCCCC\C=C/C\C=C/C=C/C=C/[C@H]([C@H](CCCC(O)=O)O)SCC(C(O)=O)NC(C)=O	80115-95-3	LEA004	Biomol	ICCB_bioactives(v2)	3-N1348	DMSO	0.04541	NA	-0.214356	NA	427.833	NA
CGL-000005	J05	Cpd	PROCAINAMIDE	271.8	CCN(CCNC(c1ccc(N)cc1)=O)CC	614-39-1	AC-127	Biomol	ICCB_bioactives(v2)	3-N1348	DMSO	0.0229059	NA	-0.913629	NA	420	NA
CGL-000005	L05	Cpd	TMB-8	432	CCN(CCCCCCCCOC(c1cc(OC)c(OC)c(OC)c1)=O)CC	53464-72-5	EI-110	Biomol	ICCB_bioactives(v2)	3-N1348	DMSO	0.0456937	NA	-0.20554	NA	426.167	NA
CGL-000005	L06	Cpd	Bromo-cAMP [8-Bromo-cAMP]	430.1	Nc1c2c(n(C3[C@@H](O)[C@H]([C@H]4O3)OP(O)(=O)OC4)c(Br)n2)ncn1	76939-46-3	CN-115	Biomol	ICCB_bioactives(v2)	3-N1348	DMSO	0.0397147	NA	-0.391327	NA	428.167	NA
CGL-000005	N04	Cpd	calyculin A	1009.2	COC[C@@H](N(C)C)[C@H]([C@H](C(NCC[C@H](c1nc(\C=C\C[C@@H]2[C@H](C)[C@@H](O)CC3(C(C)(C)[C@H](OP(O)(O)=O)C([C@H](OC)C[C@H]([C@H]([C@H]([C@H](\C=C(\C(\C)=C\C=C\C(\C)=C/C#N)/C)C)O)C)O)O3)O2)co1)C)=O)O)O	101932-71-2	EI192	Biomol	ICCB_bioactives(v2)	3-N1348	DMSO	NA	NA	NA	NA	NA	NA
CGL-000005	N08	Cpd	cantharidin	196.2	CC1(C(=O)OC2=O)C2(C)C(OC13)CC3	56-25-7	PR-105	Biomol	ICCB_bioactives(v2)	3-N1348	DMSO	NA	NA	NA	NA	NA	NA
CGL-000005	N11	Cpd	3,4-dichloroisocoumarin	215	ClC(OC(=O)c(c12)cccc1)=C2Cl	51050-59-0	PI-110	Biomol	ICCB_bioactives(v2)	3-N1348	DMSO	NA	NA	NA	NA	NA	NA
[truncated: 6 more rows]
