# Supplementary material for: An Autophagy Modifier Screen Identifies Small Molecules Capable of Reducing Autophagosome Accumulation in a Model of CLN3-Mediated Neurodegeneration
Source: Cells. 2019 Nov 27;8(12):1531. doi: 10.3390/cells8121531 (PMC6953052; doi:10.3390/cells8121531)
Supplement: Supplementary file 1 [file cells-08-01531-s001.zip › Supplementary Materials Rev2/Table S3_hit list_phenotype enhancers_FinalforSubmission.xlsx]

## Sheet: Sheet1
Table S3. Phenotype enhancers that increased GFP-LC3 autophagosome burden. Hit compounds that increased percentage of GFP-LC3 CbCln3∆ex7/8/∆ex7/8 cells.
69 unique compounds increased the percentage of GFP-LC3 CbCln3∆ex7/8/∆ex7/8 cells. 9 compounds (indicated with *) appeared twice in the hit list. Gray shaded rows highlight 10 compounds that are well known to disrupt microtubule dynamics.
Compound name (* designates compounds that appeared twice in the hit list, from two independent wells)	Predicted mechanism of action/compound class (annotated from DrugBank and PubChem)	Mean z-score CbCln3∆ex7/8/∆ex7/8 [z-score from duplicate well, if compound appeared twice in hit list]	% GFP-LC3-positive CbCln3∆ex7/8/∆ex7/8 cells (DMSO = 42.5% ) [value from duplicate well, if compound appeared twice in hit list]	Fold change to lysosome-to-nucleus distance, compared to DMSO (for reference, DMSO wildtype cells:DMSO CbCln3∆ex7/8/∆ex7/8 cells ratio= 0.85)	Nuclei count (indication of relative toxicity of screening dose, DMSO=318±44)	Interpretation of toxicity (Y=YES, ≤180; N=NO, ≥252, M=MARGINAL, 181 to 251)
Ro 31-8220*	PKC inhibitor	3.19 [1.95]	95.8 [75]	3.96 [1.27]	163 [178]	Y [Y]
Merbromin	topical antiseptic	3.17	95.4	0.88	288	N
Ellipticine	topoisomerase inhibitor	3.17	95.4	1.44	182	M
TPEN	cell permeable heavy metal chelator	3.16	95.2	2.2	117	Y
MG-132	proteasome inhibitor	3.08	93.9	2.6	114	Y
Puromycin*	protein synthesis inhibitor	3.07 [2.14]	93.7 [78.2]	3.24 [1.38]	136 [143]	Y [Y]
FCCP	mitochondrial uncoupler	3.06	93.6	1.28	161	Y
prazocin	adrenoreceptor agonist	3.03	93.1	1.23	218	M
Ac-Leu-Leu-Nle-CHO	calpain inhibitor	3.03	93	3.11	65	Y
Chelidonine (+)	tubulin polymerization inhibitor	3.03	93	3.41	89	Y
Parbendazole	tubulin polymerization inhibitor	3.01	92.7	6.75	33	Y
bafilomycin A1	vATPase inhibitor	2.99	92.4	0.77	293	N
Erbstatin analog	EGF receptor associated tyrosine kinase inhibitor	2.99	92.4	2.73	112	Y
Ikarugamycin	inhibitor of clathrin coated pit-mediated endocytosis	2.97	92.1	2.48	191	M
manumycin A	ras farnesylation inhibitor	2.95	91.7	2.09	97	Y
Nocodazole	tubulin polymerization inhibitor	2.94	91.6	3.77	75	Y
Colchicine	tubulin polymerization inhibitor	2.88	90.6	4.26	77	Y
Piperlongumine	putative antineoplastic	2.85	90.1	3.43	84	Y
Mebendazole	tubulin polymerization inhibitor	2.85	90	4.29	64	Y
Albendazole	tubulin polymerization inhibitor	2.84	89.9	3.34	137	Y
Taxol (paclitaxel)*	microtubule stabilizer	2.78 [2.5]	89 [84.3]	2.04 [5.16]	137 [57]	Y [Y]
Podophyllotoxin	antineoplastic	2.75	88.4	3.9	66	Y
Chrysene-1,4-quinone	polycyclic aromatic hydrocarbon	2.75	88.3	3.46	85	Y
tyrphostin 9*	PDGF receptor kinase inhibitor	2.74 [1.75]	88.2 [71.8]	1.23 [1.23]	123	Y
Quinacrine dihydrochloride dihydrate	acridine derivative; antihelmintic	2.64	86.6	1.14	169	Y
Penitrem A	Ca2+-activated K+ channel blocker	2.64	86.6	1.59	157	Y
Azacytidine-5	cytidine analog	2.61	86.1	1.07	179	Y
BAPTA-AM	cell permeable calcium chelator	2.55	85.1	1.19	181	M
Arvanil	vanilloid receptor agonist	2.53	84.8	1.39	237	M
vinblastine	tubulin polymerization inhibitor	2.53	84.8	6.44	35	Y
Thapsigargin	SERCA inhibitor	2.53	84.7	2.78	174	Y
Azaguanine-8	purine analog; antineoplastic	2.52	84.5	1.31	256	N
Latrunculin B	actin inhibitor	2.49	84	3.26	92	Y
Methiazole	antihelmintic	2.46	83.6	3.05	119	Y
E6 berbamine	calmodulin antagonist	2.45	83.4	0.84	335	N
Scoulerine	DNA topoisomerase inhibitor	2.37	82.1	2.28	137	Y
Ala-Ala-Phe-CMK (AAF-CMK)*	tripeptidyl peptidase II (TPPII) inhibitor	2.36 [1.9]	81.8 [74.2]	1.05 [0.89]	199 [325]	M [N]
Ciclopirox ethanolamine	antifungal	2.3	80.9	1.45	154	Y
Triciribine	selective AKT inhibitor	2.29	80.6	2.68	91	Y
actinomycin D	transcriptional suppression through DNA binding	2.28	80.5	1.56	156	Y
Maprotiline hydrochloride	tricyclic antidepressant, norepinephrine reuptake inhibitor	2.24	79.9	0.84	371	N
Hoechst 33342(cellpermeable)(BisBenzimide)	DNA intercalator	2.19	79	2.66	143	Y
TLCK	trypsin-like serine protease inhibitor	2.17	78.8	1.11	280	N
Fumagillin	methionine aminopeptidase 2 binding; amebicide	2.16	78.5	0.99	275	M
Triptolide	transcriptional regulator	2.13	78.1	2.17	135	Y
Disulfiram	carbamate derivative; aldehyde dehydrogenase inhibitor; alcohol deterrent	2.08	77.6	2.21	168	Y
AG-879*	NGF receptor inhibitor	2.05 [1.97]	76.7 [75.4]	2.46 [1.64]	174 [127]	Y [Y]
SKF-96365	store operated calcium entry inhibitor	2.01	76	3.23	125	Y
Menadione	vitamin K3; dietary supplement	2	75.9	1.08	165	Y
Shikonin	p53-depedent apoptosis inducer	1.98	75.5	0.96	184	M
cytochalasin D	F-actin capper	1.96	75.2	2.44	188	M
Curcumin	diarylheptanoid; dietary supplement	1.95	75	0.92	201	M
Tetrandrine*	bis-benzyllisoquinolone alkaloid; calcium channel blocker	1.93 [1.52]	74.6 [67.9]	0.77 [0.85]	296	N
Camptothecine (S,+)	topoisomerase inhibitor	1.81	72.8	4.93	64	Y
Hycanthone	schistosomicide	1.81	72.8	1.15	201	M
geldanamycin	HSP90 inhibitor	1.75	71.6	2.56	108	Y
5-Iodotubercidin	adenosine kinase inhibitor	1.74	71.5	1.24	188	M
Wiskostatin	N-WASP inhibitor	1.72	71.1	0.84	312	N
trichostatin-A	histone deacetylase inhibitor	1.7	70.8	1.31	157	Y
Tosyl-Phe-CMK (TPCK)	serine protease inhibitor	1.69	70.8	2.75	134	Y
Z-FA-FMK	cathepsin B, L, S inhibitor	1.69	70.7	0.94	286	N
DRB	RNA polymerase II inhibitor; CDK inhibitor; casein kinase-2 inhibitor	1.65	70.1	1.18	294	N
Dilazep dihydrochloride	adenosine uptake inhibitor; vasodilator	1.64	69.9	1.01	242	M
6-Formylindolo [3,2-B] carbazole	aryl hydrocarbon receptor (AhR) ligand	1.64	69.8	0.96	309	N
CA-074 Me*	cathepsin B inhibitor	1.63 [1.62]	69.8 [69.5]	0.96 [0.9]	341 [277]	N [N]
2,5-ditertbutylhydroquinone	ER Ca2+ ATPase inhibitor	1.63	69.6	1.24	213	M
NapSul-Ile-Trp-CHO*	cathepsin L inhibitor	1.6 [1.59]	69.2 [69]	1.41 [0.9]	175 [299]	Y [N]
Raloxifene hydrochloride	selective estrogen receptor modulator	1.57	68.8	0.79	268	M
Piceatannol	metabolite of resveratrol; Syk inhibitor	1.55	68.3	0.92	141	Y
